# Supplementary material for: Comparative Genomics of 86 Whole-Genome Sequences in the Six Species of the Elizabethkingia Genus Reveals Intraspecific and Interspecific Divergence
Source: Sci Rep. 2019 Dec 16;9:19167. doi: 10.1038/s41598-019-55795-3 (PMC6915712; doi:10.1038/s41598-019-55795-3)
Supplement: Supplementary file 1 [file 41598_2019_55795_MOESM1_ESM.csv]

Taxon orignially described	Strain	Corrected taxon	BioSample	BioProject	Assembly	Size (Mb)	GC%	Scaffolds	Genes	Proteins	Release Date	Modify Date	Level
Elizabethkingia anophelis	422	Elizabethkingia anophelis	SAMN04254539	PRJNA326741	GCA_002022025.1	3.98648	35.6	1	3679	3564	2017/3/6	2017/3/8	Complete Genome
Elizabethkingia anophelis	3375	Elizabethkingia anophelis	SAMN05273152	PRJNA326741	GCA_002022065.1	4.00621	35.7	1	3704	3578	2017/3/6	2017/3/8	Complete Genome
Elizabethkingia anophelis	12012-2 PRCM	Elizabethkingia anophelis	SAMN04272205	PRJNA302576	GCA_001482795.1	4.02331	35.6	83	3690	3564	2015/12/28	2017/4/5	Contig
Elizabethkingia anophelis	AR4-6	Elizabethkingia anophelis	SAMN07625922	PRJNA326741	GCA_002310515.1	4.09381	35.5	1	3780	3676	2017/9/18	2017/9/20	Complete Genome
Elizabethkingia anophelis	AR6-8	Elizabethkingia anophelis	SAMN07625921	PRJNA326741	GCA_002310535.1	4.09381	35.5	1	3780	3676	2017/9/18	2017/9/20	Complete Genome
Elizabethkingia anophelis	As1	Elizabethkingia anophelis	SAMN03491119	PRJNA272632	GCA_001051975.1	3.59087	35.5	12	3322	3237	2015/7/10	2017/4/3	Contig
Elizabethkingia anophelis	B2D	Elizabethkingia anophelis	SAMN02797821	PRJNA248328	GCA_000735205.1	3.93625	35.5	50	3572	3484	2014/7/28	2017/4/2	Contig
Elizabethkingia anophelis	CSID_3000516074	Elizabethkingia anophelis	SAMN05255124	PRJNA301708	GCA_002023325.1	4.04825	35.7	17	3733	3623	2017/3/8	2017/3/10	Contig
Elizabethkingia anophelis	CSID_3000516810	Elizabethkingia anophelis	SAMN05256530	PRJNA301708	GCA_002023425.1	3.87116	35.6	25	3513	3422	2017/3/8	2017/3/10	Contig
Elizabethkingia anophelis	CSID_3000521207	Elizabethkingia anophelis	SAMN04567738	PRJNA315668	GCA_001618505.2	3.85345	35.7	1	3505	3400	2016/4/11	2017/4/5	Complete Genome
Elizabethkingia anophelis	CSID_3015183678	Elizabethkingia anophelis	SAMN04567744	PRJNA315668	GCA_001596175.2	3.93122	35.8	1	3578	3473	2016/3/23	2017/4/5	Complete Genome
Elizabethkingia anophelis	CSID_3015183679	Elizabethkingia anophelis	SAMN05275358	PRJNA301708	GCA_002023645.1	3.84337	35.6	23	3548	3447	2017/3/8	2017/3/10	Contig
Elizabethkingia anophelis	CSID_3015183680	Elizabethkingia anophelis	SAMN05275369	PRJNA301708	GCA_002023695.1	4.00333	35.5	38	3706	3595	2017/3/8	2017/3/10	Contig
Elizabethkingia anophelis	CSID_3015183681	Elizabethkingia anophelis	SAMN04567745	PRJNA315668	GCA_001618545.2	3.93122	35.8	1	3578	3471	2016/4/11	2017/4/5	Complete Genome
Elizabethkingia anophelis	CSID_3015183684	Elizabethkingia anophelis	SAMN04590540	PRJNA315668	GCA_001618465.2	3.93122	35.8	1	3579	3472	2016/4/11	2017/4/5	Complete Genome
Elizabethkingia anophelis	CSID_3015183686	Elizabethkingia anophelis	SAMN05277596	PRJNA301708	GCA_002023705.1	4.1958	35.6	49	3892	3785	2017/3/8	2017/3/10	Contig
Elizabethkingia anophelis	E6809	Elizabethkingia anophelis	SAMN04482265	PRJNA301708	GCA_002023235.1	4.09478	35.6	16	3794	3696	2017/3/7	2017/3/10	Contig
Elizabethkingia anophelis	EM361-97	Elizabethkingia anophelis	SAMN04599207	PRJNA317034	GCA_001703835.1	4.08405	35.7	18	3755	3628	2016/8/11	2017/4/6	Scaffold
Elizabethkingia anophelis	Endophthalmitis	Elizabethkingia anophelis	SAMN03107819	PRJNA263868	GCA_000773465.1	4.01982	35.5	167	3729	2302	2014/11/7	2016/7/14	Contig
Elizabethkingia anophelis	F3543	Elizabethkingia anophelis	SAMN04482309	PRJNA326741	GCA_002024825.1	3.97428	35.6	1	3632	3512	2017/3/10	2017/3/13	Complete Genome
Elizabethkingia anophelis	FDAARGOS_198	Elizabethkingia anophelis	SAMN04875535	PRJNA231221	GCA_002277995.1	4.07399	35.8	1	3738	3529	2017/8/30	2017/9/1	Complete Genome
Elizabethkingia anophelis	LDVH-AR107	Elizabethkingia anophelis	SAMEA4026800	PRJEB14302	GCA_900156945.1	3.98893	35.7	105	3656	3535	2017/1/19	2017/4/6	Scaffold
Elizabethkingia anophelis	Po0527107	Elizabethkingia anophelis	SAMEA3139014	PRJEB5243	GCA_000689515.1	4.03206	35.5	89	3695	3584	2014/4/10	2017/4/2	Contig
Elizabethkingia anophelis	V0378064	Elizabethkingia anophelis	SAMEA3139011	PRJEB5242	GCA_000689455.1	4.03675	35.7	213	3673	3568	2014/4/10	2017/4/2	Scaffold
Elizabethkingia anophelis	DSM-23781	Elizabethkingia anophelis	SAMEA4051571	PRJEB13258	GCA_900092065.1	4.06897	35.4	58	3759	3661	2016/6/30	2017/7/29	Contig
Elizabethkingia anophelis	CIP111046	Elizabethkingia anophelis	SAMEA50777668	PRJEB14302	GCA_900157025.1	3.95658	35.6	41	3597	3498	2017/1/20	2017/5/31	Contig
Elizabethkingia anophelis	CIP60.58	Elizabethkingia anophelis	SAMEA50775418	PRJEB14302	GCA_900156985.1	3.95901	35.6	24	3649	3550	2017/1/20	2017/5/31	Scaffold
Elizabethkingia anophelis	CIP111067	Elizabethkingia anophelis	SAMEA50774668	PRJEB14302	GCA_900156995.1	3.84734	35.7	65	3476	3390	2017/1/20	2017/5/31	Scaffold
Elizabethkingia anophelis	502	Elizabethkingia anophelis	SAMN02471026	PRJNA176121	GCA_000447375.1	3.96066	35.5	21	3632	3520	2013/8/15	2017/4/1	Contig
Elizabethkingia anophelis	Ag1	Elizabethkingia anophelis	SAMN02470679	PRJNA77829	GCA_000240095.3	4.09381	35.5	1	3780	3676	2017/9/18	2017/9/20	Complete Genome
Elizabethkingia anophelis	FMS-007	Elizabethkingia anophelis	SAMN03704061	PRJNA210135	GCA_001011675.1	3.93897	35.6	1	3593	3480	2015/5/21	2017/4/3	Complete Genome
Elizabethkingia anophelis	NUH1	Elizabethkingia anophelis	SAMN02470987	PRJNA205480	GCA_000495995.1	4.33466	35.6	59	4019	3895	2013/11/7	2017/4/2	Contig
Elizabethkingia anophelis	NUH11	Elizabethkingia anophelis	SAMN02470986	PRJNA205483	GCA_000496055.1	4.09148	35.6	59	3772	3651	2013/11/7	2017/4/2	Contig
Elizabethkingia anophelis	NUH4	Elizabethkingia anophelis	SAMN02470992	PRJNA205481	GCA_000496015.1	4.23949	35.6	50	3932	3815	2013/11/7	2017/4/2	Contig
Elizabethkingia anophelis	NUH6	Elizabethkingia anophelis	SAMN02470990	PRJNA205482	GCA_000496035.1	4.1238	35.6	74	3831	3712	2013/11/7	2017/4/2	Contig
Elizabethkingia anophelis	NUHP1	Elizabethkingia anophelis	SAMN02470988	PRJNA205476	GCA_000495935.2	4.36983	35.6	1	4039	3912	2014/8/27	2017/4/2	Complete Genome
Elizabethkingia anophelis	NUHP2	Elizabethkingia anophelis	SAMN02470989	PRJNA205478	GCA_000495955.1	4.33465	35.5	59	4013	3891	2013/11/7	2017/4/2	Contig
Elizabethkingia anophelis	NUHP3	Elizabethkingia anophelis	SAMN02470991	PRJNA205479	GCA_000495975.1	4.33411	35.5	71	4006	3883	2013/11/7	2017/4/2	Contig
Elizabethkingia anophelis	R26	Elizabethkingia anophelis	SAMN02470677	PRJNA301708	GCA_002023665.2	4.05831	35.5	1	3737	3634	2017/9/11	2017/9/20	Complete Genome
Elizabethkingia endophytica (CFB group bacteria)	CSID_3000516978	Elizabethkingia anophelis	SAMN05256551	PRJNA301708	GCA_002023565.1	3,986,619	35.5	16	3616	3525		2017/3/8	Contigs
Elizabethkingia anophelis	PW2806	Elizabethkingia anophelis	SAMEA3158465	PRJEB5024	GCA_000982575.1	3.91281	35.9	42	3613	3452	2015/1/15	2017/4/3	Scaffold
Elizabethkingia anophelis	PW2809	Elizabethkingia anophelis	SAMEA3158491	PRJEB5025	GCA_001050935.1	3.92215	35.8	32	3617	3465	2015/2/2	2017/4/3	Scaffold
Elizabethkingia endophytica (CFB group bacteria)	CSID_3000517066	Elizabethkingia anophelis	SAMN05256625	PRJNA301708	GCA_002023625.1?	3,964,271	35.6	18	3605	3521		2017/3/8	Contigs
Elizabethkingia endophytica (CFB group bacteria)	JM-87	Elizabethkingia anophelis	SAMN05255122	PRJNA326741	GCA_002022045.1	4,184,507	35.5	1	3,806	3,675		2017/3/6	Complete Genome
Elizabethkingia genomosp. 3	CSID_3000516589	Elizabethkingia bruuniana	SAMN05256516	PRJNA301708	GCA_002023545.1	4.21084	35.8	28	3838	3750	2017/3/8	2017/3/10	Contig
Elizabethkingia genomosp. 3	CSID_3015183685	Elizabethkingia bruuniana	SAMN05277593	PRJNA301708	GCA_002023765.1	4.3224	35.8	16	3973	3882	2017/3/8	2017/3/10	Contig
Elizabethkingia genomosp. 3	G0146	Elizabethkingia bruuniana	SAMN05277827	PRJNA326741	GCA_002024805.1	4.43352	35.9	1	4127	4007	2017/3/10	2017/3/13	Complete Genome
Elizabethkingia genomosp. 3	G0153	Elizabethkingia bruuniana	SAMN05277862	PRJNA301708	GCA_002023775.1	4.37908	35.8	20	4073	3965	2017/3/8	2017/3/10	Contig
Elizabethkingia genomosp. 3	G4075	Elizabethkingia bruuniana	SAMN04254558	PRJNA301708	GCA_001521735.1	4.22977	35.8	27	3914	3817	2016/1/21	2017/4/11	Scaffold
Elizabethkingia miricola	ATCC 33958	Elizabethkingia bruuniana	SAMN02989770	PRJNA259681	GCA_000769445.1	4.57811	35.9	75	4308	4160	2014/10/27	2017/4/2	Contig
Elizabethkingia miricola	BM10	Elizabethkingia bruuniana	SAMN03398457	PRJNA277897	GCA_000955665.1	4.24252	35.7	1	3888	3728	2015/3/17	2017/4/3	Complete Genome
Elizabethkingia miricola	EM798-26	Elizabethkingia bruuniana	SAMN07733282	PRJNA412960	GCA_002557775.1	4.39301	35.7	1	4029	3877	2017/10/16	2017/10/19	Complete Genome
Elizabethkingia meningoseptica	58-80	Elizabethkingia meningoseptica	SAMEA4026802	PRJEB14302	GCA_900156975.1	3.84173	36.6	95	3470	3359	2017/1/20	2017/5/31	Scaffold
Elizabethkingia meningoseptica	61421 PRCM	Elizabethkingia meningoseptica	SAMN06014515	PRJNA352299	GCA_002002525.1	3.9551	36.4	19	3561	3461	2017/2/16	2017/4/6	Contig
Elizabethkingia meningoseptica	CSID_3000515919	Elizabethkingia meningoseptica	SAMN05255123	PRJNA301708	GCA_002023305.1	4.06822	36.3	24	3720	3614	2017/3/8	2017/3/11	Contig
Elizabethkingia meningoseptica	CSID_3000516359	Elizabethkingia meningoseptica	SAMN05255848	PRJNA301708	GCA_002023465.1	3.9585	36.4	17	3595	3501	2017/3/8	2017/3/11	Contig
Elizabethkingia meningoseptica	CSID_3000516465	Elizabethkingia meningoseptica	SAMN05256018	PRJNA301708	GCA_002023435.1	3.88282	36.4	19	3491	3402	2017/3/8	2017/3/11	Contig
Elizabethkingia meningoseptica	CSID_3000516535	Elizabethkingia meningoseptica	SAMN05256158	PRJNA301708	GCA_002023505.1	4.02971	36.4	20	3641	3557	2017/3/8	2017/3/11	Contig
Elizabethkingia meningoseptica	CSID_3000516977	Elizabethkingia meningoseptica	SAMN05256543	PRJNA301708	GCA_002023585.1	3.91142	36.4	16	3499	3431	2017/3/8	2017/3/11	Contig
Elizabethkingia meningoseptica	EM1	Elizabethkingia meningoseptica	SAMN05507161	PRJNA336273	GCA_001718075.1	4.03847	36.4	10	3667	3560	2016/9/1	2017/4/5	Contig
Elizabethkingia meningoseptica	EM2	Elizabethkingia meningoseptica	SAMN05601445	PRJNA339645	GCA_001853405.1	3.88673	36.4	14	3495	3405	2016/10/25	2017/4/5	Contig
Elizabethkingia meningoseptica	EM3	Elizabethkingia meningoseptica	SAMN05521514	PRJNA338129	GCA_001853425.1	4.03792	36.4	11	3668	3561	2016/10/25	2017/4/5	Contig
Elizabethkingia meningoseptica	G4076	Elizabethkingia meningoseptica	SAMN05281841	PRJNA326741	GCA_002022105.1	3.87312	36.5	1	3484	3406	2017/3/6	2017/3/8	Complete Genome
Elizabethkingia meningoseptica	G4120	Elizabethkingia meningoseptica	SAMN05281842	PRJNA326741	GCA_002022145.1	4.00476	36.4	1	3630	3519	2017/3/6	2017/3/8	Complete Genome
Elizabethkingia meningoseptica	KC1913	Elizabethkingia meningoseptica	SAMN04254555	PRJNA301708	GCA_001521755.1	3.85364	36.4	24	3462	3383	2016/1/21	2017/4/6	Scaffold
Elizabethkingia meningoseptica	CCUG 214	Elizabethkingia meningoseptica	SAMEA4051574	PRJEB13258	GCA_900092105.1	3.85824	36.4	12	3472	3407	2016/6/30	2017/7/29	Contig
Elizabethkingia meningoseptica	NV2016	Elizabethkingia meningoseptica	SAMEA20464918	PRJEB18490	GCA_900143665.1	3.93502	36.3	29	3518	3448	2016/12/9	2017/4/6	Contig
Elizabethkingia meningoseptica	CIP111048	Elizabethkingia meningoseptica	SAMEA50779918	PRJEB14302	GCA_900156965.1	3.98045	36.3	25	3611	3507	2017/1/19	2017/5/31	Scaffold
Elizabethkingia meningoseptica	ATCC 13253	Elizabethkingia meningoseptica	SAMN02470766	PRJNA198814	GCA_000401415.1	3.79693	36.6	115	3442	3279	2013/5/24	2017/4/1	Contig
Elizabethkingia miricola	CSID_3000516464	Elizabethkingia miricola	SAMN05255998	PRJNA301708	GCA_002023515.1	4.18805	35.8	15	3853	3765	2017/3/8	2017/3/11	Contig
Elizabethkingia miricola	CSID_3000516998	Elizabethkingia miricola	SAMN05256599	PRJNA301708	GCA_002023575.1	4.36583	36	19	4073	3967	2017/3/8	2017/3/11	Contig
Elizabethkingia miricola	CSID_3000517120	Elizabethkingia miricola	SAMN05254999	PRJNA301708	GCA_002023335.1	4.4291	35.9	9	4042	3947	2017/3/8	2017/3/11	Contig
Elizabethkingia miricola	EM_CHUV	Elizabethkingia miricola	SAMN03998138	PRJNA293155	GCA_001483145.1	4.28605	36.0726	24	3902	3806	2015/12/29	2017/4/5	Contig
Elizabethkingia miricola	FL160902	Elizabethkingia miricola	SAMN07139315	PRJNA387126	GCA_002738605.1	4.21902	35.7	15	-	-	2017/10/31	2017/10/31	Contig
Elizabethkingia miricola	G4074	Elizabethkingia miricola	SAMN05277881	PRJNA301708	GCA_002023685.1	4.27041	35.9	15	3923	3828	2017/3/8	2017/3/10	Contig
Elizabethkingia miricola	G4121	Elizabethkingia miricola	SAMN05281843	PRJNA301708	GCA_002023475.1	4.42197	35.9	21	4104	4010	2017/3/8	2017/3/10	Contig
Elizabethkingia miricola	GTC_862	Elizabethkingia miricola	SAMD00016624	PRJNA301708	GCA_001675285.1	4.29381	35.8	33	4003	3899	2016/6/22	2017/4/5	Contig
Elizabethkingia miricola	LDVH-337.01	Elizabethkingia miricola	SAMEA4026803	PRJEB14302	GCA_900157035.1	4.15085	35.9	132	3816	3676	2017/1/20	2017/5/31	Contig
Elizabethkingia miricola	KCTC 12492	Elizabethkingia miricola	SAMEA4051575	PRJEB13258	GCA_900092045.1	4.29997	35.8	41	4005	3897	2016/6/30	2017/7/29	Contig
Elizabethkingia miricola	CIP111047	Elizabethkingia miricola	SAMEA50780668	PRJEB14302	GCA_900157015.1	4.45145	35.9	25	4197	4098	2017/1/20	2017/5/31	Scaffold
Elizabethkingia sp. F8124	F8124	Elizabethkingia occulta	SAMN05334989	PRJNA301708	GCA_002023385.1	4.24699	35.6	36	3858	3761	2017/3/8	2017/3/11	Contig
Elizabethkingia sp. G4070	G4070	Elizabethkingia occulta	SAMN05277871	PRJNA301708	GCA_002023715.1	4.15401	35.6	21	3751	3645	2017/3/8	2017/3/11	Contig
Elizabethkingia genomosp. 4	CSID_3000516135	Elizabethkingia ursingii	SAMN05255125	PRJNA301708	GCA_002023405.1	4.13409	35.7	13	3752	3675	2017/3/8	2017/3/10	Contig
Elizabethkingia genomosp. 4	G4122	Elizabethkingia ursingii	SAMN04254563	PRJNA301708	GCA_001521765.1	4.3397	35.6	49	3984	3859	2016/1/21	2017/4/11	Scaffold
Elizabethkingia genomosp. 4	G4123	Elizabethkingia ursingii	SAMN05281858	PRJNA326741	GCA_002022125.1	4.21672	35.7	1	3856	3730	2017/3/6	2017/3/8	Complete Genome
Elizabethkingia sp. C1558	C1558	Elizabethkingia ursingii	SAMN05335199	PRJNA301708	GCA_002023365.1	4.40228	35.5	20	3991	3891	2017/3/8	2017/3/11	Contig
