# Supplementary material for: Comparative Genomics of 86 Whole-Genome Sequences in the Six Species of the Elizabethkingia Genus Reveals Intraspecific and Interspecific Divergence
Source: Sci Rep. 2019 Dec 16;9:19167. doi: 10.1038/s41598-019-55795-3 (PMC6915712; doi:10.1038/s41598-019-55795-3)
Supplement: Supplementary file 2 [file 41598_2019_55795_MOESM2_ESM.csv]

cluster1	23	G4074|OPC74947.1;G4074|OPC71506.1;G4074|OPC73664.1;G4074|OPC74624.1;G4122|WP_059323446.1;G4122|WP_059325564.1;G4122|WP_059326057.1;G4122|WP_059324310.1;G0146|AQX84946.1;G0146|AQX86277.1;G0146|AQX84688.1;G0146|AQX85842.1;KC1913|WP_016200098.1;KC1913|WP_016199095.1;KC1913|WP_016198743.1;R26|WP_009088350.1;R26|WP_009087568.1;R26|WP_009085705.1;G4070|WP_078771981.1;G4070|WP_078771680.1;KC1913|WP_0161…	G4074|OPC74947.1	A6TBH4	Multidrug resistance protein MdtB {ECO:0000255|HAMAP-Rule:MF_01423}	GO:0016021; C:integral component of membrane; IEA:UniProtKB-KW; GO:0005886; C:plasma membrane; IEA:UniProtKB-KW; GO:0005215; F:transporter activity; IEA:InterPro	1.1e-114
cluster2	17	G0146|AQX83926.1;G0146|AQX83924.1;G0146|AQX83925.1;KC1913|WP_019051386.1;KC1913|WP_016197859.1;R26|WP_009089243.1;R26|WP_009089242.1;R26|WP_009089241.1;G4070|WP_078771275.1;G4070|WP_078771274.1;G4070|WP_078771273.1;G4074|OPC72179.1;G4074|OPC72178.1;G4074|OPC72177.1;G4122|WP_059323725.1;G4122|WP_059323723.1;G4122|WP_059323721.1;	G0146|AQX83926.1	Q2EHL8	Macrolide export ATP-binding/permease protein MacB {ECO:0000255|HAMAP-Rule:MF_01720}	GO:0043190; C:ATP-binding cassette (ABC) transporter complex; IEA:UniProtKB-HAMAP; GO:0042895; F:antibiotic transporter activity; IEA:UniProtKB-HAMAP; GO:0005524; F:ATP binding; IEA:UniProtKB-HAMAP; GO:0016887; F:ATPase activity; IEA:InterPro; GO:0016820; F:hydrolase activity, acting on acid anhydrides, catalyzing transmembrane movement of substances; IEA:InterPro; GO:0046677; P:response to antib…	5.0e-06
cluster3	12	G4074|OPC74042.1;G4074|OPC68675.1;G4122|WP_059322380.1;G4122|WP_059324050.1;G0146|AQX84414.1;G0146|AQX85451.1;KC1913|WP_016198674.1;KC1913|WP_016198207.1;R26|WP_009085919.1;R26|WP_009085289.1;G4070|WP_078772620.1;G4070|WP_078770466.1;	G4074|OPC74042.1	N/A	N/A	N/A	N/A
cluster4	12	G4074|OPC74350.1;G4074|OPC71431.1;G4122|WP_082695156.1;G4122|WP_059326120.1;G0146|AQX85137.1;G0146|AQX84646.1;G0146|AQX86198.1;KC1913|WP_026149328.1;R26|WP_009084842.1;R26|WP_009084290.1;G4070|WP_078773250.1;G4070|WP_078771371.1;	G4074|OPC74350.1	B5YUD3	Multidrug resistance protein MdtB {ECO:0000255|HAMAP-Rule:MF_01423}	GO:0016021; C:integral component of membrane; IEA:UniProtKB-KW; GO:0005886; C:plasma membrane; IEA:UniProtKB-KW; GO:0005215; F:transporter activity; IEA:InterPro	3.6e-76
cluster5	12	G4074|OPC73751.1;G4074|OPC74133.1;G4122|WP_059324531.1;G4122|WP_059323363.1;G0146|AQX85757.1;G0146|AQX85358.1;KC1913|WP_016200171.1;KC1913|WP_016199391.1;R26|WP_009088787.1;R26|WP_009085078.1;G4070|WP_078773071.1;G4070|WP_078771736.1;	G4074|OPC73751.1	A8GHQ9	Multidrug resistance protein MdtB {ECO:0000255|HAMAP-Rule:MF_01423}	GO:0016021; C:integral component of membrane; IEA:UniProtKB-KW; GO:0005886; C:plasma membrane; IEA:UniProtKB-KW; GO:0005215; F:transporter activity; IEA:InterPro	7.3e-119
cluster6	12	G4074|OPC69194.1;G4074|OPC73843.1;G4122|WP_059325666.1;G4122|WP_059324408.1;G0146|AQX86880.1;G0146|AQX85653.1;KC1913|WP_016200288.1;KC1913|WP_016169952.1;R26|WP_009091983.1;R26|WP_009086798.1;G4070|WP_078771821.1;G4070|WP_034871734.1;	G4074|OPC69194.1	Q03073	Cytochrome c oxidase subunit 1 homolog, bacteroid	GO:0016021; C:integral component of membrane; IEA:UniProtKB-KW; GO:0045278; C:plasma membrane respiratory chain complex IV; IEA:InterPro; GO:0004129; F:cytochrome-c oxidase activity; IEA:UniProtKB-EC; GO:0020037; F:heme binding; IEA:InterPro; GO:0005506; F:iron ion binding; IEA:InterPro; GO:0009060; P:aerobic respiration; IEA:InterPro; GO:0006119; P:oxidative phosphorylation; IEA:UniProtKB-UniPat…	3.3e-129
cluster7	12	G4074|OPC74203.1;KC1913|WP_016199678.1;R26|WP_009091088.1;G4070|WP_078773137.1;G4122|WP_059323602.1;G0146|AQX85267.1;G4074|OPC74201.1;KC1913|WP_016199677.1;R26|WP_009091091.1;G4070|WP_078773136.1;G4122|WP_059323600.1;G0146|AQX85269.1;	G4074|OPC74203.1	N/A	N/A	N/A	N/A
cluster8	12	G4074|OPC73632.1;KC1913|WP_016199995.1;R26|WP_009087635.1;G4070|WP_078771651.1;G4122|WP_059324010.1;G0146|AQX83826.1;G4122|WP_059323477.1;G4122|WP_082695168.1;G0146|AQX85875.1;R26|WP_009089653.1;KC1913|WP_016199601.1;G4070|WP_078771199.1;	G4074|OPC73632.1	N/A	N/A	N/A	N/A
cluster9	11	G4074|OPC68510.1;R26|WP_009091629.1;G4070|WP_078772723.1;G4122|WP_059323943.1;G0146|AQX87292.1;G4074|OPC73774.1;KC1913|WP_016200305.1;R26|WP_009088850.1;G4070|WP_078771754.1;G4122|WP_059323341.1;G0146|AQX85731.1;	G4074|OPC68510.1	Q7MQ42	Vitamin B12 transporter BtuB {ECO:0000255|HAMAP-Rule:MF_01531}	GO:0009279; C:cell outer membrane; IEA:UniProtKB-HAMAP; GO:0046930; C:pore complex; IEA:UniProtKB-KW; GO:0015235; F:cobalamin transporter activity; IEA:UniProtKB-HAMAP; GO:0015288; F:porin activity; IEA:UniProtKB-KW; GO:0004872; F:receptor activity; IEA:InterPro; GO:0006811; P:ion transport; IEA:UniProtKB-KW	1.9e-06
cluster10	9	G0146|AQX85307.1;G4070|WP_078773107.1;G4074|OPC74179.1;G4122|WP_034870005.1;G0146|AQX84702.1;KC1913|WP_016199722.1;R26|WP_009091159.1;G4074|OPC74936.1;G4122|WP_059153937.1;	G0146|AQX85307.1	N/A	N/A	N/A	N/A
cluster11	9	G0146|AQX85795.1;R26|WP_049054826.1;R26|WP_049054851.1;G4074|OPC69459.1;KC1913|WP_016198344.1;G4070|WP_078772501.1;G4122|WP_059322804.1;G0146|AQX86580.1;KC1913|WP_016199167.1;	G0146|AQX85795.1	O67893	Uncharacterized protein aq_2135	GO:0016787; F:hydrolase activity; IEA:UniProtKB-KW; GO:0046872; F:metal ion binding; IEA:UniProtKB-KW	2.1e-09
cluster12	9	G4074|OPC72116.1;R26|WP_009089373.1;G4074|OPC72600.1;KC1913|WP_016200467.1;R26|WP_009088871.1;G4070|WP_078772520.1;G4122|WP_059324693.1;G0146|AQX85228.1;G4070|WP_078770652.1;	G4074|OPC72116.1	N/A	N/A	N/A	N/A
cluster13	9	G4074|OPC73630.1;KC1913|WP_016199602.1;R26|WP_009087641.1;G4070|WP_078771649.1;G4122|WP_059323478.1;G0146|AQX85877.1;R26|WP_009087638.1;G4070|WP_078771650.1;KC1913|WP_016199518.1;	G4074|OPC73630.1	N/A	N/A	N/A	N/A
cluster14	9	G4074|OPC72130.1;KC1913|WP_016200352.1;R26|WP_009084758.1;G4070|WP_078770642.1;G4122|WP_059324687.1;G0146|AQX83979.1;G4122|WP_059325166.1;G0146|AQX84909.1;G4122|WP_059324416.1;	G4074|OPC72130.1	N/A	N/A	N/A	N/A
cluster15	8	G0146|AQX85266.1;KC1913|WP_019051010.1;R26|WP_021346654.1;G4070|WP_078773138.1;G4074|OPC74204.1;G4122|WP_021346654.1;KC1913|WP_016200652.1;KC1913|WP_019051012.1;	G0146|AQX85266.1	N/A	N/A	N/A	N/A
cluster16	8	G4122|WP_059323479.1;G4122|WP_059324011.1;G4074|OPC73629.1;KC1913|WP_059319333.1;R26|WP_009089651.1;G4070|WP_078771648.1;G0146|AQX85878.1;KC1913|WP_019051311.1;	G4122|WP_059323479.1	N/A	N/A	N/A	N/A
cluster17	8	G4074|OPC71390.1;KC1913|WP_016200055.1;R26|WP_009084943.1;G4070|WP_078771410.1;G4122|WP_059324157.1;G0146|AQX86153.1;G0146|AQX86151.1;R26|WP_009084939.1;	G4074|OPC71390.1	Q9Z3Q5	Rhizobactin receptor	GO:0009279; C:cell outer membrane; IEA:UniProtKB-KW; GO:0016021; C:integral component of membrane; IEA:UniProtKB-KW; GO:0005506; F:iron ion binding; IEA:InterPro; GO:0004872; F:receptor activity; IEA:InterPro; GO:0015343; F:siderophore transmembrane transporter activity; IEA:InterPro; GO:0055072; P:iron ion homeostasis; IEA:UniProtKB-KW	9.9e-04
cluster18	8	G4074|OPC74075.1;G4122|WP_059324619.1;G0146|AQX85420.1;G4074|OPC74074.1;G4070|WP_065080673.1;G4074|OPC74076.1;KC1913|WP_016198179.1;R26|WP_009085210.1;	G4074|OPC74075.1	N/A	N/A	N/A	N/A
cluster21	7	G0146|AQX83594.1;KC1913|WP_016198841.1;R26|WP_009086268.1;G4070|WP_078772941.1;G4070|WP_078772306.1;G4074|OPC72589.1;G4122|WP_059325240.1;	G0146|AQX83594.1	Q7WUL3	Beta-N-acetylglucosaminidase/beta-glucosidase	GO:0008422; F:beta-glucosidase activity; IEA:UniProtKB-EC; GO:0004563; F:beta-N-acetylhexosaminidase activity; IEA:UniProtKB-EC; GO:0000272; P:polysaccharide catabolic process; IEA:UniProtKB-KW	1.5e-15
cluster22	7	G0146|AQX85433.1;KC1913|WP_016198190.1;R26|WP_009089350.1;G4070|WP_078770485.1;G4074|OPC74062.1;G4122|WP_059324031.1;G4070|WP_078770647.1;	G0146|AQX85433.1	B5BF67	Putative multidrug resistance protein MdtD {ECO:0000255|HAMAP-Rule:MF_01577}	GO:0005887; C:integral component of plasma membrane; IEA:UniProtKB-HAMAP; GO:0055085; P:transmembrane transport; IEA:InterPro	4.6e-97
cluster23	7	G0146|AQX86928.1;KC1913|WP_016169906.1;R26|WP_009086900.1;G4070|WP_078772303.1;G4070|WP_078772302.1;G4074|OPC69150.1;G4122|WP_059325629.1;	G0146|AQX86928.1	Q8A1G1	TonB-dependent receptor SusC	GO:0009279; C:cell outer membrane; IEA:UniProtKB-KW; GO:0016021; C:integral component of membrane; IEA:UniProtKB-KW; GO:0019867; C:outer membrane; IDA:MENGO; GO:0004872; F:receptor activity; IEA:InterPro; GO:2001070; F:starch binding; IDA:MENGO; GO:0005215; F:transporter activity; IEA:InterPro; GO:0005983; P:starch catabolic process; IEA:UniProtKB-UniPathway	5.4e-108
cluster24	7	G0146|AQX84113.1;KC1913|WP_016197986.1;R26|WP_009091778.1;G4070|WP_078772788.1;G4074|OPC68451.1;G4122|WP_059324858.1;KC1913|WP_016197983.1;	G0146|AQX84113.1	N/A	N/A	N/A	N/A
cluster26	7	G0146|AQX86912.1;R26|WP_009086859.1;G4070|WP_078771353.1;G4074|OPC68789.1;G4122|WP_059322198.1;KC1913|WP_016169924.1;G0146|AQX86913.1;	G0146|AQX86912.1	P81171	Uncharacterized peptidase RP174	GO:0004252; F:serine-type endopeptidase activity; IEA:InterPro; GO:0070008; F:serine-type exopeptidase activity; IEA:InterPro	7.0e-36
cluster27	7	G0146|AQX84775.1;R26|WP_009089810.1;G4070|WP_078770741.1;G4074|OPC74866.1;G4122|WP_059325492.1;G0146|AQX84774.1;KC1913|WP_016200380.1;	G0146|AQX84775.1	N/A	N/A	N/A	N/A
cluster31	7	G4074|OPC68734.1;KC1913|WP_016199422.1;R26|WP_009086048.1;G4070|WP_078771313.1;G4122|WP_059322293.1;G0146|AQX84473.1;R26|WP_009086049.1;	G4074|OPC68734.1	N/A	N/A	N/A	N/A
cluster32	7	G4074|OPC69135.1;KC1913|WP_016169890.1;R26|WP_009086932.1;G4070|WP_078772326.1;G4122|WP_059325616.1;G0146|AQX86942.1;G0146|AQX86943.1;	G4074|OPC69135.1	N/A	N/A	N/A	N/A
cluster33	7	G4074|OPC74857.1;KC1913|WP_016200371.1;R26|WP_009088555.1;G4070|WP_078770745.1;G4122|WP_059325486.1;G0146|AQX84782.1;R26|WP_009084692.1;	G4074|OPC74857.1	N/A	N/A	N/A	N/A
cluster34	7	G4074|OPC72489.1;KC1913|WP_019050979.1;R26|WP_009088143.1;G4070|WP_078772962.1;G4122|WP_059325258.1;G0146|AQX83626.1;R26|WP_009088140.1;	G4074|OPC72489.1	N/A	N/A	N/A	N/A
cluster35	7	G4074|OPC69364.1;KC1913|WP_016199254.1;R26|WP_009085720.1;G4070|WP_078772118.1;G4122|WP_059322886.1;G0146|AQX86677.1;R26|WP_009088780.1;	G4074|OPC69364.1	N/A	N/A	N/A	N/A
cluster36	7	G4074|OPC68658.1;KC1913|WP_016198019.1;R26|WP_009084794.1;G4070|WP_059322394.1;G4122|WP_059322394.1;G0146|AQX84888.1;G4122|WP_059325097.1;	G4074|OPC68658.1	N/A	N/A	N/A	N/A
cluster37	7	G4074|OPC71171.1;KC1913|WP_016200638.1;R26|WP_009089153.1;G4070|WP_078771526.1;G4122|WP_059323309.1;G0146|AQX87180.1;G4070|WP_078771023.1;	G4074|OPC71171.1	N/A	N/A	N/A	N/A
cluster38	7	G4074|OPC69387.1;KC1913|WP_016199053.1;R26|WP_009091747.1;G4070|WP_078772096.1;G4122|WP_059322864.1;G0146|AQX86654.1;R26|WP_009090147.1;	G4074|OPC69387.1	N/A	N/A	N/A	N/A
cluster39	7	G4074|OPC75098.1;R26|WP_009088314.1;G4070|WP_078770938.1;G4122|WP_059325590.1;G0146|AQX84667.1;KC1913|WP_016199384.1;R26|WP_009088319.1;	G4074|OPC75098.1	N/A	N/A	N/A	N/A
cluster40	7	G4074|OPC74913.1;KC1913|WP_019051112.1;KC1913|WP_016198116.1;R26|WP_009088427.1;G4070|WP_078770700.1;G4122|WP_059325534.1;G0146|AQX84727.1;	G4074|OPC74913.1	N/A	N/A	N/A	N/A
cluster41	7	G4074|OPC73761.1;KC1913|WP_016200629.1;R26|WP_009088817.1;G4070|WP_078772324.1;G4070|WP_078771745.1;G4122|WP_059323352.1;G0146|AQX85753.1;	G4074|OPC73761.1	Q93FG6	Leukotoxin translocation ATP-binding protein LktB	GO:0016021; C:integral component of membrane; IEA:UniProtKB-KW; GO:0005886; C:plasma membrane; IEA:UniProtKB-KW; GO:0030256; C:type I protein secretion system complex; IEA:InterPro; GO:0005524; F:ATP binding; IEA:UniProtKB-KW; GO:0008233; F:peptidase activity; IEA:InterPro; GO:0015440; F:peptide-transporting ATPase activity; IEA:UniProtKB-EC; GO:0008565; F:protein transporter activity; IEA:InterP…	5.7e-86
cluster42	7	G4074|OPC74221.1;KC1913|WP_019051005.1;R26|WP_009091057.1;G4070|WP_078773181.1;G4122|WP_059323618.1;G0146|AQX85250.1;G4122|WP_059323661.1;	G4074|OPC74221.1	P07642	Arabinose operon regulatory protein	GO:0005737; C:cytoplasm; IEA:UniProtKB-KW; GO:0043565; F:sequence-specific DNA binding; IEA:InterPro; GO:0003700; F:sequence-specific DNA binding transcription factor activity; IEA:InterPro; GO:0019568; P:arabinose catabolic process; IEA:UniProtKB-KW; GO:0006351; P:transcription, DNA-templated; IEA:UniProtKB-KW	5.8e-07
cluster43	6	G0146|AQX84412.1;KC1913|WP_016198672.1;R26|WP_009085915.1;G4070|WP_059156314.1;G4074|OPC68673.1;G4122|WP_059156314.1;	G0146|AQX84412.1	Q609V1	8-amino-7-oxononanoate synthase {ECO:0000255|HAMAP-Rule:MF_01693}	GO:0008710; F:8-amino-7-oxononanoate synthase activity; IEA:UniProtKB-HAMAP; GO:0030170; F:pyridoxal phosphate binding; IEA:UniProtKB-HAMAP; GO:0009102; P:biotin biosynthetic process; IEA:UniProtKB-HAMAP	5.5e-41
cluster44	6	G0146|AQX83562.1;KC1913|WP_016198869.1;R26|WP_009086334.1;G4070|WP_078772916.1;G4074|OPC72533.1;G4122|WP_059325215.1;	G0146|AQX83562.1	N/A	N/A	N/A	N/A
cluster45	6	G0146|AQX86021.1;KC1913|WP_016198910.1;R26|WP_009087901.1;G4070|WP_059154277.1;G4074|OPC73491.1;G4122|WP_059154277.1;	G0146|AQX86021.1	A9VJR1	ATP-dependent 6-phosphofructokinase {ECO:0000255|HAMAP-Rule:MF_00339}	GO:0005737; C:cytoplasm; IEA:UniProtKB-HAMAP; GO:0003872; F:6-phosphofructokinase activity; IEA:UniProtKB-HAMAP; GO:0005524; F:ATP binding; IEA:UniProtKB-KW; GO:0046872; F:metal ion binding; IEA:UniProtKB-KW; GO:0006002; P:fructose 6-phosphate metabolic process; IEA:InterPro; GO:0006096; P:glycolytic process; IEA:UniProtKB-HAMAP	7.0e-84
cluster46	6	G0146|AQX85485.1;KC1913|WP_016200317.1;R26|WP_009085363.1;G4070|WP_078770438.1;G4074|OPC74007.1;G4122|WP_059324082.1;	G0146|AQX85485.1	N/A	N/A	N/A	N/A
cluster47	6	G0146|AQX85039.1;KC1913|WP_016198796.1;R26|WP_009084476.1;G4070|WP_078773333.1;G4074|OPC74534.1;G4122|WP_078405104.1;	G0146|AQX85039.1	A7ZHE3	Protein ApaG {ECO:0000255|HAMAP-Rule:MF_00791}	N/A	8.4e-17
cluster49	6	G0146|AQX84479.1;KC1913|WP_016199428.1;R26|WP_009086061.1;G4070|WP_078771317.1;G4074|OPC68740.1;G4122|WP_059322281.1;	G0146|AQX84479.1	N/A	N/A	N/A	N/A
cluster50	6	G0146|AQX86909.1;KC1913|WP_016169926.1;R26|WP_009086849.1;G4070|WP_078772284.1;G4074|OPC69168.1;G4122|WP_059325644.1;	G0146|AQX86909.1	N/A	N/A	N/A	N/A
cluster51	6	G0146|AQX84847.1;KC1913|WP_016198995.1;R26|WP_009088693.1;G4070|WP_078770801.1;G4074|OPC74727.1;G4122|WP_059325430.1;	G0146|AQX84847.1	O31067	Oxygen-independent coproporphyrinogen-III oxidase	GO:0005737; C:cytoplasm; ISS:UniProtKB; GO:0051539; F:4 iron, 4 sulfur cluster binding; ISS:UniProtKB; GO:0051989; F:coproporphyrinogen dehydrogenase activity; ISS:UniProtKB; GO:0004109; F:coproporphyrinogen oxidase activity; IEA:InterPro; GO:0046872; F:metal ion binding; IEA:UniProtKB-KW; GO:0015995; P:chlorophyll biosynthetic process; IEA:UniProtKB-KW; GO:0006779; P:porphyrin-containing compoun…	3.0e-45
cluster52	6	G0146|AQX85959.1;KC1913|WP_016199218.1;R26|WP_009087759.1;G4070|WP_078771607.1;G4074|OPC73558.1;G4122|WP_059323522.1;	G0146|AQX85959.1	P36912	Endo-beta-N-acetylglucosaminidase F2	GO:0005576; C:extracellular region; IEA:UniProtKB-KW; GO:0033925; F:mannosyl-glycoprotein endo-beta-N-acetylglucosaminidase activity; IEA:UniProtKB-EC; GO:0005975; P:carbohydrate metabolic process; IEA:InterPro	1.5e-198
cluster53	6	G0146|AQX86404.1;KC1913|WP_016200427.1;R26|WP_009085457.1;G4070|WP_059156676.1;G4074|OPC71633.1;G4122|WP_059156676.1;	G0146|AQX86404.1	Q21FV8	50S ribosomal protein L13 {ECO:0000255|HAMAP-Rule:MF_01366}	GO:0005840; C:ribosome; IEA:UniProtKB-KW; GO:0003735; F:structural constituent of ribosome; IEA:InterPro; GO:0006412; P:translation; IEA:UniProtKB-HAMAP	1.1e-39
cluster54	6	G0146|AQX86817.1;KC1913|WP_016170021.1;R26|WP_009086727.1;G4070|WP_078772213.1;G4074|OPC69254.1;G4122|WP_059325719.1;	G0146|AQX86817.1	N/A	N/A	N/A	N/A
cluster55	6	G0146|AQX86330.1;KC1913|WP_016198560.1;R26|WP_009085594.1;G4070|WP_078771943.1;G4074|OPC71557.1;G4122|WP_059326020.1;	G0146|AQX86330.1	Q87Y35	Holliday junction ATP-dependent DNA helicase RuvB {ECO:0000255|HAMAP-Rule:MF_00016}	GO:0005524; F:ATP binding; IEA:UniProtKB-HAMAP; GO:0003677; F:DNA binding; IEA:InterPro; GO:0009378; F:four-way junction helicase activity; IEA:UniProtKB-HAMAP; GO:0006310; P:DNA recombination; IEA:UniProtKB-HAMAP; GO:0006281; P:DNA repair; IEA:UniProtKB-HAMAP; GO:0009432; P:SOS response; IEA:UniProtKB-HAMAP	1.7e-104
cluster56	6	G0146|AQX87067.1;KC1913|WP_026149177.1;R26|WP_024565638.1;G4070|WP_078772415.1;G4074|OPC67710.1;G4122|WP_059325837.1;	G0146|AQX87067.1	Q5SJ47	Single-stranded-DNA-specific exonuclease RecJ	GO:0003677; F:DNA binding; IEA:UniProtKB-KW; GO:0004527; F:exonuclease activity; IEA:UniProtKB-KW; GO:0046872; F:metal ion binding; IEA:UniProtKB-KW	5.3e-47
cluster57	6	G0146|AQX85614.1;KC1913|WP_016199647.1;R26|WP_009093567.1;G4070|WP_059322721.1;G4074|OPC73885.1;G4122|WP_059322721.1;	G0146|AQX85614.1	N/A	N/A	N/A	N/A
cluster58	6	G0146|AQX84664.1;KC1913|WP_019051378.1;R26|WP_009088293.1;G4070|WP_059322501.1;G4074|OPC74972.1;G4122|WP_059322501.1;	G0146|AQX84664.1	P00097	Cytochrome c2	GO:0009055; F:electron carrier activity; IEA:InterPro; GO:0020037; F:heme binding; IEA:InterPro; GO:0005506; F:iron ion binding; IEA:InterPro; GO:0055114; P:oxidation-reduction process; IEA:UniProtKB-KW; GO:0015979; P:photosynthesis; IEA:UniProtKB-KW	1.1e-06
cluster59	6	G0146|AQX85942.1;KC1913|WP_016199235.1;R26|WP_009087720.1;G4070|WP_078771617.1;G4074|OPC73574.1;G4122|WP_009087720.1;	G0146|AQX85942.1	N/A	N/A	N/A	N/A
cluster60	6	G0146|AQX87106.1;KC1913|WP_016170160.1;R26|WP_009087182.1;G4070|WP_078772445.1;G4074|OPC67674.1;G4122|WP_059325804.1;	G0146|AQX87106.1	N/A	N/A	N/A	N/A
cluster61	6	G0146|AQX85750.1;KC1913|WP_016200631.1;R26|WP_009088820.1;G4070|WP_078771747.1;G4074|OPC73765.1;G4122|WP_059323350.1;	G0146|AQX85750.1	N/A	N/A	N/A	N/A
cluster62	6	G0146|AQX85675.1;KC1913|WP_016200491.1;R26|WP_009092037.1;G4070|WP_078771798.1;G4074|OPC73818.1;G4122|WP_059324390.1;	G0146|AQX85675.1	B2U477	Ribosomal RNA small subunit methyltransferase F {ECO:0000255|HAMAP-Rule:MF_01579}	GO:0005737; C:cytoplasm; IEA:UniProtKB-HAMAP; GO:0003723; F:RNA binding; IEA:UniProtKB-KW; GO:0016434; F:rRNA (cytosine) methyltransferase activity; IEA:UniProtKB-HAMAP	5.3e-17
cluster63	6	G0146|AQX86216.1;KC1913|WP_009085846.1;R26|WP_009085846.1;G4070|WP_009085846.1;G4074|OPC71449.1;G4122|WP_034869473.1;	G0146|AQX86216.1	E0J6W8	DNA-binding protein HU-alpha	GO:0003677; F:DNA binding; IEA:UniProtKB-KW; GO:0030261; P:chromosome condensation; IEA:UniProtKB-KW	6.8e-16
cluster64	6	G0146|AQX84087.1;KC1913|WP_016197955.1;R26|WP_009091828.1;G4070|WP_078772809.1;G4074|OPC68426.1;G4122|WP_059154949.1;	G0146|AQX84087.1	Q2WAJ8	Chemotaxis response regulator protein-glutamate methylesterase 1 {ECO:0000255|HAMAP-Rule:MF_00099}	GO:0005737; C:cytoplasm; IEA:UniProtKB-HAMAP; GO:0000156; F:phosphorelay response regulator activity; IEA:InterPro; GO:0008984; F:protein-glutamate methylesterase activity; IEA:UniProtKB-HAMAP; GO:0006935; P:chemotaxis; IEA:UniProtKB-HAMAP	1.9e-03
cluster65	6	G0146|AQX87077.1;KC1913|WP_016170187.1;R26|WP_009087231.1;G4070|WP_078772424.1;G4074|OPC67699.1;G4122|WP_059325828.1;	G0146|AQX87077.1	P94474	Uncharacterized protein YeaC	GO:0005524; F:ATP binding; IEA:UniProtKB-KW; GO:0016887; F:ATPase activity; IEA:InterPro	2.9e-77
cluster66	6	G0146|AQX84889.1;KC1913|WP_016198020.1;R26|WP_009084792.1;G4070|WP_078770948.1;G4074|OPC74686.1;G4122|WP_059325096.1;	G0146|AQX84889.1	Q8RG87	Carbamoyl-phosphate synthase small chain {ECO:0000255|HAMAP-Rule:MF_01209}	GO:0005524; F:ATP binding; IEA:UniProtKB-HAMAP; GO:0004088; F:carbamoyl-phosphate synthase (glutamine-hydrolyzing) activity; IEA:UniProtKB-HAMAP; GO:0044205; P:'de novo' UMP biosynthetic process; IEA:UniProtKB-UniPathway; GO:0006526; P:arginine biosynthetic process; IEA:UniProtKB-HAMAP; GO:0070409; P:carbamoyl phosphate biosynthetic process; IEA:InterPro; GO:0006543; P:glutamine catabolic process…	7.2e-09
cluster67	6	G0146|AQX85732.1;KC1913|WP_016200306.1;R26|WP_009088848.1;G4070|WP_078771753.1;G4074|OPC73773.1;G4122|WP_059323342.1;	G0146|AQX85732.1	N/A	N/A	N/A	N/A
cluster68	6	G0146|AQX86770.1;KC1913|WP_016170067.1;R26|WP_009086645.1;G4070|WP_078772176.1;G4074|OPC69301.1;G4122|WP_059325761.1;	G0146|AQX86770.1	N/A	N/A	N/A	N/A
cluster69	6	G0146|AQX85040.1;KC1913|WP_016198795.1;R26|WP_009084474.1;G4070|WP_078773332.1;G4074|OPC74533.1;G4122|WP_059325364.1;	G0146|AQX85040.1	Q6GGZ6	Dihydrolipoyllysine-residue succinyltransferase component of 2-oxoglutarate dehydrogenase complex	GO:0045252; C:oxoglutarate dehydrogenase complex; IEA:InterPro; GO:0004149; F:dihydrolipoyllysine-residue succinyltransferase activity; IEA:UniProtKB-EC; GO:0033512; P:L-lysine catabolic process to acetyl-CoA via saccharopine; IEA:UniProtKB-UniPathway; GO:0006099; P:tricarboxylic acid cycle; IEA:UniProtKB-KW	1.9e-86
cluster70	6	G0146|AQX83676.1;KC1913|WP_016199901.1;R26|WP_009087085.1;G4070|WP_078773036.1;G4074|OPC72430.1;G4122|WP_059325309.1;	G0146|AQX83676.1	Q9JWN9	Glutamine--fructose-6-phosphate aminotransferase [isomerizing] {ECO:0000255|HAMAP-Rule:MF_00164}	GO:0005737; C:cytoplasm; IEA:UniProtKB-HAMAP; GO:0030246; F:carbohydrate binding; IEA:InterPro; GO:0004360; F:glutamine-fructose-6-phosphate transaminase (isomerizing) activity; IEA:UniProtKB-HAMAP; GO:0016051; P:carbohydrate biosynthetic process; IEA:InterPro; GO:0006541; P:glutamine metabolic process; IEA:UniProtKB-HAMAP	7.3e-143
cluster71	6	G0146|AQX85403.1;KC1913|WP_016199098.1;R26|WP_009085175.1;G4070|WP_078770505.1;G4074|OPC74093.1;G4122|WP_034869152.1;	G0146|AQX85403.1	B1JLJ8	Spermidine export protein MdtJ {ECO:0000255|HAMAP-Rule:MF_01598}	GO:0016021; C:integral component of membrane; IEA:UniProtKB-KW; GO:0005886; C:plasma membrane; IEA:UniProtKB-HAMAP; GO:0015606; F:spermidine transmembrane transporter activity; IEA:UniProtKB-HAMAP	3.2e-09
cluster72	6	G0146|AQX84745.1;KC1913|WP_016199122.1;R26|WP_009088465.1;G4070|WP_078770716.1;G4074|OPC74898.1;G4122|WP_059153975.1;	G0146|AQX84745.1	Q796Y8	Putative peroxiredoxin YgaF	GO:0004601; F:peroxidase activity; IEA:UniProtKB-KW; GO:0051920; F:peroxiredoxin activity; IEA:UniProtKB-EC	1.7e-06
cluster73	6	G0146|AQX85369.1;KC1913|WP_016199998.1;R26|WP_009085112.1;G4070|WP_078773063.1;G4074|OPC74123.1;G4122|WP_059324540.1;	G0146|AQX85369.1	N/A	N/A	N/A	N/A
cluster74	6	G0146|AQX86311.1;KC1913|WP_016198703.1;R26|WP_009085627.1;G4070|WP_078771957.1;G4074|OPC71539.1;G4122|WP_059326033.1;	G0146|AQX86311.1	Q48446	Uncharacterized 18.9 kDa protein in cps region	GO:0016021; C:integral component of membrane; IEA:InterPro	3.6e-25
cluster75	6	G0146|AQX84815.1;KC1913|WP_016198974.1;R26|WP_009088635.1;G4070|WP_078770773.1;G4074|OPC74824.1;G4122|WP_059325455.1;	G0146|AQX84815.1	A5UHB4	Peptidase E {ECO:0000255|HAMAP-Rule:MF_00510}	GO:0005737; C:cytoplasm; IEA:UniProtKB-HAMAP; GO:0016805; F:dipeptidase activity; IEA:UniProtKB-HAMAP; GO:0008236; F:serine-type peptidase activity; IEA:UniProtKB-KW	4.5e-29
cluster76	6	G0146|AQX86138.1;KC1913|WP_016200346.1;R26|WP_009084966.1;G4070|WP_078771424.1;G4074|OPC71377.1;G4122|WP_059324168.1;	G0146|AQX86138.1	O34844	HTH-type transcriptional regulator YodB	GO:0003677; F:DNA binding; IEA:UniProtKB-KW; GO:0006355; P:regulation of transcription, DNA-templated; IEA:UniProtKB-KW; GO:0006351; P:transcription, DNA-templated; IEA:UniProtKB-KW	7.3e-09
cluster77	6	G0146|AQX84432.1;KC1913|WP_019051123.1;R26|WP_009085952.1;G4070|WP_078772606.1;G4074|OPC68691.1;G4122|WP_059322357.1;	G0146|AQX84432.1	Q04T48	Deoxyguanosinetriphosphate triphosphohydrolase-like protein {ECO:0000255|HAMAP-Rule:MF_01212}	GO:0008832; F:dGTPase activity; IEA:InterPro; GO:0000287; F:magnesium ion binding; IEA:InterPro; GO:0046039; P:GTP metabolic process; IEA:InterPro	2.3e-21
cluster78	6	G0146|AQX84495.1;KC1913|WP_016198430.1;R26|WP_009086126.1;G4070|WP_078771336.1;G4074|OPC68766.1;G4122|WP_059322237.1;	G0146|AQX84495.1	N/A	N/A	N/A	N/A
cluster79	6	G0146|AQX86363.1;KC1913|WP_019051217.1;R26|WP_024564770.1;G4070|WP_034867952.1;G4074|OPC71591.1;G4122|WP_059325995.1;	G0146|AQX86363.1	N/A	N/A	N/A	N/A
cluster80	6	G0146|AQX86334.1;KC1913|WP_016198564.1;R26|WP_009085584.1;G4070|WP_078771940.1;G4074|OPC71561.1;G4122|WP_059326016.1;	G0146|AQX86334.1	N/A	N/A	N/A	N/A
cluster81	6	G0146|AQX85583.1;KC1913|WP_016199467.1;R26|WP_009091438.1;G4070|WP_078770352.1;G4074|OPC73916.1;G4122|WP_059322649.1;	G0146|AQX85583.1	P19997	Blasticidin-S acetyltransferase	GO:0008080; F:N-acetyltransferase activity; IEA:InterPro; GO:0046677; P:response to antibiotic; IEA:UniProtKB-KW	4.5e-08
cluster82	6	G0146|AQX83638.1;KC1913|WP_016200525.1;R26|WP_009088170.1;G4070|WP_078772975.1;G4074|OPC72471.1;G4122|WP_059325272.1;	G0146|AQX83638.1	P0A150	Uncharacterized protein in gidB 3'region	N/A	7.7e-04
cluster83	6	G0146|AQX83727.1;KC1913|WP_016198528.1;R26|WP_009089460.1;G4070|WP_078771123.1;G4074|OPC72378.1;G4122|WP_059323033.1;	G0146|AQX83727.1	N/A	N/A	N/A	N/A
cluster84	6	G0146|AQX87199.1;KC1913|WP_026149339.1;R26|WP_009089107.1;G4070|WP_078771006.1;G4074|OPC71196.1;G4122|WP_059325002.1;	G0146|AQX87199.1	N/A	N/A	N/A	N/A
cluster85	6	G0146|AQX87006.1;KC1913|WP_016197805.1;R26|WP_009087387.1;G4070|WP_078772381.1;G4074|OPC67770.1;G4122|WP_059325875.1;	G0146|AQX87006.1	Q66CG6	Nicotinate phosphoribosyltransferase {ECO:0000255|HAMAP-Rule:MF_00570}	GO:0016874; F:ligase activity; IEA:UniProtKB-KW; GO:0004516; F:nicotinate phosphoribosyltransferase activity; IEA:InterPro; GO:0004514; F:nicotinate-nucleotide diphosphorylase (carboxylating) activity; IEA:InterPro; GO:0009435; P:NAD biosynthetic process; IEA:UniProtKB-UniPathway; GO:0019357; P:nicotinate nucleotide biosynthetic process; IEA:InterPro	1.3e-60
cluster86	6	G0146|AQX87045.1;KC1913|WP_016197781.1;R26|WP_009087316.1;G4070|WP_009087316.1;G4074|OPC67733.1;G4122|WP_059325847.1;	G0146|AQX87045.1	Q5HM15	50S ribosomal protein L18 {ECO:0000255|HAMAP-Rule:MF_01337}	GO:0005840; C:ribosome; IEA:UniProtKB-KW; GO:0019843; F:rRNA binding; IEA:UniProtKB-HAMAP; GO:0003735; F:structural constituent of ribosome; IEA:InterPro; GO:0006412; P:translation; IEA:UniProtKB-HAMAP	1.1e-31
cluster87	6	G0146|AQX87414.1;KC1913|WP_016200111.1;R26|WP_009087559.1;G4070|WP_078771687.1;G4074|OPC74421.1;G4122|WP_059323439.1;	G0146|AQX87414.1	P0C068	Probable HTH-type transcriptional regulator MepR	GO:0003677; F:DNA binding; IEA:UniProtKB-KW; GO:0006355; P:regulation of transcription, DNA-templated; IEA:UniProtKB-KW; GO:0006351; P:transcription, DNA-templated; IEA:UniProtKB-KW	5.6e-04
cluster88	6	G0146|AQX83958.1;KC1913|WP_019051327.1;R26|WP_009089299.1;G4070|WP_078770606.1;G4074|OPC72145.1;G4122|WP_059324667.1;	G0146|AQX83958.1	N/A	N/A	N/A	N/A
cluster89	6	G0146|AQX87398.1;KC1913|WP_016199453.1;R26|WP_009091461.1;G4070|WP_078770363.1;G4074|OPC74442.1;G4122|WP_059322637.1;	G0146|AQX87398.1	Q89AI9	Uncharacterized metalloprotease bbp_296	GO:0016021; C:integral component of membrane; IEA:UniProtKB-KW; GO:0005886; C:plasma membrane; IEA:UniProtKB-KW; GO:0046872; F:metal ion binding; IEA:UniProtKB-KW; GO:0008237; F:metallopeptidase activity; IEA:UniProtKB-KW	3.8e-14
cluster90	6	G0146|AQX84806.1;KC1913|WP_016198965.1;R26|WP_009088603.1;G4070|WP_078770766.1;G4074|OPC74833.1;G4122|WP_059325463.1;	G0146|AQX84806.1	N/A	N/A	N/A	N/A
cluster91	6	G0146|AQX83776.1;KC1913|WP_016198473.1;R26|WP_021348273.1;G4070|WP_078771165.1;G4074|OPC72576.1;G4122|WP_059323108.1;	G0146|AQX83776.1	P72581	Uncharacterized RNA pseudouridine synthase slr0612	GO:0009982; F:pseudouridine synthase activity; IEA:InterPro; GO:0003723; F:RNA binding; IEA:UniProtKB-KW; GO:0001522; P:pseudouridine synthesis; IEA:InterPro	1.5e-14
cluster92	6	G0146|AQX86373.1;KC1913|WP_016198604.1;R26|WP_009085507.1;G4070|WP_078771910.1;G4074|OPC71602.1;G4122|WP_059325985.1;	G0146|AQX86373.1	C1CNP4	tRNA(Ile)-lysidine synthase {ECO:0000255|HAMAP-Rule:MF_01161}	GO:0005737; C:cytoplasm; IEA:UniProtKB-HAMAP; GO:0005524; F:ATP binding; IEA:UniProtKB-HAMAP; GO:0016879; F:ligase activity, forming carbon-nitrogen bonds; IEA:UniProtKB-HAMAP; GO:0006400; P:tRNA modification; IEA:UniProtKB-HAMAP	4.2e-20
cluster93	6	G0146|AQX83930.1;KC1913|WP_019051388.1;R26|WP_009089252.1;G4070|WP_078771277.1;G4074|OPC72173.1;G4122|WP_059324633.1;	G0146|AQX83930.1	N/A	N/A	N/A	N/A
cluster94	6	G0146|AQX86588.1;KC1913|WP_016200680.1;R26|WP_009090305.1;G4070|WP_078772494.1;G4074|OPC69451.1;G4122|WP_009090305.1;	G0146|AQX86588.1	N/A	N/A	N/A	N/A
cluster95	6	G0146|AQX84447.1;KC1913|WP_016200464.1;R26|WP_009085985.1;G4070|WP_078772595.1;G4074|OPC68708.1;G4122|WP_059322338.1;	G0146|AQX84447.1	Q47HR1	3-isopropylmalate dehydrogenase 1 {ECO:0000255|HAMAP-Rule:MF_01033}	GO:0005737; C:cytoplasm; IEA:UniProtKB-HAMAP; GO:0003862; F:3-isopropylmalate dehydrogenase activity; IEA:UniProtKB-HAMAP; GO:0000287; F:magnesium ion binding; IEA:InterPro; GO:0051287; F:NAD binding; IEA:InterPro; GO:0009098; P:leucine biosynthetic process; IEA:UniProtKB-HAMAP	4.1e-88
cluster96	6	G0146|AQX85211.1;KC1913|WP_016197889.1;R26|WP_009091007.1;G4070|WP_078773191.1;G4074|OPC74283.1;G4122|WP_059323696.1;	G0146|AQX85211.1	Q3ADG9	Chemotaxis response regulator protein-glutamate methylesterase 1 {ECO:0000255|HAMAP-Rule:MF_00099}	GO:0005737; C:cytoplasm; IEA:UniProtKB-HAMAP; GO:0000156; F:phosphorelay response regulator activity; IEA:InterPro; GO:0008984; F:protein-glutamate methylesterase activity; IEA:UniProtKB-HAMAP; GO:0006935; P:chemotaxis; IEA:UniProtKB-HAMAP	2.7e-03
cluster97	6	G0146|AQX87206.1;KC1913|WP_016200233.1;R26|WP_009089091.1;G4070|WP_078770998.1;G4074|OPC71253.1;G4122|WP_059324995.1;	G0146|AQX87206.1	N/A	N/A	N/A	N/A
cluster98	6	G0146|AQX86607.1;KC1913|WP_016199982.1;R26|WP_009090266.1;G4070|WP_078772063.1;G4074|OPC69433.1;G4122|WP_059322824.1;	G0146|AQX86607.1	Q2RVT5	Transcriptional regulator MraZ	GO:0005737; C:cytoplasm; IEA:UniProtKB-HAMAP; GO:0003677; F:DNA binding; IEA:UniProtKB-KW; GO:0003700; F:sequence-specific DNA binding transcription factor activity; IEA:UniProtKB-HAMAP; GO:0006351; P:transcription, DNA-templated; IEA:UniProtKB-KW	6.6e-08
cluster99	6	G0146|AQX86254.1;KC1913|WP_016198763.1;R26|WP_009085761.1;G4070|WP_078772003.1;G4074|OPC71484.1;G4122|WP_059156794.1;	G0146|AQX86254.1	P76011	UPF0410 protein ymge	GO:0016021; C:integral component of membrane; IEA:UniProtKB-KW; GO:0005886; C:plasma membrane; IEA:UniProtKB-KW	3.2e-12
cluster100	6	G0146|AQX85571.1;KC1913|WP_016199454.1;R26|WP_009091459.1;G4070|WP_078770362.1;G4074|OPC74441.1;G4122|WP_059322638.1;	G0146|AQX85571.1	N/A	N/A	N/A	N/A
cluster101	6	G0146|AQX87317.1;KC1913|WP_016198425.1;R26|WP_009094651.1;G4070|WP_078771340.1;G4074|OPC68831.1;G4122|WP_082695132.1;	G0146|AQX87317.1	Q05098	Ferric enterobactin receptor	GO:0009279; C:cell outer membrane; IEA:UniProtKB-KW; GO:0016021; C:integral component of membrane; IEA:UniProtKB-KW; GO:0005506; F:iron ion binding; IEA:InterPro; GO:0004872; F:receptor activity; IEA:InterPro; GO:0015343; F:siderophore transmembrane transporter activity; IEA:InterPro; GO:0055072; P:iron ion homeostasis; IEA:UniProtKB-KW	2.1e-03
cluster102	6	G0146|AQX85928.1;KC1913|WP_016199247.1;R26|WP_009087685.1;G4070|WP_078771626.1;G4074|OPC73588.1;G4122|WP_059323506.1;	G0146|AQX85928.1	N/A	N/A	N/A	N/A
cluster103	6	G0146|AQX83666.1;KC1913|WP_016199911.1;R26|WP_009087065.1;G4070|WP_078773028.1;G4074|OPC72440.1;G4122|WP_059325301.1;	G0146|AQX83666.1	N/A	N/A	N/A	N/A
cluster104	6	G0146|AQX86249.1;KC1913|WP_016198770.1;R26|WP_009085774.1;G4070|WP_078772008.1;G4074|OPC71479.1;G4122|WP_059326080.1;	G0146|AQX86249.1	B5YIL6	Methionyl-tRNA formyltransferase {ECO:0000255|HAMAP-Rule:MF_00182}	GO:0004479; F:methionyl-tRNA formyltransferase activity; IEA:UniProtKB-HAMAP	2.2e-55
cluster105	6	G0146|AQX87121.1;KC1913|WP_016170140.1;R26|WP_009087142.1;G4070|WP_078772469.1;G4074|OPC67657.1;G4122|WP_059325788.1;	G0146|AQX87121.1	N/A	N/A	N/A	N/A
cluster106	6	G0146|AQX85482.1;KC1913|WP_016198242.1;R26|WP_009085359.1;G4070|WP_045180483.1;G4074|OPC74011.1;G4122|WP_059324078.1;	G0146|AQX85482.1	P21513	Ribonuclease E {ECO:0000255|HAMAP-Rule:MF_00970}	GO:0005737; C:cytoplasm; IDA:EcoCyc; GO:0009898; C:cytoplasmic side of plasma membrane; IEA:UniProtKB-HAMAP; GO:0004521; F:endoribonuclease activity; IEA:UniProtKB-HAMAP; GO:0000287; F:magnesium ion binding; IEA:UniProtKB-HAMAP; GO:0008995; F:ribonuclease E activity; IEA:InterPro; GO:0003723; F:RNA binding; IEA:UniProtKB-HAMAP; GO:0008270; F:zinc ion binding; IEA:UniProtKB-HAMAP; GO:0006402; P:mR…	1.1e-48
cluster107	6	G0146|AQX83670.1;KC1913|WP_016199907.1;R26|WP_009087072.1;G4070|WP_034868550.1;G4074|OPC72436.1;G4122|WP_034868550.1;	G0146|AQX83670.1	N/A	N/A	N/A	N/A
cluster108	6	G0146|AQX87222.1;KC1913|WP_016199782.1;R26|WP_009089054.1;G4070|WP_078770985.1;G4074|OPC71268.1;G4122|WP_059324983.1;	G0146|AQX87222.1	A4VKA3	Fatty acid oxidation complex subunit alpha {ECO:0000255|HAMAP-Rule:MF_01621}	GO:0036125; C:fatty acid beta-oxidation multienzyme complex; IEA:InterPro; GO:0003857; F:3-hydroxyacyl-CoA dehydrogenase activity; IEA:UniProtKB-HAMAP; GO:0008692; F:3-hydroxybutyryl-CoA epimerase activity; IEA:UniProtKB-HAMAP; GO:0050662; F:coenzyme binding; IEA:InterPro; GO:0004165; F:dodecenoyl-CoA delta-isomerase activity; IEA:UniProtKB-HAMAP; GO:0004300; F:enoyl-CoA hydratase activity; IEA:U…	7.6e-42
cluster109	6	G0146|AQX86011.1;KC1913|WP_016198901.1;R26|WP_009087885.1;G4070|WP_078771483.1;G4074|OPC73500.1;G4122|WP_059324226.1;	G0146|AQX86011.1	B0K1C1	Ribosomal protein S12 methylthiotransferase RimO {ECO:0000255|HAMAP-Rule:MF_01865}	GO:0005737; C:cytoplasm; IEA:UniProtKB-HAMAP; GO:0051539; F:4 iron, 4 sulfur cluster binding; IEA:UniProtKB-HAMAP; GO:0005506; F:iron ion binding; IEA:UniProtKB-HAMAP; GO:0016740; F:transferase activity; IEA:UniProtKB-HAMAP; GO:0018339; P:peptidyl-L-beta-methylthioaspartic acid biosynthetic process from peptidyl-aspartic acid; IEA:UniProtKB-HAMAP; GO:0009451; P:RNA modification; IEA:InterPro	1.3e-106
cluster110	6	G0146|AQX85464.1;KC1913|WP_016198222.1;R26|WP_009085318.1;G4070|WP_078770453.1;G4074|OPC74029.1;G4122|WP_059324063.1;	G0146|AQX85464.1	Q98E66	UPF0187 protein mll4386	GO:0016021; C:integral component of membrane; IEA:UniProtKB-KW; GO:0005886; C:plasma membrane; IEA:UniProtKB-KW	1.6e-23
cluster111	6	G0146|AQX86372.1;KC1913|WP_016198602.1;R26|WP_009085512.1;G4070|WP_059325986.1;G4074|OPC71600.1;G4122|WP_059325986.1;	G0146|AQX86372.1	N/A	N/A	N/A	N/A
cluster112	6	G0146|AQX85962.1;KC1913|WP_016199215.1;R26|WP_009095021.1;G4070|WP_078771601.1;G4074|OPC73555.1;G4122|WP_059323525.1;	G0146|AQX85962.1	N/A	N/A	N/A	N/A
cluster113	6	G0146|AQX84917.1;KC1913|WP_016198084.1;R26|WP_009084740.1;G4070|WP_078770856.1;G4074|OPC74659.1;G4122|WP_059324285.1;	G0146|AQX84917.1	Q49XE1	Nuclease SbcCD subunit C	GO:0005524; F:ATP binding; IEA:UniProtKB-KW; GO:0004519; F:endonuclease activity; IEA:UniProtKB-KW; GO:0004527; F:exonuclease activity; IEA:UniProtKB-KW; GO:0006310; P:DNA recombination; IEA:UniProtKB-KW; GO:0006281; P:DNA repair; IEA:InterPro; GO:0006260; P:DNA replication; IEA:UniProtKB-KW	3.2e-04
cluster114	6	G0146|AQX86804.1;KC1913|WP_016170035.1;R26|WP_009086710.1;G4070|WP_078772202.1;G4074|OPC69268.1;G4122|WP_059325731.1;	G0146|AQX86804.1	N/A	N/A	N/A	N/A
cluster115	6	G0146|AQX87110.1;KC1913|WP_016170153.1;R26|WP_009087172.1;G4070|WP_078772450.1;G4074|OPC67669.1;G4122|WP_059325799.1;	G0146|AQX87110.1	N/A	N/A	N/A	N/A
cluster116	6	G0146|AQX84202.1;KC1913|WP_016199323.1;R26|WP_009091614.1;G4070|WP_078772718.1;G4074|OPC68519.1;G4122|WP_059323948.1;	G0146|AQX84202.1	B3QPX3	Proline--tRNA ligase {ECO:0000255|HAMAP-Rule:MF_01571}	GO:0005737; C:cytoplasm; IEA:UniProtKB-KW; GO:0005524; F:ATP binding; IEA:UniProtKB-KW; GO:0004827; F:proline-tRNA ligase activity; IEA:UniProtKB-EC; GO:0006433; P:prolyl-tRNA aminoacylation; IEA:InterPro	9.2e-157
cluster117	6	G0146|AQX87359.1;KC1913|WP_016198811.1;R26|WP_009084506.1;G4070|WP_078773344.1;G4074|OPC75074.1;G4122|WP_082695180.1;	G0146|AQX87359.1	Q8A1G2	Starch-binding protein SusD	GO:0009279; C:cell outer membrane; IEA:UniProtKB-KW; GO:0019867; C:outer membrane; IDA:MENGO; GO:0005509; F:calcium ion binding; IDA:UniProtKB; GO:2001070; F:starch binding; IDA:UniProtKB; GO:0005983; P:starch catabolic process; IEA:UniProtKB-UniPathway; GO:0005982; P:starch metabolic process; IMP:UniProtKB	6.6e-52
cluster118	6	G0146|AQX86791.1;KC1913|WP_016170046.1;R26|WP_009086691.1;G4070|WP_078772192.1;G4074|OPC69279.1;G4122|WP_059325739.1;	G0146|AQX86791.1	A8Z4A4	Glycine--tRNA ligase {ECO:0000255|HAMAP-Rule:MF_00253}	GO:0005737; C:cytoplasm; IEA:UniProtKB-HAMAP; GO:0005524; F:ATP binding; IEA:UniProtKB-HAMAP; GO:0004820; F:glycine-tRNA ligase activity; ISS:UniProtKB; GO:0046983; F:protein dimerization activity; ISS:UniProtKB; GO:0006426; P:glycyl-tRNA aminoacylation; IEA:UniProtKB-HAMAP	1.2e-119
cluster119	6	G0146|AQX87391.1;KC1913|WP_016199767.1;R26|WP_009085401.1;G4070|WP_078770536.1;G4074|OPC74450.1;G4122|WP_082695187.1;	G0146|AQX87391.1	N/A	N/A	N/A	N/A
cluster120	6	G0146|AQX87389.1;KC1913|WP_016199356.1;R26|WP_009085391.1;G4070|WP_078770415.1;G4074|OPC73978.1;G4122|WP_059324110.1;	G0146|AQX87389.1	N/A	N/A	N/A	N/A
cluster121	6	G0146|AQX87372.1;KC1913|WP_016200151.1;R26|WP_034786125.1;G4070|WP_078773228.1;G4074|OPC74324.1;G4122|WP_059323183.1;	G0146|AQX87372.1	N/A	N/A	N/A	N/A
cluster122	6	G0146|AQX87123.1;KC1913|WP_016199483.1;R26|WP_009091292.1;G4070|WP_078771080.1;G4074|OPC71079.1;G4122|WP_059325063.1;	G0146|AQX87123.1	N/A	N/A	N/A	N/A
cluster123	6	G0146|AQX84764.1;KC1913|WP_019051107.1;R26|WP_021348715.1;G4070|WP_059153995.1;G4074|OPC74876.1;G4122|WP_059325501.1;	G0146|AQX84764.1	P9WLR5	Uncharacterized protein Rv1829	GO:0005618; C:cell wall; IDA:MTBBASE; GO:0005886; C:plasma membrane; IDA:MTBBASE; GO:0004518; F:nuclease activity; IEA:InterPro	4.5e-17
cluster124	6	G0146|AQX85368.1;KC1913|WP_016199999.1;R26|WP_009085109.1;G4070|WP_078773064.1;G4074|OPC74124.1;G4122|WP_078405389.1;	G0146|AQX85368.1	N/A	N/A	N/A	N/A
cluster125	6	G0146|AQX85963.1;KC1913|WP_016199214.1;R26|WP_009087768.1;G4070|WP_078771600.1;G4074|OPC73554.1;G4122|WP_059323526.1;	G0146|AQX85963.1	N/A	N/A	N/A	N/A
cluster126	6	G0146|AQX85354.1;KC1913|WP_019051027.1;R26|WP_009085071.1;G4070|WP_078773075.1;G4074|OPC74137.1;G4122|WP_059324528.1;	G0146|AQX85354.1	P0A9M3	Hypoxanthine phosphoribosyltransferase	GO:0005737; C:cytoplasm; IEA:UniProtKB-KW; GO:0052657; F:guanine phosphoribosyltransferase activity; IEA:UniProtKB-EC; GO:0004422; F:hypoxanthine phosphoribosyltransferase activity; IEA:UniProtKB-EC; GO:0046872; F:metal ion binding; IEA:UniProtKB-KW; GO:0000166; F:nucleotide binding; IEA:UniProtKB-KW; GO:0032264; P:IMP salvage; IEA:UniProtKB-UniPathway; GO:0006166; P:purine ribonucleoside salvage…	8.1e-21
cluster127	6	G0146|AQX84372.1;KC1913|WP_016198627.1;R26|WP_009090588.1;G4070|WP_078772654.1;G4074|OPC68631.1;G4122|WP_059322420.1;	G0146|AQX84372.1	N/A	N/A	N/A	N/A
cluster128	6	G0146|AQX86047.1;KC1913|WP_016198932.1;R26|WP_009087946.1;G4070|WP_078771461.1;G4074|OPC73466.1;G4122|WP_059324199.1;	G0146|AQX86047.1	N/A	N/A	N/A	N/A
cluster129	6	G0146|AQX85072.1;KC1913|WP_016199587.1;R26|WP_034786039.1;G4070|WP_078773302.1;G4074|OPC74498.1;G4122|WP_059323271.1;	G0146|AQX85072.1	N/A	N/A	N/A	N/A
cluster130	6	G0146|AQX86916.1;KC1913|WP_016169921.1;R26|WP_009086870.1;G4070|WP_078772288.1;G4074|OPC69163.1;G4122|WP_059325640.1;	G0146|AQX86916.1	P45250	Putative 2-hydroxyacid dehydrogenase HI_1556	GO:0051287; F:NAD binding; IEA:InterPro; GO:0016616; F:oxidoreductase activity, acting on the CH-OH group of donors, NAD or NADP as acceptor; IEA:InterPro	1.2e-24
cluster131	6	G0146|AQX84743.1;KC1913|WP_016199120.1;R26|WP_009088463.1;G4070|WP_078770714.1;G4074|OPC74900.1;G4122|WP_059325520.1;	G0146|AQX84743.1	C6DAW7	UDP-4-amino-4-deoxy-L-arabinose--oxoglutarate aminotransferase {ECO:0000255|HAMAP-Rule:MF_01167}	GO:0030170; F:pyridoxal phosphate binding; IEA:InterPro; GO:0008483; F:transaminase activity; IEA:UniProtKB-HAMAP; GO:0009245; P:lipid A biosynthetic process; IEA:UniProtKB-KW; GO:0009103; P:lipopolysaccharide biosynthetic process; IEA:UniProtKB-UniPathway; GO:0046677; P:response to antibiotic; IEA:UniProtKB-KW	2.0e-05
cluster132	6	G0146|AQX87078.1;KC1913|WP_016170185.1;R26|WP_009087229.1;G4070|WP_078772425.1;G4074|OPC67698.1;G4122|WP_059325827.1;	G0146|AQX87078.1	N/A	N/A	N/A	N/A
cluster133	6	G0146|AQX86900.1;KC1913|WP_016169933.1;R26|WP_009086835.1;G4070|WP_024568545.1;G4074|OPC69175.1;G4122|WP_059325650.1;	G0146|AQX86900.1	Q89T55	Chemotaxis response regulator protein-glutamate methylesterase of group 2 operon	GO:0005737; C:cytoplasm; IEA:UniProtKB-HAMAP; GO:0000156; F:phosphorelay response regulator activity; IEA:InterPro; GO:0008984; F:protein-glutamate methylesterase activity; IEA:UniProtKB-HAMAP; GO:0006935; P:chemotaxis; IEA:UniProtKB-HAMAP	1.3e-04
cluster134	6	G0146|AQX86662.1;KC1913|WP_016199065.1;R26|WP_009090112.1;G4070|WP_078772105.1;G4074|OPC69570.1;G4122|WP_059322872.1;	G0146|AQX86662.1	N/A	N/A	N/A	N/A
cluster135	6	G0146|AQX87330.1;KC1913|WP_016199823.1;R26|WP_009088224.1;G4070|WP_078770562.1;G4074|OPC75100.1;G4122|WP_059322601.1;	G0146|AQX87330.1	N/A	N/A	N/A	N/A
cluster136	6	G0146|AQX84835.1;KC1913|WP_016198984.1;R26|WP_009088663.1;G4070|WP_078770791.1;G4074|OPC74807.1;G4122|WP_059325440.1;	G0146|AQX84835.1	N/A	N/A	N/A	N/A
cluster137	6	G0146|AQX85983.1;KC1913|WP_016200208.1;R26|WP_009087821.1;G4070|WP_078771504.1;G4074|OPC73529.1;G4122|WP_059324252.1;	G0146|AQX85983.1	P16869	FhuE receptor	GO:0009279; C:cell outer membrane; IEA:UniProtKB-KW; GO:0016021; C:integral component of membrane; IEA:UniProtKB-KW; GO:0005506; F:iron ion binding; IEA:InterPro; GO:0004872; F:receptor activity; IEA:InterPro; GO:0015343; F:siderophore transmembrane transporter activity; IEA:InterPro; GO:0055072; P:iron ion homeostasis; IEA:UniProtKB-KW	9.1e-15
cluster138	6	G0146|AQX86629.1;KC1913|WP_019050730.1;R26|WP_009090199.1;G4070|WP_078772473.1;G4074|OPC69412.1;G4122|WP_059322842.1;	G0146|AQX86629.1	N/A	N/A	N/A	N/A
cluster139	6	G0146|AQX85033.1;KC1913|WP_016198009.1;R26|WP_009084489.1;G4070|WP_078773338.1;G4074|OPC74540.1;G4122|WP_059325359.1;	G0146|AQX85033.1	N/A	N/A	N/A	N/A
cluster140	6	G0146|AQX84501.1;KC1913|WP_016198422.1;R26|WP_009086140.1;G4070|WP_078771343.1;G4074|OPC68773.1;G4122|WP_059322223.1;	G0146|AQX84501.1	P9WIB1	Phospholipase C 3	GO:0034480; F:phosphatidylcholine phospholipase C activity; IMP:MTBBASE; GO:0052008; P:disruption by symbiont of host cellular component; IDA:MTBBASE; GO:0008152; P:metabolic process; IMP:GOC; GO:0009405; P:pathogenesis; IMP:MTBBASE	2.9e-27
cluster141	6	G0146|AQX86830.1;KC1913|WP_016170006.1;R26|WP_009086742.1;G4070|WP_078772226.1;G4074|OPC69242.1;G4122|WP_059325705.1;	G0146|AQX86830.1	P55586	Uncharacterized protein y4oA	GO:0003824; F:catalytic activity; IEA:InterPro	3.7e-05
cluster142	6	G0146|AQX85573.1;KC1913|WP_016199456.1;R26|WP_009091457.1;G4070|WP_078770360.1;G4074|OPC73926.1;G4122|WP_059322640.1;	G0146|AQX85573.1	A7G9Y1	Triosephosphate isomerase {ECO:0000255|HAMAP-Rule:MF_00147}	GO:0005737; C:cytoplasm; IEA:UniProtKB-HAMAP; GO:0004807; F:triose-phosphate isomerase activity; IEA:UniProtKB-HAMAP; GO:0006094; P:gluconeogenesis; IEA:UniProtKB-HAMAP; GO:0006096; P:glycolytic process; IEA:UniProtKB-HAMAP; GO:0006098; P:pentose-phosphate shunt; IEA:UniProtKB-HAMAP	2.0e-59
cluster143	6	G0146|AQX83890.1;KC1913|WP_059319340.1;R26|WP_009089863.1;G4070|WP_078771244.1;G4074|OPC72213.1;G4122|WP_059323788.1;	G0146|AQX83890.1	O34893	Putative enoyl-CoA hydratase/isomerase YngF	GO:0016829; F:lyase activity; IEA:UniProtKB-KW	6.3e-17
cluster144	6	G0146|AQX86761.1;KC1913|WP_016170079.1;R26|WP_009089934.1;G4070|WP_078772164.1;G4074|OPC69311.1;G4122|WP_059325770.1;	G0146|AQX86761.1	P0AGE8	Chromate reductase	GO:0003955; F:NAD(P)H dehydrogenase (quinone) activity; IEA:UniProtKB-EC	2.3e-09
cluster145	6	G0146|AQX83554.1;KC1913|WP_016198880.1;R26|WP_009086356.1;G4070|WP_059325206.1;G4074|OPC72542.1;G4122|WP_059325206.1;	G0146|AQX83554.1	A0Q323	D-alanine--D-alanine ligase {ECO:0000255|HAMAP-Rule:MF_00047}	GO:0005737; C:cytoplasm; IEA:UniProtKB-HAMAP; GO:0005524; F:ATP binding; IEA:UniProtKB-HAMAP; GO:0008716; F:D-alanine-D-alanine ligase activity; IEA:UniProtKB-HAMAP; GO:0000287; F:magnesium ion binding; IEA:UniProtKB-HAMAP; GO:0030145; F:manganese ion binding; IEA:UniProtKB-HAMAP; GO:0071555; P:cell wall organization; IEA:UniProtKB-KW; GO:0009252; P:peptidoglycan biosynthetic process; IEA:UniProt…	2.7e-43
cluster146	6	G0146|AQX84438.1;KC1913|WP_016200455.1;R26|WP_009085963.1;G4070|WP_078772600.1;G4074|OPC68699.1;G4122|WP_059322346.1;	G0146|AQX84438.1	N/A	N/A	N/A	N/A
cluster147	6	G0146|AQX84598.1;KC1913|WP_016199828.1;R26|WP_009088237.1;G4070|WP_059322528.1;G4074|OPC74999.1;G4122|WP_059322528.1;	G0146|AQX84598.1	P45116	Uncharacterized protein HI_1225	GO:0003743; F:translation initiation factor activity; IEA:InterPro; GO:0006417; P:regulation of translation; IEA:UniProtKB-KW	2.8e-10
cluster148	6	G0146|AQX84408.1;KC1913|WP_016198668.1;R26|WP_009085906.1;G4070|WP_078772624.1;G4074|OPC68669.1;G4122|WP_059322385.1;	G0146|AQX84408.1	P39580	Protein DltB	GO:0016021; C:integral component of membrane; IEA:UniProtKB-KW; GO:0005886; C:plasma membrane; IEA:UniProtKB-KW; GO:0070395; P:lipoteichoic acid biosynthetic process; IEA:UniProtKB-UniPathway; GO:0006810; P:transport; IEA:UniProtKB-KW	3.6e-24
cluster149	6	G0146|AQX87232.1;KC1913|WP_016199791.1;R26|WP_009089037.1;G4070|WP_078770975.1;G4074|OPC71278.1;G4122|WP_059324971.1;	G0146|AQX87232.1	N/A	N/A	N/A	N/A
cluster150	6	G0146|AQX83677.1;KC1913|WP_016199900.1;R26|WP_009087087.1;G4070|WP_078773037.1;G4074|OPC72429.1;G4122|WP_059325310.1;	G0146|AQX83677.1	N/A	N/A	N/A	N/A
cluster151	6	G0146|AQX85944.1;KC1913|WP_016199233.1;R26|WP_009087725.1;G4070|WP_009087725.1;G4074|OPC73572.1;G4122|WP_009087725.1;	G0146|AQX85944.1	A6L170	NADH-quinone oxidoreductase subunit B {ECO:0000255|HAMAP-Rule:MF_01356}	GO:0005886; C:plasma membrane; IEA:UniProtKB-HAMAP; GO:0051539; F:4 iron, 4 sulfur cluster binding; IEA:UniProtKB-KW; GO:0005506; F:iron ion binding; IEA:UniProtKB-HAMAP; GO:0008137; F:NADH dehydrogenase (ubiquinone) activity; IEA:InterPro; GO:0048038; F:quinone binding; IEA:UniProtKB-KW; GO:0006810; P:transport; IEA:UniProtKB-KW	3.0e-44
cluster152	6	G0146|AQX87091.1;KC1913|WP_016170176.1;R26|WP_009087214.1;G4070|WP_078772433.1;G4074|OPC67688.1;G4122|WP_059325818.1;	G0146|AQX87091.1	Q57195	Uncharacterized protein HI_1042	GO:0005622; C:intracellular; IEA:InterPro; GO:0031419; F:cobalamin binding; IEA:InterPro; GO:0008705; F:methionine synthase activity; IEA:InterPro; GO:0008898; F:S-adenosylmethionine-homocysteine S-methyltransferase activity; IEA:InterPro; GO:0008270; F:zinc ion binding; IEA:InterPro	4.7e-06
cluster153	6	G0146|AQX84125.1;KC1913|WP_016198005.1;R26|WP_009091753.1;G4070|WP_078772775.1;G4074|OPC68464.1;G4122|WP_059324886.1;	G0146|AQX84125.1	N/A	N/A	N/A	N/A
cluster154	6	G0146|AQX87235.1;KC1913|WP_016199794.1;R26|WP_009089033.1;G4070|WP_078770974.1;G4074|OPC71280.1;G4122|WP_059324969.1;	G0146|AQX87235.1	P37049	Phosphodiesterase YaeI	GO:0016787; F:hydrolase activity; IEA:UniProtKB-KW; GO:0046872; F:metal ion binding; IEA:UniProtKB-KW	2.3e-19
cluster155	6	G0146|AQX86067.1;KC1913|WP_026149214.1;R26|WP_009084997.1;G4070|WP_078771442.1;G4074|OPC71351.1;G4122|WP_059324183.1;	G0146|AQX86067.1	P13702	3-hydroxy-3-methylglutaryl-coenzyme A reductase	GO:0050662; F:coenzyme binding; IEA:InterPro; GO:0004420; F:hydroxymethylglutaryl-CoA reductase (NADPH) activity; IEA:InterPro; GO:0042282; F:hydroxymethylglutaryl-CoA reductase activity; IEA:UniProtKB-EC; GO:0015936; P:coenzyme A metabolic process; IEA:InterPro	4.7e-51
cluster156	6	G0146|AQX85938.1;KC1913|WP_016199239.1;R26|WP_009087711.1;G4070|WP_078771621.1;G4074|OPC73578.1;G4122|WP_059154204.1;	G0146|AQX85938.1	Q11KH9	ATP synthase subunit a {ECO:0000255|HAMAP-Rule:MF_01393}	GO:0016021; C:integral component of membrane; IEA:UniProtKB-KW; GO:0005886; C:plasma membrane; IEA:UniProtKB-HAMAP; GO:0045263; C:proton-transporting ATP synthase complex, coupling factor F(o); IEA:UniProtKB-KW; GO:0046933; F:proton-transporting ATP synthase activity, rotational mechanism; IEA:UniProtKB-HAMAP; GO:0042777; P:plasma membrane ATP synthesis coupled proton transport; IEA:UniProtKB-HAM…	2.0e-23
cluster157	6	G0146|AQX86992.1;KC1913|WP_016197823.1;R26|WP_009087417.1;G4070|WP_078772366.1;G4074|OPC67787.1;G4122|WP_059325888.1;	G0146|AQX86992.1	N/A	N/A	N/A	N/A
cluster158	6	G0146|AQX86663.1;KC1913|WP_016199066.1;R26|WP_009093956.1;G4070|WP_078772106.1;G4074|OPC69378.1;G4122|WP_059322980.1;	G0146|AQX86663.1	N/A	N/A	N/A	N/A
cluster159	6	G0146|AQX86859.1;KC1913|WP_016169976.1;R26|WP_009086768.1;G4070|WP_034871752.1;G4074|OPC69215.1;G4122|WP_034871752.1;	G0146|AQX86859.1	N/A	N/A	N/A	N/A
cluster160	6	G0146|AQX84476.1;KC1913|WP_016199425.1;R26|WP_009086055.1;G4070|WP_078771315.1;G4074|OPC68737.1;G4122|WP_059322287.1;	G0146|AQX84476.1	N/A	N/A	N/A	N/A
cluster161	6	G0146|AQX83644.1;KC1913|WP_019050967.1;R26|WP_009087015.1;G4070|WP_078772979.1;G4074|OPC72465.1;G4122|WP_059325278.1;	G0146|AQX83644.1	P39850	Capsular polysaccharide biosynthesis protein CapA	GO:0016021; C:integral component of membrane; IEA:UniProtKB-KW; GO:0005886; C:plasma membrane; IEA:UniProtKB-KW; GO:0015542; F:sugar efflux transmembrane transporter activity; IEA:InterPro; GO:0045227; P:capsule polysaccharide biosynthetic process; IEA:UniProtKB-UniPathway; GO:0006859; P:extracellular carbohydrate transport; IEA:InterPro; GO:0009103; P:lipopolysaccharide biosynthetic process; IEA…	3.8e-03
cluster162	6	G0146|AQX83539.1;KC1913|WP_016200663.1;R26|WP_009086386.1;G4070|WP_078772898.1;G4074|OPC72557.1;G4122|WP_059325193.1;	G0146|AQX83539.1	Q8A1G1	TonB-dependent receptor SusC	GO:0009279; C:cell outer membrane; IEA:UniProtKB-KW; GO:0016021; C:integral component of membrane; IEA:UniProtKB-KW; GO:0019867; C:outer membrane; IDA:MENGO; GO:0004872; F:receptor activity; IEA:InterPro; GO:2001070; F:starch binding; IDA:MENGO; GO:0005215; F:transporter activity; IEA:InterPro; GO:0005983; P:starch catabolic process; IEA:UniProtKB-UniPathway	3.4e-46
cluster163	6	G0146|AQX86805.1;KC1913|WP_016170034.1;R26|WP_009086711.1;G4070|WP_009086711.1;G4074|OPC69267.1;G4122|WP_059325730.1;	G0146|AQX86805.1	Q2RMC2	50S ribosomal protein L25 {ECO:0000255|HAMAP-Rule:MF_01334}	GO:0005840; C:ribosome; IEA:UniProtKB-KW; GO:0008097; F:5S rRNA binding; IEA:InterPro; GO:0003735; F:structural constituent of ribosome; IEA:InterPro; GO:0006412; P:translation; IEA:UniProtKB-HAMAP	1.5e-23
cluster164	6	G0146|AQX86379.1;KC1913|WP_016198611.1;R26|WP_009085497.1;G4070|WP_078771904.1;G4074|OPC71608.1;G4122|WP_059325979.1;	G0146|AQX86379.1	Q6D211	tRNA1(Val) (adenine(37)-N6)-methyltransferase {ECO:0000255|HAMAP-Rule:MF_01872}	GO:0005737; C:cytoplasm; IEA:UniProtKB-KW; GO:0003676; F:nucleic acid binding; IEA:InterPro; GO:0016430; F:tRNA (adenine-N6-)-methyltransferase activity; IEA:InterPro	5.3e-30
cluster165	6	G0146|AQX84779.1;KC1913|WP_016200375.1;R26|WP_009088547.1;G4070|WP_078770742.1;G4074|OPC74861.1;G4122|WP_059325489.1;	G0146|AQX84779.1	N/A	N/A	N/A	N/A
cluster166	6	G0146|AQX85925.1;KC1913|WP_016200595.1;R26|WP_009087682.1;G4070|WP_059323502.1;G4074|OPC73592.1;G4122|WP_059323502.1;	G0146|AQX85925.1	N/A	N/A	N/A	N/A
cluster167	6	G0146|AQX83635.1;KC1913|WP_016200529.1;R26|WP_009088162.1;G4070|WP_078772972.1;G4074|OPC72474.1;G4122|WP_082695229.1;	G0146|AQX83635.1	N/A	N/A	N/A	N/A
cluster168	6	G0146|AQX85932.1;KC1913|WP_019050808.1;R26|WP_009087695.1;G4070|WP_078771623.1;G4074|OPC73584.1;G4122|WP_059323509.1;	G0146|AQX85932.1	N/A	N/A	N/A	N/A
cluster169	6	G0146|AQX86571.1;KC1913|WP_016198334.1;R26|WP_009086419.1;G4070|WP_078772507.1;G4074|OPC69467.1;G4122|WP_059154423.1;	G0146|AQX86571.1	N/A	N/A	N/A	N/A
cluster170	6	G0146|AQX87476.1;KC1913|WP_016169983.1;R26|WP_009093820.1;G4070|WP_078772480.1;G4074|OPC69561.1;G4122|WP_059325779.1;	G0146|AQX87476.1	P46850	RNA-splicing ligase RtcB	GO:0003909; F:DNA ligase activity; IDA:EcoCyc; GO:0030145; F:manganese ion binding; IDA:UniProtKB; GO:0008452; F:RNA ligase activity; IDA:EcoCyc; GO:0006974; P:cellular response to DNA damage stimulus; IDA:UniProtKB; GO:0006266; P:DNA ligation; IDA:GOC; GO:0006281; P:DNA repair; IDA:UniProtKB; GO:0006396; P:RNA processing; IDA:UniProtKB; GO:0042245; P:RNA repair; TAS:UniProtKB	4.6e-41
cluster171	6	G0146|AQX86514.1;KC1913|WP_016198320.1;R26|WP_009086491.1;G4070|WP_078772530.1;G4074|OPC69482.1;G4122|WP_059322782.1;	G0146|AQX86514.1	P26340	Mannose-1-phosphate guanylyltransferase ManC	GO:0005525; F:GTP binding; IEA:UniProtKB-KW; GO:0004475; F:mannose-1-phosphate guanylyltransferase activity; IEA:UniProtKB-EC; GO:0009298; P:GDP-mannose biosynthetic process; IEA:UniProtKB-UniPathway; GO:0009103; P:lipopolysaccharide biosynthetic process; IEA:UniProtKB-KW	7.2e-42
cluster172	6	G0146|AQX87207.1;KC1913|WP_016200234.1;R26|WP_009089089.1;G4070|WP_078770997.1;G4074|OPC71254.1;G4122|WP_059324994.1;	G0146|AQX87207.1	N/A	N/A	N/A	N/A
cluster173	6	G0146|AQX86799.1;KC1913|WP_016170040.1;R26|WP_009086700.1;G4070|WP_059156077.1;G4074|OPC69273.1;G4122|WP_034871807.1;	G0146|AQX86799.1	Q46LE5	Acetyl-coenzyme A carboxylase carboxyl transferase subunit beta {ECO:0000255|HAMAP-Rule:MF_01395}	GO:0009317; C:acetyl-CoA carboxylase complex; IEA:InterPro; GO:0003989; F:acetyl-CoA carboxylase activity; IEA:UniProtKB-HAMAP; GO:0005524; F:ATP binding; IEA:UniProtKB-KW; GO:0008270; F:zinc ion binding; IEA:UniProtKB-HAMAP; GO:0006633; P:fatty acid biosynthetic process; IEA:UniProtKB-HAMAP; GO:2001295; P:malonyl-CoA biosynthetic process; IEA:UniProtKB-UniPathway	2.0e-66
cluster174	6	G0146|AQX86793.1;KC1913|WP_016170044.1;R26|WP_009086693.1;G4070|WP_078772193.1;G4074|OPC69278.1;G4122|WP_059325738.1;	G0146|AQX86793.1	N/A	N/A	N/A	N/A
cluster175	6	G0146|AQX84898.1;KC1913|WP_016198029.1;R26|WP_009084771.1;G4070|WP_078770845.1;G4074|OPC74676.1;G4122|WP_059325085.1;	G0146|AQX84898.1	Q48HZ2	Undecaprenyl-phosphate 4-deoxy-4-formamido-L-arabinose transferase {ECO:0000255|HAMAP-Rule:MF_01164}	GO:0016021; C:integral component of membrane; IEA:UniProtKB-KW; GO:0005886; C:plasma membrane; IEA:UniProtKB-HAMAP; GO:0016780; F:phosphotransferase activity, for other substituted phosphate groups; IEA:UniProtKB-HAMAP; GO:0016757; F:transferase activity, transferring glycosyl groups; IEA:UniProtKB-KW; GO:0036108; P:4-amino-4-deoxy-alpha-L-arabinopyranosyl undecaprenyl phosphate biosynthetic proc…	1.3e-31
cluster176	6	G0146|AQX86375.1;KC1913|WP_019051219.1;R26|WP_009085503.1;G4070|WP_078771908.1;G4074|OPC71604.1;G4122|WP_059325983.1;	G0146|AQX86375.1	P24640	Lipase 3	GO:0005886; C:plasma membrane; IEA:UniProtKB-KW; GO:0004806; F:triglyceride lipase activity; IEA:UniProtKB-EC; GO:0016042; P:lipid catabolic process; IEA:UniProtKB-KW	9.3e-04
cluster177	6	G0146|AQX85869.1;KC1913|WP_016199608.1;R26|WP_009087619.1;G4070|WP_078771657.1;G4074|OPC73638.1;G4122|WP_059323468.1;	G0146|AQX85869.1	P75129	Peptide methionine sulfoxide reductase MsrB {ECO:0000255|HAMAP-Rule:MF_01400}	GO:0033743; F:peptide-methionine (R)-S-oxide reductase activity; IEA:UniProtKB-HAMAP; GO:0030091; P:protein repair; IEA:InterPro; GO:0006979; P:response to oxidative stress; IEA:InterPro	4.2e-50
cluster178	6	G0146|AQX87111.1;KC1913|WP_016170152.1;R26|WP_009087169.1;G4070|WP_078772451.1;G4074|OPC67668.1;G4122|WP_059325798.1;	G0146|AQX87111.1	N/A	N/A	N/A	N/A
cluster179	6	G0146|AQX85666.1;KC1913|WP_016200624.1;R26|WP_009092020.1;G4070|WP_078771807.1;G4074|OPC73829.1;G4122|WP_059324398.1;	G0146|AQX85666.1	P44817	Cytosol non-specific dipeptidase	GO:0016805; F:dipeptidase activity; IEA:UniProtKB-KW; GO:0046872; F:metal ion binding; IEA:UniProtKB-KW; GO:0008237; F:metallopeptidase activity; IEA:UniProtKB-KW	1.5e-98
cluster180	6	G0146|AQX85346.1;KC1913|WP_016200013.1;R26|WP_009085060.1;G4070|WP_078773079.1;G4074|OPC74143.1;G4122|WP_059324523.1;	G0146|AQX85346.1	P72580	Prenyl transferase	GO:0046872; F:metal ion binding; IEA:UniProtKB-KW; GO:0016765; F:transferase activity, transferring alkyl or aryl (other than methyl) groups; IEA:InterPro; GO:0008299; P:isoprenoid biosynthetic process; IEA:UniProtKB-KW; GO:0015979; P:photosynthesis; IEA:UniProtKB-KW	1.7e-21
cluster181	6	G0146|AQX85168.1;KC1913|WP_016199163.1;R26|WP_009090926.1;G4070|WP_078773229.1;G4074|OPC74326.1;G4122|WP_034870448.1;	G0146|AQX85168.1	N/A	N/A	N/A	N/A
cluster182	6	G0146|AQX85883.1;KC1913|WP_016200584.1;R26|WP_009087659.1;G4070|WP_059323484.1;G4074|OPC73620.1;G4122|WP_059323484.1;	G0146|AQX85883.1	N/A	N/A	N/A	N/A
cluster184	6	G0146|AQX83868.1;KC1913|WP_016199959.1;R26|WP_009089818.1;G4070|WP_078771227.1;G4074|OPC72236.1;G4122|WP_059323831.1;	G0146|AQX83868.1	N/A	N/A	N/A	N/A
cluster185	6	G0146|AQX85634.1;KC1913|WP_016200409.1;R26|WP_009092218.1;G4070|WP_078770312.1;G4074|OPC74435.1;G4122|WP_059322693.1;	G0146|AQX85634.1	N/A	N/A	N/A	N/A
cluster186	6	G0146|AQX86855.1;KC1913|WP_016169980.1;R26|WP_009086764.1;G4070|WP_078772248.1;G4074|OPC69219.1;G4122|WP_059325685.1;	G0146|AQX86855.1	N/A	N/A	N/A	N/A
cluster187	6	G0146|AQX85333.1;KC1913|WP_016200027.1;R26|WP_009085037.1;G4070|WP_078773087.1;G4074|OPC74156.1;G4122|WP_059324512.1;	G0146|AQX85333.1	P58099	C5a peptidase	GO:0005618; C:cell wall; IEA:UniProtKB-KW; GO:0005576; C:extracellular region; IEA:UniProtKB-KW; GO:0016020; C:membrane; IEA:InterPro; GO:0004252; F:serine-type endopeptidase activity; IEA:InterPro; GO:0009405; P:pathogenesis; IEA:UniProtKB-KW	1.4e-04
cluster188	6	G0146|AQX87314.1;KC1913|WP_016198436.1;R26|WP_009086109.1;G4070|WP_078771331.1;G4074|OPC68760.1;G4122|WP_059322246.1;	G0146|AQX87314.1	N/A	N/A	N/A	N/A
cluster189	6	G0146|AQX85313.1;KC1913|WP_016199728.1;R26|WP_009091171.1;G4070|WP_078773101.1;G4074|OPC74174.1;G4122|WP_059324501.1;	G0146|AQX85313.1	N/A	N/A	N/A	N/A
cluster190	6	G0146|AQX85183.1;KC1913|WP_016197940.1;R26|WP_009090954.1;G4070|WP_078773218.1;G4074|OPC74314.1;G4122|WP_059323164.1;	G0146|AQX85183.1	P77967	Cryptochrome DASH	GO:0003677; F:DNA binding; IEA:UniProtKB-KW; GO:0003913; F:DNA photolyase activity; IEA:InterPro; GO:0006281; P:DNA repair; IEA:InterPro; GO:0018298; P:protein-chromophore linkage; IEA:UniProtKB-KW; GO:0006355; P:regulation of transcription, DNA-templated; IEA:UniProtKB-KW; GO:0006351; P:transcription, DNA-templated; IEA:UniProtKB-KW	1.7e-32
cluster191	6	G0146|AQX86608.1;KC1913|WP_016199983.1;R26|WP_009090263.1;G4070|WP_078772064.1;G4074|OPC69432.1;G4122|WP_059322825.1;	G0146|AQX86608.1	N/A	N/A	N/A	N/A
cluster192	6	G0146|AQX83557.1;KC1913|WP_016198876.1;R26|WP_009086348.1;G4070|WP_078772912.1;G4074|OPC72539.1;G4122|WP_059325209.1;	G0146|AQX83557.1	N/A	N/A	N/A	N/A
cluster193	6	G0146|AQX85499.1;KC1913|WP_016200328.1;R26|WP_034786096.1;G4070|WP_078770428.1;G4074|OPC73994.1;G4122|WP_059324094.1;	G0146|AQX85499.1	N/A	N/A	N/A	N/A
cluster194	6	G0146|AQX84394.1;KC1913|WP_016198651.1;R26|WP_009090637.1;G4070|WP_065082666.1;G4074|OPC68654.1;G4122|WP_034871223.1;	G0146|AQX84394.1	A1JPP5	Undecaprenyl-phosphate 4-deoxy-4-formamido-L-arabinose transferase {ECO:0000255|HAMAP-Rule:MF_01164}	GO:0016021; C:integral component of membrane; IEA:UniProtKB-KW; GO:0005886; C:plasma membrane; IEA:UniProtKB-HAMAP; GO:0016780; F:phosphotransferase activity, for other substituted phosphate groups; IEA:UniProtKB-HAMAP; GO:0016757; F:transferase activity, transferring glycosyl groups; IEA:UniProtKB-KW; GO:0036108; P:4-amino-4-deoxy-alpha-L-arabinopyranosyl undecaprenyl phosphate biosynthetic proc…	8.0e-37
cluster195	6	G0146|AQX83753.1;KC1913|WP_016198496.1;R26|WP_009094082.1;G4070|WP_078771147.1;G4074|OPC72349.1;G4122|WP_059323070.1;	G0146|AQX83753.1	N/A	N/A	N/A	N/A
cluster196	6	G0146|AQX86700.1;KC1913|WP_016170109.1;R26|WP_009090022.1;G4070|WP_078772139.1;G4074|OPC69341.1;G4122|WP_059322914.1;	G0146|AQX86700.1	N/A	N/A	N/A	N/A
cluster197	6	G0146|AQX84376.1;KC1913|WP_016198631.1;R26|WP_009090597.1;G4070|WP_078772650.1;G4074|OPC68635.1;G4122|WP_059322416.1;	G0146|AQX84376.1	N/A	N/A	N/A	N/A
cluster198	6	G0146|AQX85656.1;KC1913|WP_016200285.1;R26|WP_009091991.1;G4070|WP_078771818.1;G4074|OPC73840.1;G4122|WP_059324407.1;	G0146|AQX85656.1	N/A	N/A	N/A	N/A
cluster199	6	G0146|AQX84197.1;KC1913|WP_016199320.1;R26|WP_009091622.1;G4070|WP_078772721.1;G4074|OPC68514.1;G4122|WP_059323945.1;	G0146|AQX84197.1	A6QHC4	Protein GrpE {ECO:0000255|HAMAP-Rule:MF_01151}	GO:0005737; C:cytoplasm; IEA:UniProtKB-HAMAP; GO:0000774; F:adenyl-nucleotide exchange factor activity; IEA:InterPro; GO:0006457; P:protein folding; IEA:InterPro; GO:0006950; P:response to stress; IEA:UniProtKB-KW	3.1e-17
cluster200	6	G0146|AQX83884.1;KC1913|WP_016199940.1;R26|WP_009089860.1;G4070|WP_009089860.1;G4074|OPC72218.1;G4122|WP_009089860.1;	G0146|AQX83884.1	N/A	N/A	N/A	N/A
cluster201	6	G0146|AQX83972.1;KC1913|WP_016197901.1;R26|WP_009089337.1;G4070|WP_078770618.1;G4074|OPC72135.1;G4122|WP_059324681.1;	G0146|AQX83972.1	B9KQ02	Phosphoglycolate phosphatase {ECO:0000255|HAMAP-Rule:MF_00495}	GO:0046872; F:metal ion binding; IEA:UniProtKB-KW; GO:0008967; F:phosphoglycolate phosphatase activity; IEA:UniProtKB-HAMAP; GO:0046295; P:glycolate biosynthetic process; IEA:UniProtKB-UniPathway; GO:0019253; P:reductive pentose-phosphate cycle; IEA:UniProtKB-HAMAP	1.4e-05
cluster202	6	G0146|AQX84538.1;KC1913|WP_016198401.1;R26|WP_009088028.1;G4070|WP_078772864.1;G4074|OPC75059.1;G4122|WP_078402081.1;	G0146|AQX84538.1	Q7A216	Transcriptional regulatory protein WalR	GO:0005737; C:cytoplasm; IEA:UniProtKB-KW; GO:0003677; F:DNA binding; IEA:UniProtKB-KW; GO:0000160; P:phosphorelay signal transduction system; IEA:UniProtKB-KW; GO:0006355; P:regulation of transcription, DNA-templated; IEA:UniProtKB-KW; GO:0006351; P:transcription, DNA-templated; IEA:UniProtKB-KW	1.7e-06
cluster203	6	G0146|AQX83605.1;KC1913|WP_016199881.1;R26|WP_009086243.1;G4070|WP_078772948.1;G4074|OPC72497.1;G4122|WP_059325247.1;	G0146|AQX83605.1	N/A	N/A	N/A	N/A
cluster204	6	G0146|AQX83660.1;KC1913|WP_016199918.1;R26|WP_009087048.1;G4070|WP_078773057.1;G4074|OPC72447.1;G4122|WP_059325294.1;	G0146|AQX83660.1	Q1CA68	Lipid A export ATP-binding/permease protein MsbA {ECO:0000255|HAMAP-Rule:MF_01703}	GO:0043190; C:ATP-binding cassette (ABC) transporter complex; IEA:UniProtKB-HAMAP; GO:0005524; F:ATP binding; IEA:UniProtKB-HAMAP; GO:0034040; F:lipid-transporting ATPase activity; IEA:InterPro	1.8e-58
cluster205	6	G0146|AQX84078.1;KC1913|WP_016197947.1;R26|WP_009091848.1;G4070|WP_078772816.1;G4074|OPC68419.1;G4122|WP_059324794.1;	G0146|AQX84078.1	N/A	N/A	N/A	N/A
cluster206	6	G0146|AQX84369.1;KC1913|WP_016198624.1;R26|WP_009090565.1;G4070|WP_078772657.1;G4074|OPC68628.1;G4122|WP_059322423.1;	G0146|AQX84369.1	N/A	N/A	N/A	N/A
cluster207	6	G0146|AQX85848.1;KC1913|WP_016199634.1;R26|WP_009087576.1;G4070|WP_078771675.1;G4074|OPC73658.1;G4122|WP_082695162.1;	G0146|AQX85848.1	Q87WD2	Chloride/fluoride channel protein	GO:0034707; C:chloride channel complex; IEA:UniProtKB-KW; GO:0005886; C:plasma membrane; IEA:UniProtKB-KW; GO:0005247; F:voltage-gated chloride channel activity; IEA:InterPro	2.2e-125
cluster208	6	G0146|AQX86146.1;KC1913|WP_016200338.1;R26|WP_009084953.1;G4070|WP_078771419.1;G4074|OPC71385.1;G4122|WP_059324161.1;	G0146|AQX86146.1	N/A	N/A	N/A	N/A
cluster209	6	G0146|AQX85521.1;KC1913|WP_016199771.1;R26|WP_009085397.1;G4070|WP_078770410.1;G4074|OPC73973.1;G4122|WP_059324117.1;	G0146|AQX85521.1	A8AQY3	1,4-alpha-glucan branching enzyme GlgB {ECO:0000255|HAMAP-Rule:MF_00685}	GO:0003844; F:1,4-alpha-glucan branching enzyme activity; IEA:UniProtKB-HAMAP; GO:0043169; F:cation binding; IEA:InterPro; GO:0004553; F:hydrolase activity, hydrolyzing O-glycosyl compounds; IEA:InterPro; GO:0005978; P:glycogen biosynthetic process; IEA:UniProtKB-HAMAP	2.0e-06
cluster210	6	G0146|AQX84169.1;KC1913|WP_016199871.1;R26|WP_009091697.1;G4070|WP_078772747.1;G4074|OPC68490.1;G4122|WP_059324921.1;	G0146|AQX84169.1	P34024	1-phosphatidylinositol phosphodiesterase	GO:0005737; C:cytoplasm; IEA:UniProtKB-KW; GO:0005576; C:extracellular region; IEA:UniProtKB-KW; GO:0004436; F:phosphatidylinositol diacylglycerol-lyase activity; IEA:UniProtKB-EC; GO:0008081; F:phosphoric diester hydrolase activity; IEA:InterPro; GO:0016042; P:lipid catabolic process; IEA:UniProtKB-KW; GO:0009405; P:pathogenesis; IEA:UniProtKB-KW	1.3e-26
cluster211	6	G0146|AQX86972.1;KC1913|WP_034881177.1;R26|WP_009087451.1;G4070|WP_078772348.1;G4074|OPC67804.1;G4122|WP_059325918.1;	G0146|AQX86972.1	A6U0Z7	UPF0747 protein SaurJH1_1261 {ECO:0000255|HAMAP-Rule:MF_01867}	N/A	3.2e-38
cluster212	6	G0146|AQX84417.1;KC1913|WP_016198677.1;R26|WP_009085926.1;G4070|WP_078772619.1;G4074|OPC68678.1;G4122|WP_059322378.1;	G0146|AQX84417.1	N/A	N/A	N/A	N/A
cluster213	6	G0146|AQX86162.1;KC1913|WP_016200045.1;R26|WP_009084920.1;G4070|WP_078771402.1;G4074|OPC71395.1;G4122|WP_059324150.1;	G0146|AQX86162.1	N/A	N/A	N/A	N/A
cluster214	6	G0146|AQX86337.1;KC1913|WP_016198567.1;R26|WP_009085579.1;G4070|WP_078771937.1;G4074|OPC71564.1;G4122|WP_059326013.1;	G0146|AQX86337.1	N/A	N/A	N/A	N/A
cluster215	6	G0146|AQX86976.1;KC1913|WP_016197837.1;R26|WP_009087443.1;G4070|WP_078772353.1;G4074|OPC67800.1;G4122|WP_059325914.1;	G0146|AQX86976.1	Q2RKS7	Phosphoenolpyruvate carboxykinase [ATP] 1 {ECO:0000255|HAMAP-Rule:MF_00453}	GO:0005737; C:cytoplasm; IEA:UniProtKB-HAMAP; GO:0005524; F:ATP binding; IEA:UniProtKB-HAMAP; GO:0046872; F:metal ion binding; IEA:UniProtKB-KW; GO:0004612; F:phosphoenolpyruvate carboxykinase (ATP) activity; IEA:UniProtKB-HAMAP; GO:0006094; P:gluconeogenesis; IEA:UniProtKB-HAMAP	1.2e-141
cluster216	6	G0146|AQX86787.1;KC1913|WP_016170050.1;R26|WP_009086682.1;G4070|WP_078772188.1;G4074|OPC69283.1;G4122|WP_059325743.1;	G0146|AQX86787.1	N/A	N/A	N/A	N/A
cluster217	6	G0146|AQX86862.1;KC1913|WP_016169973.1;R26|WP_009086771.1;G4070|WP_009086771.1;G4074|OPC69212.1;G4122|WP_059325679.1;	G0146|AQX86862.1	P73009	Probable ABC transporter permease protein slr1045	GO:0016021; C:integral component of membrane; IEA:UniProtKB-KW; GO:0005886; C:plasma membrane; IEA:UniProtKB-KW; GO:0006810; P:transport; IEA:UniProtKB-KW	2.7e-27
cluster218	6	G0146|AQX84429.1;KC1913|WP_016198696.1;R26|WP_009085946.1;G4070|WP_078772610.1;G4074|OPC68687.1;G4122|WP_059322364.1;	G0146|AQX84429.1	A9L330	Glycine dehydrogenase (decarboxylating) {ECO:0000255|HAMAP-Rule:MF_00711}	GO:0004375; F:glycine dehydrogenase (decarboxylating) activity; IEA:UniProtKB-EC; GO:0030170; F:pyridoxal phosphate binding; IEA:InterPro; GO:0019464; P:glycine decarboxylation via glycine cleavage system; IEA:UniProtKB-HAMAP	1.5e-291
cluster219	6	G0146|AQX85070.1;KC1913|WP_016199589.1;R26|WP_009084402.1;G4070|WP_078773304.1;G4074|OPC74500.1;G4122|WP_059323273.1;	G0146|AQX85070.1	N/A	N/A	N/A	N/A
cluster220	6	G0146|AQX86896.1;KC1913|WP_019050676.1;R26|WP_009086829.1;G4070|WP_078772276.1;G4074|OPC69178.1;G4122|WP_059325654.1;	G0146|AQX86896.1	N/A	N/A	N/A	N/A
cluster221	6	G0146|AQX85347.1;KC1913|WP_016200012.1;R26|WP_009085062.1;G4070|WP_078773078.1;G4074|OPC74142.1;G4122|WP_059324524.1;	G0146|AQX85347.1	N/A	N/A	N/A	N/A
cluster222	6	G0146|AQX85257.1;KC1913|WP_016199684.1;R26|WP_009094898.1;G4070|WP_078773146.1;G4074|OPC74214.1;G4122|WP_059323611.1;	G0146|AQX85257.1	N/A	N/A	N/A	N/A
cluster223	6	G0146|AQX84670.1;KC1913|WP_016200436.1;R26|WP_009088302.1;G4070|WP_078770668.1;G4074|OPC74968.1;G4122|WP_059325582.1;	G0146|AQX84670.1	O32210	Glyoxal reductase	GO:0043892; F:methylglyoxal reductase (NADPH-dependent) activity; IEA:UniProtKB-EC	3.5e-06
cluster224	6	G0146|AQX86937.1;KC1913|WP_016169895.1;R26|WP_009086922.1;G4070|WP_078772313.1;G4074|OPC69140.1;G4122|WP_059325619.1;	G0146|AQX86937.1	N/A	N/A	N/A	N/A
cluster225	6	G0146|AQX84974.1;KC1913|WP_016198105.1;R26|WP_009084605.1;G4070|WP_078770908.1;G4074|OPC74599.1;G4122|WP_059324332.1;	G0146|AQX84974.1	B1XJP0	Peptide deformylase {ECO:0000255|HAMAP-Rule:MF_00163}	GO:0005506; F:iron ion binding; IEA:InterPro; GO:0042586; F:peptide deformylase activity; IEA:UniProtKB-HAMAP; GO:0006412; P:translation; IEA:UniProtKB-HAMAP	5.4e-10
cluster226	6	G0146|AQX86191.1;KC1913|WP_016199263.1;R26|WP_009084859.1;G4070|WP_078771377.1;G4074|OPC71425.1;G4122|WP_059326125.1;	G0146|AQX86191.1	N/A	N/A	N/A	N/A
cluster227	6	G0146|AQX86171.1;KC1913|WP_016200035.1;R26|WP_009084894.1;G4070|WP_078771394.1;G4074|OPC71404.1;G4122|WP_059324143.1;	G0146|AQX86171.1	B4S6H2	60 kDa chaperonin {ECO:0000255|HAMAP-Rule:MF_00600}	GO:0005737; C:cytoplasm; IEA:UniProtKB-HAMAP; GO:0005524; F:ATP binding; IEA:UniProtKB-HAMAP; GO:0042026; P:protein refolding; IEA:UniProtKB-HAMAP	1.3e-207
cluster228	6	G0146|AQX85774.1;KC1913|WP_016199149.1;R26|WP_009090383.1;G4070|WP_078771727.1;G4074|OPC74429.1;G4122|WP_059323383.1;	G0146|AQX85774.1	P96669	Uncharacterized HTH-type transcriptional regulator YdeL	GO:0003677; F:DNA binding; IEA:UniProtKB-KW; GO:0030170; F:pyridoxal phosphate binding; IEA:InterPro; GO:0003700; F:sequence-specific DNA binding transcription factor activity; IEA:InterPro; GO:0008483; F:transaminase activity; IEA:UniProtKB-KW; GO:0006351; P:transcription, DNA-templated; IEA:UniProtKB-KW	6.7e-38
cluster229	6	G0146|AQX84719.1;KC1913|WP_016200505.1;R26|WP_009088408.1;G4070|WP_078721831.1;G4074|OPC74922.1;G4122|WP_059325542.1;	G0146|AQX84719.1	O51940	L-ornithine N(5)-monooxygenase {ECO:0000250|UniProtKB:Q51548}	GO:0016491; F:oxidoreductase activity; IEA:UniProtKB-KW	6.0e-46
cluster230	6	G0146|AQX84360.1;KC1913|WP_016199524.1;R26|WP_009090550.1;G4070|WP_009090550.1;G4074|OPC68619.1;G4122|WP_009090550.1;	G0146|AQX84360.1	Q0SM32	Cytidylate kinase 2 {ECO:0000255|HAMAP-Rule:MF_00239}	GO:0005737; C:cytoplasm; IEA:UniProtKB-HAMAP; GO:0005524; F:ATP binding; IEA:UniProtKB-HAMAP; GO:0004127; F:cytidylate kinase activity; IEA:UniProtKB-HAMAP; GO:0006220; P:pyrimidine nucleotide metabolic process; IEA:UniProtKB-HAMAP	3.4e-04
cluster231	6	G0146|AQX84577.1;KC1913|WP_019051198.1;R26|WP_009088199.1;G4070|WP_078770549.1;G4074|OPC75021.1;G4122|WP_059322545.1;	G0146|AQX84577.1	N/A	N/A	N/A	N/A
cluster232	6	G0146|AQX85161.1;KC1913|WP_019051000.1;R26|WP_009084245.1;G4070|WP_078721515.1;G4074|OPC74334.1;G4122|WP_082695154.1;	G0146|AQX85161.1	O32102	Ferri-bacillibactin esterase BesA	GO:0005737; C:cytoplasm; IEA:UniProtKB-KW; GO:0052689; F:carboxylic ester hydrolase activity; IEA:UniProtKB-KW	7.6e-18
cluster233	6	G0146|AQX84593.1;KC1913|WP_016199824.1;R26|WP_009088227.1;G4070|WP_045179271.1;G4074|OPC75004.1;G4122|WP_047033865.1;	G0146|AQX84593.1	N/A	N/A	N/A	N/A
cluster234	6	G0146|AQX85834.1;KC1913|WP_016200114.1;R26|WP_009087551.1;G4070|WP_078771690.1;G4074|OPC73673.1;G4122|WP_059323436.1;	G0146|AQX85834.1	A9R7W9	3-ketoacyl-CoA thiolase {ECO:0000255|HAMAP-Rule:MF_01618}	GO:0005737; C:cytoplasm; IEA:UniProtKB-HAMAP; GO:0003988; F:acetyl-CoA C-acyltransferase activity; IEA:UniProtKB-HAMAP; GO:0006635; P:fatty acid beta-oxidation; IEA:UniProtKB-UniPathway	3.2e-73
cluster235	6	G0146|AQX84966.1;KC1913|WP_016198097.1;R26|WP_009084623.1;G4070|WP_078770902.1;G4074|OPC74608.1;G4122|WP_059324327.1;	G0146|AQX84966.1	N/A	N/A	N/A	N/A
cluster236	6	G0146|AQX84895.1;KC1913|WP_016198026.1;R26|WP_009084778.1;G4070|WP_078770841.1;G4074|OPC74680.1;G4122|WP_059325090.1;	G0146|AQX84895.1	N/A	N/A	N/A	N/A
cluster237	6	G0146|AQX83580.1;KC1913|WP_016198853.1;R26|WP_009086294.1;G4070|WP_078772929.1;G4074|OPC72517.1;G4122|WP_059325229.1;	G0146|AQX83580.1	Q04605	Uncharacterized protein in chlN 3'region	N/A	5.4e-40
cluster238	6	G0146|AQX84968.1;KC1913|WP_026149282.1;R26|WP_009084619.1;G4070|WP_078770904.1;G4074|OPC74606.1;G4122|WP_034867279.1;	G0146|AQX84968.1	N/A	N/A	N/A	N/A
cluster239	6	G0146|AQX87341.1;KC1913|WP_016200377.1;R26|WP_009088543.1;G4070|WP_078770940.1;G4074|OPC74863.1;G4122|WP_082695237.1;	G0146|AQX87341.1	P75863	Uncharacterized protein YcbX	GO:0051537; F:2 iron, 2 sulfur cluster binding; IEA:InterPro; GO:0003824; F:catalytic activity; IEA:InterPro; GO:0009055; F:electron carrier activity; IEA:InterPro; GO:0030151; F:molybdenum ion binding; IEA:InterPro; GO:0030170; F:pyridoxal phosphate binding; IEA:InterPro; GO:0009407; P:toxin catabolic process; IMP:EcoCyc	2.1e-04
cluster240	6	G0146|AQX86421.1;KC1913|WP_016200072.1;R26|WP_009085440.1;G4070|WP_078771874.1;G4074|OPC71647.1;G4122|WP_059325946.1;	G0146|AQX86421.1	N/A	N/A	N/A	N/A
cluster241	6	G0146|AQX84660.1;KC1913|WP_016199852.1;R26|WP_009088285.1;G4070|WP_078770661.1;G4074|OPC74976.1;G4122|WP_059322506.1;	G0146|AQX84660.1	P47695	ATP-dependent zinc metalloprotease FtsH {ECO:0000255|HAMAP-Rule:MF_01458}	GO:0016021; C:integral component of membrane; IEA:UniProtKB-KW; GO:0005886; C:plasma membrane; IEA:UniProtKB-KW; GO:0005524; F:ATP binding; IEA:UniProtKB-HAMAP; GO:0016887; F:ATPase activity; IEA:UniProtKB-HAMAP; GO:0004222; F:metalloendopeptidase activity; IEA:InterPro; GO:0008270; F:zinc ion binding; IEA:UniProtKB-HAMAP; GO:0030163; P:protein catabolic process; IEA:UniProtKB-HAMAP	1.8e-12
cluster242	6	G0146|AQX85380.1;KC1913|WP_016198149.1;R26|WP_009094876.1;G4070|WP_078770521.1;G4074|OPC74114.1;G4122|WP_059324564.1;	G0146|AQX85380.1	P44804	ATP-dependent DNA helicase Rep {ECO:0000255|HAMAP-Rule:MF_01920}	GO:0005737; C:cytoplasm; IEA:InterPro; GO:0005524; F:ATP binding; IEA:UniProtKB-KW; GO:0004003; F:ATP-dependent DNA helicase activity; IEA:InterPro; GO:0003677; F:DNA binding; IEA:UniProtKB-KW; GO:0006268; P:DNA unwinding involved in DNA replication; IEA:InterPro	1.8e-114
cluster243	6	G0146|AQX84212.1;KC1913|WP_016199332.1;R26|WP_009091600.1;G4070|WP_078772710.1;G4074|OPC68526.1;G4122|WP_059323956.1;	G0146|AQX84212.1	A0R4H4	KsdD-like steroid dehydrogenase MSMEG_5835	GO:0033765; F:steroid dehydrogenase activity, acting on the CH-CH group of donors; IMP:UniProtKB; GO:0016042; P:lipid catabolic process; IEA:UniProtKB-KW; GO:0006694; P:steroid biosynthetic process; IMP:UniProtKB	8.1e-194
cluster244	6	G0146|AQX84464.1;KC1913|WP_016199415.1;R26|WP_009086041.1;G4070|WP_078771307.1;G4074|OPC68727.1;G4122|WP_059322304.1;	G0146|AQX84464.1	N/A	N/A	N/A	N/A
cluster245	6	G0146|AQX84601.1;KC1913|WP_016199832.1;R26|WP_009088246.1;G4070|WP_078770569.1;G4074|OPC74995.1;G4122|WP_034867720.1;	G0146|AQX84601.1	N/A	N/A	N/A	N/A
cluster246	6	G0146|AQX84229.1;KC1913|WP_016199557.1;R26|WP_009091562.1;G4070|WP_078772696.1;G4074|OPC68543.1;G4122|WP_059323973.1;	G0146|AQX84229.1	N/A	N/A	N/A	N/A
cluster247	6	G0146|AQX86374.1;KC1913|WP_016198605.1;R26|WP_009085505.1;G4070|WP_078771909.1;G4074|OPC71603.1;G4122|WP_059325984.1;	G0146|AQX86374.1	Q15ZS2	Thiol:disulfide interchange protein DsbD {ECO:0000255|HAMAP-Rule:MF_00399}	GO:0016021; C:integral component of membrane; IEA:UniProtKB-KW; GO:0005886; C:plasma membrane; IEA:UniProtKB-HAMAP; GO:0009055; F:electron carrier activity; IEA:UniProtKB-HAMAP; GO:0047134; F:protein-disulfide reductase activity; IEA:UniProtKB-HAMAP; GO:0045454; P:cell redox homeostasis; IEA:UniProtKB-HAMAP; GO:0017004; P:cytochrome complex assembly; IEA:UniProtKB-HAMAP	1.2e-13
cluster248	6	G0146|AQX86627.1;KC1913|WP_016199026.1;R26|WP_009090203.1;G4070|WP_009090203.1;G4074|OPC69414.1;G4122|WP_016199026.1;	G0146|AQX86627.1	C3M9X6	50S ribosomal protein L27 {ECO:0000255|HAMAP-Rule:MF_00539}	GO:0005840; C:ribosome; IEA:UniProtKB-KW; GO:0003735; F:structural constituent of ribosome; IEA:InterPro; GO:0006412; P:translation; IEA:InterPro	2.2e-26
cluster249	6	G0146|AQX84940.1;KC1913|WP_016198052.1;R26|WP_009084676.1;G4070|WP_078721663.1;G4074|OPC74630.1;G4122|WP_059324306.1;	G0146|AQX84940.1	Q6LT48	Holliday junction ATP-dependent DNA helicase RuvB {ECO:0000255|HAMAP-Rule:MF_00016}	GO:0005524; F:ATP binding; IEA:UniProtKB-HAMAP; GO:0003677; F:DNA binding; IEA:InterPro; GO:0009378; F:four-way junction helicase activity; IEA:UniProtKB-HAMAP; GO:0006310; P:DNA recombination; IEA:UniProtKB-HAMAP; GO:0006281; P:DNA repair; IEA:UniProtKB-HAMAP; GO:0009432; P:SOS response; IEA:UniProtKB-HAMAP	2.1e-08
cluster250	6	G0146|AQX85452.1;KC1913|WP_016198208.1;R26|WP_009085291.1;G4070|WP_078770465.1;G4074|OPC74041.1;G4122|WP_059324051.1;	G0146|AQX85452.1	N/A	N/A	N/A	N/A
cluster251	6	G0146|AQX84563.1;KC1913|WP_019051194.1;R26|WP_009092877.1;G4070|WP_078772887.1;G4074|OPC75034.1;G4122|WP_059322559.1;	G0146|AQX84563.1	Q9CCQ3	Probable primosomal protein N' {ECO:0000255|HAMAP-Rule:MF_00983}	GO:1990077; C:primosome complex; IEA:UniProtKB-KW; GO:0005524; F:ATP binding; IEA:UniProtKB-KW; GO:0003677; F:DNA binding; IEA:UniProtKB-KW; GO:0004386; F:helicase activity; IEA:UniProtKB-KW; GO:0046872; F:metal ion binding; IEA:UniProtKB-KW; GO:0006269; P:DNA replication, synthesis of RNA primer; IEA:UniProtKB-KW	3.3e-10
cluster252	6	G0146|AQX84584.1;KC1913|WP_016198352.1;R26|WP_009088212.1;G4070|WP_009088212.1;G4074|OPC75014.1;G4122|WP_009088212.1;	G0146|AQX84584.1	P00207	Ferredoxin-1	GO:0051539; F:4 iron, 4 sulfur cluster binding; IEA:UniProtKB-KW; GO:0046872; F:metal ion binding; IEA:UniProtKB-KW; GO:0055114; P:oxidation-reduction process; IEA:UniProtKB-KW	4.3e-04
cluster253	6	G0146|AQX85044.1;KC1913|WP_016198791.1;R26|WP_009084467.1;G4070|WP_078773328.1;G4074|OPC74529.1;G4122|WP_059325388.1;	G0146|AQX85044.1	B5YG91	Glycogen synthase {ECO:0000255|HAMAP-Rule:MF_00484}	GO:0009011; F:starch synthase activity; IEA:UniProtKB-HAMAP; GO:0005978; P:glycogen biosynthetic process; IEA:UniProtKB-HAMAP	1.1e-64
cluster254	6	G0146|AQX86752.1;KC1913|WP_016200313.1;R26|WP_009089954.1;G4070|WP_078772155.1;G4074|OPC69319.1;G4122|WP_059322946.1;	G0146|AQX86752.1	N/A	N/A	N/A	N/A
cluster255	6	G0146|AQX85322.1;KC1913|WP_016199737.1;R26|WP_009091190.1;G4070|WP_065083400.1;G4074|OPC74165.1;G4122|WP_034870026.1;	G0146|AQX85322.1	Q8ZLI3	HTH-type transcriptional regulator MalT {ECO:0000255|HAMAP-Rule:MF_01247}	GO:0005524; F:ATP binding; IEA:UniProtKB-HAMAP; GO:0003677; F:DNA binding; IEA:UniProtKB-HAMAP; GO:0003700; F:sequence-specific DNA binding transcription factor activity; IEA:UniProtKB-HAMAP; GO:0005975; P:carbohydrate metabolic process; IEA:UniProtKB-KW; GO:0045913; P:positive regulation of carbohydrate metabolic process; IEA:UniProtKB-HAMAP; GO:0045893; P:positive regulation of transcription, D…	2.4e-03
cluster256	6	G0146|AQX84462.1;KC1913|WP_016199412.1;R26|WP_009086037.1;G4070|WP_078771304.1;G4074|OPC68724.1;G4122|WP_059322309.1;	G0146|AQX84462.1	N/A	N/A	N/A	N/A
cluster257	6	G0146|AQX85484.1;KC1913|WP_016200316.1;R26|WP_009085362.1;G4070|WP_035589304.1;G4074|OPC74008.1;G4122|WP_059324081.1;	G0146|AQX85484.1	Q2SVG8	Translation initiation factor IF-2 {ECO:0000255|HAMAP-Rule:MF_00100}	GO:0005737; C:cytoplasm; IEA:UniProtKB-HAMAP; GO:0005525; F:GTP binding; IEA:UniProtKB-KW; GO:0003924; F:GTPase activity; IEA:UniProtKB-HAMAP; GO:0003743; F:translation initiation factor activity; IEA:UniProtKB-HAMAP	6.1e-05
cluster258	6	G0146|AQX83774.1;KC1913|WP_016198475.1;R26|WP_009089567.1;G4070|WP_078771163.1;G4074|OPC72330.1;G4122|WP_059323104.1;	G0146|AQX83774.1	N/A	N/A	N/A	N/A
cluster259	6	G0146|AQX86788.1;KC1913|WP_016170049.1;R26|WP_009086684.1;G4070|WP_078772189.1;G4074|OPC69282.1;G4122|WP_059325742.1;	G0146|AQX86788.1	N/A	N/A	N/A	N/A
cluster260	6	G0146|AQX87046.1;KC1913|WP_009087314.1;R26|WP_009087314.1;G4070|WP_034871582.1;G4074|OPC67732.1;G4122|WP_034871582.1;	G0146|AQX87046.1	P21467	30S ribosomal protein S5	GO:0015935; C:small ribosomal subunit; IEA:InterPro; GO:0019843; F:rRNA binding; IEA:UniProtKB-HAMAP; GO:0003735; F:structural constituent of ribosome; IEA:UniProtKB-HAMAP; GO:0046677; P:response to antibiotic; IEA:UniProtKB-KW; GO:0006412; P:translation; IEA:UniProtKB-HAMAP	2.5e-48
cluster261	6	G0146|AQX84525.1;KC1913|WP_016200568.1;R26|WP_009086214.1;G4070|WP_078770289.1;G4074|OPC68800.1;G4122|WP_059322183.1;	G0146|AQX84525.1	Q04786	Beta-hexosaminidase	GO:0004563; F:beta-N-acetylhexosaminidase activity; IEA:UniProtKB-EC; GO:0030247; F:polysaccharide binding; IEA:InterPro; GO:0006032; P:chitin catabolic process; IEA:UniProtKB-UniPathway; GO:0000272; P:polysaccharide catabolic process; IEA:UniProtKB-KW	1.9e-52
cluster262	6	G0146|AQX84435.1;KC1913|WP_016200452.1;R26|WP_009085957.1;G4070|WP_078772603.1;G4074|OPC68696.1;G4122|WP_059322353.1;	G0146|AQX84435.1	N/A	N/A	N/A	N/A
cluster263	6	G0146|AQX83667.1;KC1913|WP_019050953.1;R26|WP_009093114.1;G4070|WP_078773029.1;G4074|OPC72439.1;G4122|WP_059325302.1;	G0146|AQX83667.1	N/A	N/A	N/A	N/A
cluster264	6	G0146|AQX84869.1;KC1913|WP_016200515.1;R26|WP_009088734.1;G4070|WP_078770817.1;G4074|OPC74705.1;G4122|WP_059325408.1;	G0146|AQX84869.1	N/A	N/A	N/A	N/A
cluster265	6	G0146|AQX84363.1;KC1913|WP_016199521.1;R26|WP_009090553.1;G4070|WP_078772661.1;G4074|OPC68622.1;G4122|WP_059322429.1;	G0146|AQX84363.1	P50216	Isocitrate dehydrogenase [NADP]	GO:0004450; F:isocitrate dehydrogenase (NADP+) activity; IEA:UniProtKB-EC; GO:0046872; F:metal ion binding; IEA:UniProtKB-KW; GO:0006097; P:glyoxylate cycle; IEA:UniProtKB-KW; GO:0006099; P:tricarboxylic acid cycle; IEA:UniProtKB-KW	8.5e-247
cluster266	6	G0146|AQX87021.1;KC1913|WP_019050648.1;R26|WP_009087357.1;G4070|WP_078772392.1;G4074|OPC67757.1;G4122|WP_059325864.1;	G0146|AQX87021.1	P0AB85	FAD:protein FMN transferase {ECO:0000250|UniProtKB:A5F5Y3}	GO:0005886; C:plasma membrane; IEA:UniProtKB-KW; GO:0017013; P:protein flavinylation; IEA:InterPro; GO:0009228; P:thiamine biosynthetic process; IEA:UniProtKB-KW; GO:0009229; P:thiamine diphosphate biosynthetic process; IEA:UniProtKB-UniPathway	2.2e-29
cluster267	6	G0146|AQX86951.1;KC1913|WP_016169881.1;R26|WP_009086950.1;G4070|WP_059155960.1;G4074|OPC69126.1;G4122|WP_059325608.1;	G0146|AQX86951.1	N/A	N/A	N/A	N/A
cluster268	6	G0146|AQX86365.1;KC1913|WP_016198595.1;R26|WP_009085527.1;G4070|WP_078771916.1;G4074|OPC71593.1;G4122|WP_059325993.1;	G0146|AQX86365.1	N/A	N/A	N/A	N/A
cluster269	6	G0146|AQX84377.1;KC1913|WP_016198632.1;R26|WP_009090600.1;G4070|WP_078772649.1;G4074|OPC68636.1;G4122|WP_059322415.1;	G0146|AQX84377.1	N/A	N/A	N/A	N/A
cluster270	6	G0146|AQX83586.1;KC1913|WP_016198848.1;R26|WP_009086281.1;G4070|WP_078772934.1;G4074|OPC72512.1;G4122|WP_059325234.1;	G0146|AQX83586.1	Q30T22	Bifunctional protein HldE {ECO:0000255|HAMAP-Rule:MF_01603}	GO:0005524; F:ATP binding; IEA:UniProtKB-HAMAP; GO:0033785; F:heptose 7-phosphate kinase activity; IEA:UniProtKB-HAMAP; GO:0033786; F:heptose-1-phosphate adenylyltransferase activity; IEA:UniProtKB-HAMAP; GO:0016773; F:phosphotransferase activity, alcohol group as acceptor; IEA:InterPro; GO:0097171; P:ADP-L-glycero-beta-D-manno-heptose biosynthetic process; IEA:UniProtKB-UniPathway	8.4e-04
cluster271	6	G0146|AQX87483.1;KC1913|WP_016199457.1;R26|WP_049054677.1;G4070|WP_078772312.1;G4074|OPC69141.1;G4122|WP_059325620.1;	G0146|AQX87483.1	N/A	N/A	N/A	N/A
cluster272	6	G0146|AQX84971.1;KC1913|WP_016198102.1;R26|WP_009084612.1;G4070|WP_059324330.1;G4074|OPC74602.1;G4122|WP_059324330.1;	G0146|AQX84971.1	O34466	Probable coenzyme A transferase subunit beta	GO:0008410; F:CoA-transferase activity; IEA:InterPro	1.2e-47
cluster273	6	G0146|AQX84105.1;KC1913|WP_016197976.1;R26|WP_009091794.1;G4070|WP_078772794.1;G4074|OPC68444.1;G4122|WP_059324844.1;	G0146|AQX84105.1	Q9S498	2-iminoacetate synthase	GO:0036355; F:2-iminoacetate synthase activity; IEA:UniProtKB-EC; GO:0051539; F:4 iron, 4 sulfur cluster binding; IEA:UniProtKB-KW; GO:0005506; F:iron ion binding; IEA:InterPro; GO:0009229; P:thiamine diphosphate biosynthetic process; IEA:UniProtKB-UniPathway	1.6e-105
cluster274	6	G0146|AQX87055.1;KC1913|WP_016170209.1;R26|WP_009087281.1;G4070|WP_078772401.1;G4074|OPC67723.1;G4122|WP_059325846.1;	G0146|AQX87055.1	Q749B4	50S ribosomal protein L17 {ECO:0000255|HAMAP-Rule:MF_01368}	GO:0005840; C:ribosome; IEA:UniProtKB-KW; GO:0003735; F:structural constituent of ribosome; IEA:InterPro; GO:0006412; P:translation; IEA:UniProtKB-HAMAP	2.6e-29
cluster275	6	G0146|AQX83748.1;KC1913|WP_016198501.1;R26|WP_009089508.1;G4070|WP_078771142.1;G4074|OPC72354.1;G4122|WP_059323062.1;	G0146|AQX83748.1	N/A	N/A	N/A	N/A
cluster276	6	G0146|AQX86208.1;KC1913|WP_016199275.1;R26|WP_009085863.1;G4070|WP_078771361.1;G4074|OPC71441.1;G4122|WP_059326109.1;	G0146|AQX86208.1	P27236	Peptidyl-dipeptidase dcp	GO:0005737; C:cytoplasm; IEA:UniProtKB-KW; GO:0004180; F:carboxypeptidase activity; IEA:UniProtKB-KW; GO:0046872; F:metal ion binding; IEA:UniProtKB-KW; GO:0004222; F:metalloendopeptidase activity; IEA:InterPro	5.2e-118
cluster277	6	G0146|AQX86025.1;KC1913|WP_016198914.1;R26|WP_009087909.1;G4070|WP_078771474.1;G4074|OPC73487.1;G4122|WP_059324216.1;	G0146|AQX86025.1	N/A	N/A	N/A	N/A
cluster278	6	G0146|AQX85523.1;KC1913|WP_016199769.1;R26|WP_024565124.1;G4070|WP_078770408.1;G4074|OPC73971.1;G4122|WP_059324119.1;	G0146|AQX85523.1	P23621	Phosphate regulon sensor protein PhoR	GO:0016021; C:integral component of membrane; IEA:UniProtKB-KW; GO:0005886; C:plasma membrane; IEA:UniProtKB-KW; GO:0005524; F:ATP binding; IEA:UniProtKB-KW; GO:0000155; F:phosphorelay sensor kinase activity; IEA:InterPro; GO:0006817; P:phosphate ion transport; IEA:UniProtKB-KW; GO:0006355; P:regulation of transcription, DNA-templated; IEA:InterPro	4.6e-30
cluster279	6	G0146|AQX86055.1;KC1913|WP_016198940.1;R26|WP_009087961.1;G4070|WP_078771454.1;G4074|OPC71337.1;G4122|WP_059324194.1;	G0146|AQX86055.1	N/A	N/A	N/A	N/A
cluster280	6	G0146|AQX84173.1;KC1913|WP_019051335.1;R26|WP_009091689.1;G4070|WP_078402321.1;G4074|OPC68494.1;G4122|WP_059324925.1;	G0146|AQX84173.1	B0VC45	Peptide methionine sulfoxide reductase MsrB {ECO:0000255|HAMAP-Rule:MF_01400}	GO:0033743; F:peptide-methionine (R)-S-oxide reductase activity; IEA:UniProtKB-HAMAP; GO:0008270; F:zinc ion binding; IEA:UniProtKB-HAMAP; GO:0030091; P:protein repair; IEA:InterPro; GO:0006979; P:response to oxidative stress; IEA:InterPro	2.9e-33
cluster281	6	G0146|AQX84179.1;KC1913|WP_016197890.1;R26|WP_009091675.1;G4070|WP_078772742.1;G4074|OPC68499.1;G4122|WP_059324016.1;	G0146|AQX84179.1	N/A	N/A	N/A	N/A
cluster282	6	G0146|AQX86368.1;KC1913|WP_016198598.1;R26|WP_009085522.1;G4070|WP_078771914.1;G4074|OPC71596.1;G4122|WP_059325990.1;	G0146|AQX86368.1	Q72UY6	Leucine--tRNA ligase {ECO:0000255|HAMAP-Rule:MF_00049}	GO:0005737; C:cytoplasm; IEA:UniProtKB-HAMAP; GO:0002161; F:aminoacyl-tRNA editing activity; IEA:InterPro; GO:0005524; F:ATP binding; IEA:UniProtKB-HAMAP; GO:0004823; F:leucine-tRNA ligase activity; IEA:UniProtKB-HAMAP; GO:0006429; P:leucyl-tRNA aminoacylation; IEA:UniProtKB-HAMAP	1.1e-52
cluster283	6	G0146|AQX85106.1;KC1913|WP_016199565.1;R26|WP_009084345.1;G4070|WP_078773279.1;G4074|OPC74383.1;G4122|WP_059323246.1;	G0146|AQX85106.1	B7LVD8	HTH-type transcriptional activator RhaS {ECO:0000255|HAMAP-Rule:MF_01534}	GO:0005737; C:cytoplasm; IEA:UniProtKB-HAMAP; GO:0043565; F:sequence-specific DNA binding; IEA:InterPro; GO:0003700; F:sequence-specific DNA binding transcription factor activity; IEA:UniProtKB-HAMAP; GO:0045893; P:positive regulation of transcription, DNA-templated; IEA:UniProtKB-HAMAP; GO:0019299; P:rhamnose metabolic process; IEA:UniProtKB-HAMAP; GO:0006351; P:transcription, DNA-templated; IEA…	1.2e-06
cluster284	6	G0146|AQX84736.1;KC1913|WP_016199111.1;R26|WP_009093295.1;G4070|WP_078770705.1;G4074|OPC74907.1;G4122|WP_059325528.1;	G0146|AQX84736.1	P72524	DNA gyrase subunit A {ECO:0000255|HAMAP-Rule:MF_01897}	GO:0005694; C:chromosome; IEA:InterPro; GO:0005737; C:cytoplasm; IEA:UniProtKB-HAMAP; GO:0005524; F:ATP binding; IEA:UniProtKB-HAMAP; GO:0003677; F:DNA binding; IEA:UniProtKB-HAMAP; GO:0003918; F:DNA topoisomerase type II (ATP-hydrolyzing) activity; IEA:UniProtKB-HAMAP; GO:0006265; P:DNA topological change; IEA:InterPro; GO:0006261; P:DNA-dependent DNA replication; IEA:UniProtKB-HAMAP	1.2e-47
cluster285	6	G0146|AQX86675.1;KC1913|WP_016170133.1;R26|WP_009090081.1;G4070|WP_024563849.1;G4074|OPC69366.1;G4122|WP_059322884.1;	G0146|AQX86675.1	Q8K9J5	3-oxoacyl-[acyl-carrier-protein] reductase FabG	GO:0004316; F:3-oxoacyl-[acyl-carrier-protein] reductase (NADPH) activity; IEA:UniProtKB-EC; GO:0046872; F:metal ion binding; IEA:UniProtKB-KW; GO:0051287; F:NAD binding; IEA:InterPro; GO:0006633; P:fatty acid biosynthetic process; IEA:UniProtKB-UniPathway	5.9e-51
cluster286	6	G0146|AQX84424.1;KC1913|WP_016198690.1;R26|WP_009085934.1;G4070|WP_078772614.1;G4074|OPC68683.1;G4122|WP_059322369.1;	G0146|AQX84424.1	Q9ZJI5	Uncharacterized protein jhp_1324	GO:0005524; F:ATP binding; IEA:UniProtKB-KW; GO:0030246; F:carbohydrate binding; IEA:InterPro; GO:0016853; F:isomerase activity; IEA:InterPro; GO:0005975; P:carbohydrate metabolic process; IEA:InterPro	5.8e-51
cluster287	6	G0146|AQX85598.1;KC1913|WP_016199665.1;R26|WP_009091399.1;G4070|WP_078770337.1;G4074|OPC73901.1;G4122|WP_059322665.1;	G0146|AQX85598.1	P9WK87	Carboxylesterase NlhH	GO:0034338; F:short-chain carboxylesterase activity; IDA:MTBBASE; GO:0009056; P:catabolic process; IDA:MTBBASE	1.3e-08
cluster288	6	G0146|AQX87328.1;KC1913|WP_016198356.1;R26|WP_009088206.1;G4070|WP_078770576.1;G4074|OPC75101.1;G4122|WP_059154124.1;	G0146|AQX87328.1	N/A	N/A	N/A	N/A
cluster289	6	G0146|AQX86327.1;KC1913|WP_016198557.1;R26|WP_009085604.1;G4070|WP_078771946.1;G4074|OPC71554.1;G4122|WP_059156740.1;	G0146|AQX86327.1	P71016	Betaine aldehyde dehydrogenase	GO:0008802; F:betaine-aldehyde dehydrogenase activity; IEA:UniProtKB-EC; GO:0046872; F:metal ion binding; IEA:InterPro; GO:0019285; P:glycine betaine biosynthetic process from choline; IEA:UniProtKB-UniPathway	7.6e-46
cluster290	6	G0146|AQX87459.1;KC1913|WP_019050763.1;R26|WP_009086551.1;G4070|WP_078772551.1;G4074|OPC69577.1;G4122|WP_078720441.1;	G0146|AQX87459.1	Q6GIT7	Histidine protein kinase SaeS	GO:0016021; C:integral component of membrane; IEA:UniProtKB-KW; GO:0005886; C:plasma membrane; IEA:UniProtKB-KW; GO:0005524; F:ATP binding; IEA:UniProtKB-KW; GO:0000155; F:phosphorelay sensor kinase activity; IEA:InterPro; GO:0009405; P:pathogenesis; IEA:UniProtKB-KW	3.5e-18
cluster291	6	G0146|AQX85264.1;KC1913|WP_016199680.1;R26|WP_009091086.1;G4070|WP_078773143.1;G4074|OPC74207.1;G4122|WP_059323604.1;	G0146|AQX85264.1	N/A	N/A	N/A	N/A
cluster292	6	G0146|AQX86460.1;KC1913|WP_016198262.1;R26|WP_009086585.1;G4070|WP_078772562.1;G4074|OPC69534.1;G4122|WP_059322739.1;	G0146|AQX86460.1	P0A8Y1	Pyrimidine 5'-nucleotidase YjjG	GO:0005737; C:cytoplasm; IEA:UniProtKB-KW; GO:0008253; F:5'-nucleotidase activity; IDA:EcoCyc; GO:0030145; F:manganese ion binding; IDA:EcoCyc; GO:0000166; F:nucleotide binding; IEA:UniProtKB-KW; GO:0016791; F:phosphatase activity; IDA:EcoliWiki; GO:0016311; P:dephosphorylation; IDA:GOC; GO:0043100; P:pyrimidine nucleobase salvage; IGI:EcoCyc; GO:0009410; P:response to xenobiotic stimulus; IMP:Ec…	2.8e-15
cluster293	6	G0146|AQX87075.1;KC1913|WP_016170189.1;R26|WP_009087234.1;G4070|WP_078772422.1;G4074|OPC67701.1;G4122|WP_059325830.1;	G0146|AQX87075.1	N/A	N/A	N/A	N/A
cluster294	6	G0146|AQX87219.1;KC1913|WP_016199777.1;R26|WP_009089061.1;G4070|WP_078770988.1;G4074|OPC71265.1;G4122|WP_059324987.1;	G0146|AQX87219.1	P76079	1,2-phenylacetyl-CoA epoxidase, subunit C	GO:0010124; P:phenylacetate catabolic process; IMP:UniProtKB	6.5e-42
cluster295	6	G0146|AQX87303.1;KC1913|WP_016198658.1;R26|WP_009090649.1;G4070|WP_078772840.1;G4074|OPC68821.1;G4122|WP_059322391.1;	G0146|AQX87303.1	P73824	Hydroperoxy fatty acid reductase gpx2	GO:0004602; F:glutathione peroxidase activity; IEA:InterPro; GO:0006979; P:response to oxidative stress; IEA:InterPro	2.7e-21
cluster296	6	G0146|AQX86688.1;KC1913|WP_019050710.1;R26|WP_009090052.1;G4070|WP_078772128.1;G4074|OPC69353.1;G4122|WP_059322896.1;	G0146|AQX86688.1	B7UR96	Exoribonuclease 2 {ECO:0000255|HAMAP-Rule:MF_01036}	GO:0005737; C:cytoplasm; IEA:UniProtKB-HAMAP; GO:0008859; F:exoribonuclease II activity; IEA:UniProtKB-HAMAP; GO:0003723; F:RNA binding; IEA:UniProtKB-KW; GO:0006402; P:mRNA catabolic process; IEA:UniProtKB-HAMAP	1.0e-39
cluster297	6	G0146|AQX85568.1;KC1913|WP_016199450.1;R26|WP_009091469.1;G4070|WP_078770366.1;G4074|OPC73930.1;G4122|WP_059322634.1;	G0146|AQX85568.1	N/A	N/A	N/A	N/A
cluster298	6	G0146|AQX86367.1;KC1913|WP_016198597.1;R26|WP_009085523.1;G4070|WP_009085523.1;G4074|OPC71595.1;G4122|WP_059325991.1;	G0146|AQX86367.1	P0A1H7	Biopolymer transport protein ExbB	GO:0016021; C:integral component of membrane; IEA:UniProtKB-KW; GO:0005886; C:plasma membrane; IEA:UniProtKB-KW; GO:0008565; F:protein transporter activity; IEA:InterPro; GO:0043213; P:bacteriocin transport; IEA:UniProtKB-KW	1.4e-06
cluster299	6	G0146|AQX87213.1;KC1913|WP_016200645.1;R26|WP_009089075.1;G4070|WP_078770992.1;G4074|OPC71259.1;G4122|WP_059156467.1;	G0146|AQX87213.1	Q5HKQ1	Biofilm operon icaADBC HTH-type negative transcriptional regulator IcaR	GO:0003677; F:DNA binding; IEA:UniProtKB-KW; GO:0006355; P:regulation of transcription, DNA-templated; IEA:UniProtKB-KW; GO:0006351; P:transcription, DNA-templated; IEA:UniProtKB-KW	3.8e-05
cluster300	6	G0146|AQX86818.1;KC1913|WP_016170020.1;R26|WP_009086729.1;G4070|WP_078772214.1;G4074|OPC69253.1;G4122|WP_059325717.1;	G0146|AQX86818.1	P31801	Sodium/proton antiporter ChaA	GO:0005887; C:integral component of plasma membrane; IDA:EcoliWiki; GO:0015386; F:potassium:proton antiporter activity; IDA:EcoCyc; GO:0015385; F:sodium:proton antiporter activity; IDA:EcoCyc; GO:0030007; P:cellular potassium ion homeostasis; IGI:EcoCyc; GO:0006883; P:cellular sodium ion homeostasis; IGI:EcoCyc; GO:0071805; P:potassium ion transmembrane transport; IDA:GOC; GO:0006813; P:potassium…	7.6e-52
cluster301	6	G0146|AQX86069.1;KC1913|WP_016198957.1;R26|WP_009084991.1;G4070|WP_078771441.1;G4074|OPC71353.1;G4122|WP_059324181.1;	G0146|AQX86069.1	N/A	N/A	N/A	N/A
cluster302	6	G0146|AQX85495.1;KC1913|WP_016200324.1;R26|WP_009085370.1;G4070|WP_078770431.1;G4074|OPC73998.1;G4122|WP_059324090.1;	G0146|AQX85495.1	P23996	Protein MelA	GO:0005737; C:cytoplasm; IEA:UniProtKB-KW; GO:0003868; F:4-hydroxyphenylpyruvate dioxygenase activity; IEA:InterPro; GO:0046872; F:metal ion binding; IEA:UniProtKB-KW; GO:0009072; P:aromatic amino acid family metabolic process; IEA:InterPro; GO:0042438; P:melanin biosynthetic process; IEA:UniProtKB-UniPathway	5.4e-40
cluster303	6	G0146|AQX85193.1;KC1913|WP_016199860.1;R26|WP_009094910.1;G4070|WP_078773203.1;G4074|OPC74301.1;G4122|WP_059323148.1;	G0146|AQX85193.1	P0DMP5	Coniferyl-alcohol dehydrogenase	GO:0050268; F:coniferyl-alcohol dehydrogenase activity; IDA:UniProtKB; GO:0042856; P:eugenol catabolic process; IDA:UniProtKB	3.1e-07
cluster304	6	G0146|AQX83524.1;KC1913|WP_016199803.1;R26|WP_009089023.1;G4070|WP_078771081.1;G4074|OPC71318.1;G4122|WP_059325064.1;	G0146|AQX83524.1	N/A	N/A	N/A	N/A
cluster305	6	G0146|AQX86007.1;KC1913|WP_016200181.1;R26|WP_009087876.1;G4070|WP_078771487.1;G4074|OPC73505.1;G4122|WP_059324230.1;	G0146|AQX86007.1	N/A	N/A	N/A	N/A
cluster306	6	G0146|AQX84829.1;KC1913|WP_016198978.1;R26|WP_009088649.1;G4070|WP_078770784.1;G4074|OPC74814.1;G4122|WP_059325445.1;	G0146|AQX84829.1	N/A	N/A	N/A	N/A
cluster307	6	G0146|AQX85195.1;KC1913|WP_019051163.1;R26|WP_009090984.1;G4070|WP_078773202.1;G4074|OPC74299.1;G4122|WP_059323147.1;	G0146|AQX85195.1	N/A	N/A	N/A	N/A
cluster308	6	G0146|AQX84769.1;KC1913|WP_016200254.1;R26|WP_009088528.1;G4070|WP_059325496.1;G4074|OPC74871.1;G4122|WP_059325496.1;	G0146|AQX84769.1	N/A	N/A	N/A	N/A
cluster309	6	G0146|AQX83743.1;KC1913|WP_016198509.1;R26|WP_009089498.1;G4070|WP_078771138.1;G4074|OPC72359.1;G4122|WP_059323056.1;	G0146|AQX83743.1	N/A	N/A	N/A	N/A
cluster310	6	G0146|AQX86366.1;KC1913|WP_016198596.1;R26|WP_024566805.1;G4070|WP_078771915.1;G4074|OPC71594.1;G4122|WP_059325992.1;	G0146|AQX86366.1	N/A	N/A	N/A	N/A
cluster311	6	G0146|AQX85081.1;KC1913|WP_016198136.1;R26|WP_009084379.1;G4070|WP_078773294.1;G4074|OPC74489.1;G4122|WP_059323262.1;	G0146|AQX85081.1	N/A	N/A	N/A	N/A
cluster312	6	G0146|AQX86495.1;KC1913|WP_016198299.1;R26|WP_009086537.1;G4070|WP_078772543.1;G4074|OPC69500.1;G4122|WP_059322764.1;	G0146|AQX86495.1	N/A	N/A	N/A	N/A
cluster313	6	G0146|AQX87227.1;KC1913|WP_016199787.1;R26|WP_009093628.1;G4070|WP_078770980.1;G4074|OPC71274.1;G4122|WP_059324977.1;	G0146|AQX87227.1	Q8CN24	Putative aldehyde dehydrogenase AldA	GO:0004029; F:aldehyde dehydrogenase (NAD) activity; IEA:UniProtKB-EC	4.0e-19
cluster314	6	G0146|AQX86300.1;KC1913|WP_016198714.1;R26|WP_009085652.1;G4070|WP_034869613.1;G4074|OPC71527.1;G4122|WP_059326042.1;	G0146|AQX86300.1	N/A	N/A	N/A	N/A
cluster315	6	G0146|AQX87307.1;KC1913|WP_016200462.1;R26|WP_009085981.1;G4070|WP_078772837.1;G4074|OPC68825.1;G4122|WP_059322493.1;	G0146|AQX87307.1	A4SR64	3-isopropylmalate dehydratase large subunit {ECO:0000255|HAMAP-Rule:MF_01026}	GO:0003861; F:3-isopropylmalate dehydratase activity; IEA:UniProtKB-HAMAP; GO:0051539; F:4 iron, 4 sulfur cluster binding; IEA:UniProtKB-KW; GO:0046872; F:metal ion binding; IEA:UniProtKB-KW; GO:0009098; P:leucine biosynthetic process; IEA:UniProtKB-HAMAP	2.2e-144
cluster316	6	G0146|AQX84089.1;KC1913|WP_016197957.1;R26|WP_009091824.1;G4070|WP_078772807.1;G4074|OPC68428.1;G4122|WP_059324813.1;	G0146|AQX84089.1	P75115	Uncharacterized protein MG461 homolog	N/A	8.3e-26
cluster317	6	G0146|AQX87324.1;KC1913|WP_016200442.1;R26|WP_009088005.1;G4070|WP_078772856.1;G4074|OPC75067.1;G4122|WP_082695141.1;	G0146|AQX87324.1	N/A	N/A	N/A	N/A
cluster318	6	G0146|AQX84233.1;KC1913|WP_016199550.1;R26|WP_009091553.1;G4070|WP_078772689.1;G4074|OPC68551.1;G4122|WP_059323977.1;	G0146|AQX84233.1	N/A	N/A	N/A	N/A
cluster319	6	G0146|AQX86485.1;KC1913|WP_016198289.1;R26|WP_009086547.1;G4070|WP_078772549.1;G4074|OPC69510.1;G4122|WP_059322757.1;	G0146|AQX86485.1	N/A	N/A	N/A	N/A
cluster320	6	G0146|AQX86228.1;KC1913|WP_016199295.1;R26|WP_009085812.1;G4070|WP_059326095.1;G4074|OPC71461.1;G4122|WP_059326095.1;	G0146|AQX86228.1	O67074	DNA polymerase III subunit epsilon	GO:0003677; F:DNA binding; IEA:InterPro; GO:0003887; F:DNA-directed DNA polymerase activity; IEA:UniProtKB-KW; GO:0004527; F:exonuclease activity; IEA:UniProtKB-KW; GO:0046872; F:metal ion binding; IEA:UniProtKB-KW	4.5e-06
cluster321	6	G0146|AQX84091.1;KC1913|WP_016197959.1;R26|WP_009091821.1;G4070|WP_078772805.1;G4074|OPC68430.1;G4122|WP_034869797.1;	G0146|AQX84091.1	Q0I1C7	UDP-3-O-[3-hydroxymyristoyl] N-acetylglucosamine deacetylase {ECO:0000255|HAMAP-Rule:MF_00388}	GO:0008759; F:UDP-3-O-[3-hydroxymyristoyl] N-acetylglucosamine deacetylase activity; IEA:InterPro; GO:0009245; P:lipid A biosynthetic process; IEA:UniProtKB-KW	1.9e-42
cluster322	6	G0146|AQX85500.1;KC1913|WP_016200329.1;R26|WP_009085375.1;G4070|WP_078770427.1;G4074|OPC73993.1;G4122|WP_059324095.1;	G0146|AQX85500.1	N/A	N/A	N/A	N/A
cluster323	6	G0146|AQX87460.1;KC1913|WP_019050760.1;R26|WP_009086518.1;G4070|WP_078772535.1;G4074|OPC69576.1;G4122|WP_082695148.1;	G0146|AQX87460.1	Q795R8	Uncharacterized protein YtfP	GO:0055114; P:oxidation-reduction process; IEA:InterPro	5.1e-36
cluster324	6	G0146|AQX85658.1;KC1913|WP_016200284.1;R26|WP_009092000.1;G4070|WP_078771816.1;G4074|OPC73838.1;G4122|WP_059324405.1;	G0146|AQX85658.1	Q5N3C1	Cytochrome c biogenesis protein CcsA {ECO:0000255|HAMAP-Rule:MF_01391}	GO:0016021; C:integral component of membrane; IEA:UniProtKB-KW; GO:0042651; C:thylakoid membrane; IEA:UniProtKB-HAMAP; GO:0020037; F:heme binding; IEA:InterPro; GO:0017004; P:cytochrome complex assembly; IEA:UniProtKB-HAMAP	6.4e-17
cluster325	6	G0146|AQX83686.1;KC1913|WP_016199890.1;R26|WP_009087107.1;G4070|WP_078773046.1;G4074|OPC72420.1;G4122|WP_059325319.1;	G0146|AQX83686.1	P76356	Putative uncharacterized protein YoeA	GO:0016020; C:membrane; IEA:InterPro; GO:0004872; F:receptor activity; IEA:InterPro; GO:0005215; F:transporter activity; IEA:InterPro; GO:0006974; P:cellular response to DNA damage stimulus; IEP:EcoliWiki	9.1e-07
cluster326	6	G0146|AQX86596.1;KC1913|WP_016199969.1;R26|WP_009090290.1;G4070|WP_078772054.1;G4074|OPC69444.1;G4122|WP_059322815.1;	G0146|AQX86596.1	N/A	N/A	N/A	N/A
cluster327	6	G0146|AQX85502.1;KC1913|WP_016200331.1;R26|WP_009085377.1;G4070|WP_078770425.1;G4074|OPC73991.1;G4122|WP_059324097.1;	G0146|AQX85502.1	P42359	Putative zinc metalloproteinase in scaA 5'region	GO:0046872; F:metal ion binding; IEA:UniProtKB-KW; GO:0004222; F:metalloendopeptidase activity; IEA:InterPro	2.7e-69
cluster328	6	G0146|AQX86764.1;KC1913|WP_016170075.1;R26|WP_009086637.1;G4070|WP_078772170.1;G4074|OPC69308.1;G4122|WP_009086637.1;	G0146|AQX86764.1	Q3B1E7	Uroporphyrinogen decarboxylase {ECO:0000255|HAMAP-Rule:MF_00218}	GO:0005737; C:cytoplasm; IEA:UniProtKB-HAMAP; GO:0004853; F:uroporphyrinogen decarboxylase activity; IEA:UniProtKB-HAMAP; GO:0006782; P:protoporphyrinogen IX biosynthetic process; IEA:UniProtKB-UniPathway	1.9e-84
cluster329	6	G0146|AQX86716.1;KC1913|WP_016170094.1;R26|WP_009089981.1;G4070|WP_078772146.1;G4074|OPC69330.1;G4122|WP_059322927.1;	G0146|AQX86716.1	N/A	N/A	N/A	N/A
cluster330	6	G0146|AQX85255.1;KC1913|WP_016199686.1;R26|WP_009091070.1;G4070|WP_078773148.1;G4074|OPC74216.1;G4122|WP_059323613.1;	G0146|AQX85255.1	Q1RIN4	SCO2-like protein RBE_0699	GO:0046872; F:metal ion binding; IEA:UniProtKB-KW	4.8e-15
cluster331	6	G0146|AQX84203.1;KC1913|WP_016199324.1;R26|WP_009091612.1;G4070|WP_078772717.1;G4074|OPC68520.1;G4122|WP_059323949.1;	G0146|AQX84203.1	Q8PK58	Ribosomal large subunit pseudouridine synthase B	GO:0009982; F:pseudouridine synthase activity; IEA:InterPro; GO:0003723; F:RNA binding; IEA:UniProtKB-KW; GO:0001522; P:pseudouridine synthesis; IEA:InterPro; GO:0006364; P:rRNA processing; IEA:UniProtKB-KW	2.7e-03
cluster332	6	G0146|AQX85844.1;KC1913|WP_016200095.1;R26|WP_009087571.1;G4070|WP_078771849.1;G4074|OPC73662.1;G4122|WP_059323567.1;	G0146|AQX85844.1	N/A	N/A	N/A	N/A
cluster333	6	G0146|AQX87458.1;KC1913|WP_016198279.1;R26|WP_009086557.1;G4070|WP_078772554.1;G4074|OPC69579.1;G4122|WP_059322752.1;	G0146|AQX87458.1	N/A	N/A	N/A	N/A
cluster334	6	G0146|AQX86498.1;KC1913|WP_016198302.1;R26|WP_009086533.1;G4070|WP_078772540.1;G4074|OPC69497.1;G4122|WP_059322767.1;	G0146|AQX86498.1	P65020	Uncharacterized protein Mb2605	GO:0016021; C:integral component of membrane; IEA:UniProtKB-KW	5.2e-43
cluster335	6	G0146|AQX85414.1;KC1913|WP_016198174.1;R26|WP_009085198.1;G4070|WP_034869173.1;G4074|OPC74081.1;G4122|WP_034869173.1;	G0146|AQX85414.1	P57127	DNA polymerase III subunit beta	GO:0005737; C:cytoplasm; IEA:UniProtKB-KW; GO:0009360; C:DNA polymerase III complex; IEA:InterPro; GO:0008408; F:3'-5' exonuclease activity; IEA:InterPro; GO:0003677; F:DNA binding; IEA:InterPro; GO:0003887; F:DNA-directed DNA polymerase activity; IEA:UniProtKB-KW	2.9e-25
cluster336	6	G0146|AQX84442.1;KC1913|WP_016200458.1;R26|WP_009085972.1;G4070|WP_009085972.1;G4074|OPC68703.1;G4122|WP_009085972.1;	G0146|AQX84442.1	O33567	Translation initiation factor IF-3 {ECO:0000255|HAMAP-Rule:MF_00080}	GO:0005737; C:cytoplasm; IEA:UniProtKB-KW; GO:0003743; F:translation initiation factor activity; IEA:UniProtKB-KW	6.0e-34
cluster337	6	G0146|AQX85969.1;KC1913|WP_016199208.1;R26|WP_009087782.1;G4070|WP_045181727.1;G4074|OPC73547.1;G4122|WP_045181727.1;	G0146|AQX85969.1	B9MRK7	Putative Holliday junction resolvase {ECO:0000255|HAMAP-Rule:MF_00651}	GO:0005737; C:cytoplasm; IEA:UniProtKB-KW; GO:0004518; F:nuclease activity; IEA:UniProtKB-KW; GO:0003676; F:nucleic acid binding; IEA:InterPro; GO:0006310; P:DNA recombination; IEA:UniProtKB-KW; GO:0006281; P:DNA repair; IEA:UniProtKB-KW	1.2e-08
cluster338	6	G0146|AQX86501.1;KC1913|WP_016198305.1;R26|WP_009086527.1;G4070|WP_078772538.1;G4074|OPC69494.1;G4122|WP_059322770.1;	G0146|AQX86501.1	B5YJY3	DNA mismatch repair protein MutS {ECO:0000255|HAMAP-Rule:MF_00096}	GO:0005524; F:ATP binding; IEA:UniProtKB-HAMAP; GO:0003684; F:damaged DNA binding; IEA:UniProtKB-HAMAP; GO:0030983; F:mismatched DNA binding; IEA:InterPro; GO:0006298; P:mismatch repair; IEA:UniProtKB-HAMAP	9.1e-192
cluster339	6	G0146|AQX86582.1;KC1913|WP_016198346.1;R26|WP_009090325.1;G4070|WP_078772499.1;G4074|OPC69457.1;G4122|WP_059322806.1;	G0146|AQX86582.1	N/A	N/A	N/A	N/A
cluster340	6	G0146|AQX83669.1;KC1913|WP_016199908.1;R26|WP_009087071.1;G4070|WP_078773031.1;G4074|OPC72437.1;G4122|WP_059325304.1;	G0146|AQX83669.1	N/A	N/A	N/A	N/A
cluster341	6	G0146|AQX84832.1;KC1913|WP_016198981.1;R26|WP_049054769.1;G4070|WP_078770787.1;G4074|OPC74811.1;G4122|WP_059325584.1;	G0146|AQX84832.1	N/A	N/A	N/A	N/A
cluster342	6	G0146|AQX85976.1;KC1913|WP_016199198.1;R26|WP_009087800.1;G4070|WP_009087800.1;G4074|OPC73538.1;G4122|WP_059323540.1;	G0146|AQX85976.1	N/A	N/A	N/A	N/A
cluster343	6	G0146|AQX85319.1;KC1913|WP_019051024.1;R26|WP_009091184.1;G4070|WP_078773096.1;G4074|OPC74168.1;G4122|WP_059324506.1;	G0146|AQX85319.1	N/A	N/A	N/A	N/A
cluster344	6	G0146|AQX85406.1;KC1913|WP_019051035.1;R26|WP_009085181.1;G4070|WP_078770503.1;G4074|OPC74090.1;G4122|WP_034869160.1;	G0146|AQX85406.1	N/A	N/A	N/A	N/A
cluster345	6	G0146|AQX86458.1;KC1913|WP_016198260.1;R26|WP_009086588.1;G4070|WP_078772564.1;G4074|OPC69536.1;G4122|WP_059322737.1;	G0146|AQX86458.1	N/A	N/A	N/A	N/A
cluster346	6	G0146|AQX87115.1;KC1913|WP_016170148.1;R26|WP_009087160.1;G4070|WP_078772454.1;G4074|OPC67664.1;G4122|WP_059325795.1;	G0146|AQX87115.1	N/A	N/A	N/A	N/A
cluster347	6	G0146|AQX86430.1;KC1913|WP_016200081.1;R26|WP_009085431.1;G4070|WP_078771867.1;G4074|OPC71655.1;G4122|WP_059156658.1;	G0146|AQX86430.1	N/A	N/A	N/A	N/A
cluster348	6	G0146|AQX83942.1;KC1913|WP_019051390.1;R26|WP_009089268.1;G4070|WP_078771298.1;G4074|OPC72565.1;G4122|WP_059324927.1;	G0146|AQX83942.1	Q9ZDI9	Uncharacterized glycosyltransferase RP339	GO:0016757; F:transferase activity, transferring glycosyl groups; IEA:UniProtKB-KW	3.0e-03
cluster349	6	G0146|AQX86405.1;KC1913|WP_016200428.1;R26|WP_009094389.1;G4070|WP_078771885.1;G4074|OPC71685.1;G4122|WP_059326144.1;	G0146|AQX86405.1	N/A	N/A	N/A	N/A
cluster350	6	G0146|AQX87380.1;KC1913|WP_016200028.1;R26|WP_009085035.1;G4070|WP_009085035.1;G4074|OPC74462.1;G4122|WP_078720472.1;	G0146|AQX87380.1	N/A	N/A	N/A	N/A
cluster351	6	G0146|AQX84926.1;KC1913|WP_016198041.1;R26|WP_009084702.1;G4070|WP_078770870.1;G4074|OPC74644.1;G4122|WP_059324297.1;	G0146|AQX84926.1	P20668	HTH-type transcriptional regulator GltC	GO:0003677; F:DNA binding; IEA:UniProtKB-KW; GO:0003700; F:sequence-specific DNA binding transcription factor activity; IMP:UniProtKB; GO:0006537; P:glutamate biosynthetic process; IEA:UniProtKB-KW; GO:0006355; P:regulation of transcription, DNA-templated; IMP:UniProtKB; GO:0006351; P:transcription, DNA-templated; IEA:UniProtKB-KW	3.5e-18
cluster352	6	G0146|AQX84600.1;KC1913|WP_016199830.1;R26|WP_009088242.1;G4070|WP_078770567.1;G4074|OPC74997.1;G4122|WP_059322526.1;	G0146|AQX84600.1	N/A	N/A	N/A	N/A
cluster353	6	G0146|AQX87239.1;KC1913|WP_016199797.1;R26|WP_009089029.1;G4070|WP_059324965.1;G4074|OPC71284.1;G4122|WP_059324965.1;	G0146|AQX87239.1	N/A	N/A	N/A	N/A
cluster354	6	G0146|AQX87320.1;KC1913|WP_026149303.1;R26|WP_024568640.1;G4070|WP_078771356.1;G4074|OPC68832.1;G4122|WP_059322488.1;	G0146|AQX87320.1	Q8YG65	GTP pyrophosphokinase rsh	GO:0016597; F:amino acid binding; IEA:InterPro; GO:0005524; F:ATP binding; IEA:UniProtKB-KW; GO:0005525; F:GTP binding; IEA:UniProtKB-KW; GO:0008728; F:GTP diphosphokinase activity; IEA:UniProtKB-EC; GO:0016301; F:kinase activity; IEA:UniProtKB-KW; GO:0015969; P:guanosine tetraphosphate metabolic process; IEA:InterPro	2.3e-103
cluster355	6	G0146|AQX83749.1;KC1913|WP_016198500.1;R26|WP_009089511.1;G4070|WP_078771143.1;G4074|OPC72353.1;G4122|WP_059323064.1;	G0146|AQX83749.1	N/A	N/A	N/A	N/A
cluster356	6	G0146|AQX84795.1;KC1913|WP_016198958.1;R26|WP_009088585.1;G4070|WP_078770756.1;G4074|OPC74843.1;G4122|WP_059325473.1;	G0146|AQX84795.1	N/A	N/A	N/A	N/A
cluster357	6	G0146|AQX84969.1;KC1913|WP_016198100.1;R26|WP_009084616.1;G4070|WP_078770905.1;G4074|OPC74605.1;G4122|WP_009084616.1;	G0146|AQX84969.1	P32153	Putative aminopeptidase FrvX	GO:0004177; F:aminopeptidase activity; IEA:UniProtKB-KW; GO:0046872; F:metal ion binding; IEA:UniProtKB-KW; GO:0008237; F:metallopeptidase activity; IEA:UniProtKB-KW	1.6e-28
cluster358	6	G0146|AQX84752.1;KC1913|WP_016199128.1;R26|WP_009088479.1;G4070|WP_078770722.1;G4074|OPC74891.1;G4122|WP_059325514.1;	G0146|AQX84752.1	Q50968	UvrABC system protein A {ECO:0000255|HAMAP-Rule:MF_00205}	GO:0005737; C:cytoplasm; IEA:UniProtKB-HAMAP; GO:0009380; C:excinuclease repair complex; IEA:InterPro; GO:0005524; F:ATP binding; IEA:UniProtKB-HAMAP; GO:0016887; F:ATPase activity; IEA:InterPro; GO:0003677; F:DNA binding; IEA:UniProtKB-HAMAP; GO:0009381; F:excinuclease ABC activity; IEA:UniProtKB-HAMAP; GO:0008270; F:zinc ion binding; IEA:UniProtKB-HAMAP; GO:0006289; P:nucleotide-excision repair…	4.7e-08
cluster359	6	G0146|AQX84098.1;KC1913|WP_016197969.1;R26|WP_009091807.1;G4070|WP_078772800.1;G4074|OPC68437.1;G4122|WP_059324829.1;	G0146|AQX84098.1	Q47RE8	Methionine import ATP-binding protein MetN {ECO:0000255|HAMAP-Rule:MF_01719}	GO:0043190; C:ATP-binding cassette (ABC) transporter complex; IEA:UniProtKB-HAMAP; GO:0015424; F:amino acid-transporting ATPase activity; IEA:UniProtKB-HAMAP; GO:0005524; F:ATP binding; IEA:UniProtKB-HAMAP; GO:0015821; P:methionine transport; IEA:InterPro	6.7e-25
cluster360	6	G0146|AQX87122.1;KC1913|WP_016170139.1;R26|WP_009087138.1;G4070|WP_078772470.1;G4074|OPC67656.1;G4122|WP_059325787.1;	G0146|AQX87122.1	N/A	N/A	N/A	N/A
cluster361	6	G0146|AQX84531.1;KC1913|WP_016200440.1;R26|WP_009088010.1;G4070|WP_078772858.1;G4074|OPC75065.1;G4122|WP_059322592.1;	G0146|AQX84531.1	P76398	Multidrug resistance protein MdtB {ECO:0000255|HAMAP-Rule:MF_01423}	GO:0005887; C:integral component of plasma membrane; IDA:EcoCyc; GO:0015307; F:drug:proton antiporter activity; IGI:EcoCyc; GO:0046618; P:drug export; IGI:GOC; GO:0006855; P:drug transmembrane transport; IGI:EcoCyc	9.2e-74
cluster362	6	G0146|AQX85553.1;KC1913|WP_016200391.1;R26|WP_009091500.1;G4070|WP_078770379.1;G4074|OPC73945.1;G4122|WP_059322622.1;	G0146|AQX85553.1	N/A	N/A	N/A	N/A
cluster363	6	G0146|AQX86140.1;KC1913|WP_016200344.1;R26|WP_009084962.1;G4070|WP_078771422.1;G4074|OPC71379.1;G4122|WP_059324167.1;	G0146|AQX86140.1	N/A	N/A	N/A	N/A
cluster364	6	G0146|AQX84497.1;KC1913|WP_016198427.1;R26|WP_009086132.1;G4070|WP_078771339.1;G4074|OPC68769.1;G4122|WP_059322231.1;	G0146|AQX84497.1	Q99YI8	Alpha-glycerophosphate oxidase	GO:0009331; C:glycerol-3-phosphate dehydrogenase complex; IEA:InterPro; GO:0004368; F:glycerol-3-phosphate dehydrogenase activity; IEA:InterPro; GO:0004369; F:glycerol-3-phosphate oxidase activity; IEA:UniProtKB-EC; GO:0006071; P:glycerol metabolic process; IEA:UniProtKB-KW; GO:0006072; P:glycerol-3-phosphate metabolic process; IEA:InterPro	1.8e-49
cluster365	6	G0146|AQX85415.1;KC1913|WP_016198175.1;R26|WP_024566974.1;G4070|WP_078720521.1;G4074|OPC74080.1;G4122|WP_059324609.1;	G0146|AQX85415.1	N/A	N/A	N/A	N/A
cluster366	6	G0146|AQX85041.1;KC1913|WP_016198794.1;R26|WP_009084472.1;G4070|WP_078773331.1;G4074|OPC74532.1;G4122|WP_059325365.1;	G0146|AQX85041.1	C5D802	2-oxoglutarate dehydrogenase E1 component {ECO:0000255|HAMAP-Rule:MF_01169}	GO:0004591; F:oxoglutarate dehydrogenase (succinyl-transferring) activity; IEA:UniProtKB-EC; GO:0030976; F:thiamine pyrophosphate binding; IEA:InterPro; GO:0006096; P:glycolytic process; IEA:UniProtKB-KW; GO:0006099; P:tricarboxylic acid cycle; IEA:InterPro	4.7e-194
cluster367	6	G0146|AQX87424.1;KC1913|WP_016199200.1;R26|WP_009087794.1;G4070|WP_078771590.1;G4074|OPC74413.1;G4122|WP_059323538.1;	G0146|AQX87424.1	N/A	N/A	N/A	N/A
cluster368	6	G0146|AQX86006.1;KC1913|WP_016200182.1;R26|WP_009087874.1;G4070|WP_078771488.1;G4074|OPC73506.1;G4122|WP_059324231.1;	G0146|AQX86006.1	N/A	N/A	N/A	N/A
cluster369	6	G0146|AQX84116.1;KC1913|WP_016197994.1;R26|WP_009091762.1;G4070|WP_078772849.1;G4074|OPC68455.1;G4122|WP_059324946.1;	G0146|AQX84116.1	N/A	N/A	N/A	N/A
cluster370	6	G0146|AQX83894.1;KC1913|WP_016169873.1;R26|WP_009089865.1;G4070|WP_078771248.1;G4074|OPC72209.1;G4122|WP_059323778.1;	G0146|AQX83894.1	N/A	N/A	N/A	N/A
cluster371	6	G0146|AQX85032.1;KC1913|WP_019051063.1;R26|WP_009084492.1;G4070|WP_078773339.1;G4074|OPC74541.1;G4122|WP_059325358.1;	G0146|AQX85032.1	P73001	Uncharacterized protein slr1608	GO:0030288; C:outer membrane-bounded periplasmic space; IDA:UniProtKB; GO:0016901; F:oxidoreductase activity, acting on the CH-OH group of donors, quinone or similar compound as acceptor; IEA:InterPro; GO:0048038; F:quinone binding; IEA:InterPro; GO:0005975; P:carbohydrate metabolic process; IEA:InterPro	1.0e-57
cluster372	6	G0146|AQX86503.1;KC1913|WP_016198307.1;R26|WP_009086522.1;G4070|WP_078772536.1;G4074|OPC69492.1;G4122|WP_059322772.1;	G0146|AQX86503.1	N/A	N/A	N/A	N/A
cluster373	6	G0146|AQX83941.1;KC1913|WP_026149361.1;R26|WP_009089265.1;G4070|WP_078771283.1;G4074|OPC72163.1;G4122|WP_059324646.1;	G0146|AQX83941.1	P11759	GDP-mannose 6-dehydrogenase	GO:0047919; F:GDP-mannose 6-dehydrogenase activity; IDA:PseudoCAP; GO:0051287; F:NAD binding; IDA:PseudoCAP; GO:0042121; P:alginic acid biosynthetic process; IDA:PseudoCAP; GO:0042710; P:biofilm formation; IDA:PseudoCAP	2.2e-21
cluster374	6	G0146|AQX84778.1;KC1913|WP_016200376.1;R26|WP_009088546.1;G4070|WP_065082627.1;G4074|OPC74862.1;G4122|WP_059325490.1;	G0146|AQX84778.1	N/A	N/A	N/A	N/A
cluster375	6	G0146|AQX84444.1;KC1913|WP_016200460.1;R26|WP_009085977.1;G4070|WP_078772597.1;G4074|OPC68705.1;G4122|WP_059322342.1;	G0146|AQX84444.1	N/A	N/A	N/A	N/A
cluster376	6	G0146|AQX86449.1;KC1913|WP_016198251.1;R26|WP_009086606.1;G4070|WP_078772571.1;G4074|OPC69545.1;G4122|WP_059322728.1;	G0146|AQX86449.1	P46024	Outer membrane protein assembly factor BamA {ECO:0000255|HAMAP-Rule:MF_01430}	GO:0009279; C:cell outer membrane; IEA:UniProtKB-HAMAP; GO:0016021; C:integral component of membrane; IEA:UniProtKB-KW; GO:0043165; P:Gram-negative-bacterium-type cell outer membrane assembly; IEA:UniProtKB-HAMAP; GO:0051205; P:protein insertion into membrane; IEA:UniProtKB-HAMAP	3.8e-25
cluster377	6	G0146|AQX86466.1;KC1913|WP_016198268.1;R26|WP_009086579.1;G4070|WP_078772559.1;G4074|OPC69528.1;G4122|WP_059322745.1;	G0146|AQX86466.1	N/A	N/A	N/A	N/A
cluster378	6	G0146|AQX85371.1;KC1913|WP_016198139.1;R26|WP_034786108.1;G4070|WP_078773061.1;G4074|OPC74461.1;G4122|WP_059324543.1;	G0146|AQX85371.1	P75905	Poly-beta-1,6-N-acetyl-D-glucosamine synthase	GO:0016021; C:integral component of membrane; IEA:UniProtKB-KW; GO:0005886; C:plasma membrane; IEA:UniProtKB-KW; GO:0008375; F:acetylglucosaminyltransferase activity; IMP:EcoCyc; GO:0043708; P:cell adhesion involved in biofilm formation; IMP:EcoCyc; GO:0008152; P:metabolic process; IMP:GOC	4.1e-03
cluster379	6	G0146|AQX86242.1;KC1913|WP_016198774.1;R26|WP_024566740.1;G4070|WP_078772012.1;G4074|OPC71475.1;G4122|WP_059326082.1;	G0146|AQX86242.1	N/A	N/A	N/A	N/A
cluster380	6	G0146|AQX84891.1;KC1913|WP_016198022.1;R26|WP_009084788.1;G4070|WP_078770838.1;G4074|OPC74684.1;G4122|WP_059325094.1;	G0146|AQX84891.1	A9BS06	Indole-3-glycerol phosphate synthase {ECO:0000255|HAMAP-Rule:MF_00134}	GO:0004425; F:indole-3-glycerol-phosphate synthase activity; IEA:UniProtKB-EC; GO:0000162; P:tryptophan biosynthetic process; IEA:UniProtKB-UniPathway	6.0e-46
cluster381	6	G0146|AQX86604.1;KC1913|WP_016199979.1;R26|WP_009090271.1;G4070|WP_078772061.1;G4074|OPC69436.1;G4122|WP_059322822.1;	G0146|AQX86604.1	O85297	Peptidoglycan synthase FtsI	GO:0016021; C:integral component of membrane; IEA:UniProtKB-KW; GO:0005886; C:plasma membrane; IEA:UniProtKB-KW; GO:0008658; F:penicillin binding; IEA:InterPro; GO:0008955; F:peptidoglycan glycosyltransferase activity; IEA:UniProtKB-EC; GO:0007049; P:cell cycle; IEA:UniProtKB-KW; GO:0051301; P:cell division; IEA:UniProtKB-KW; GO:0071555; P:cell wall organization; IEA:UniProtKB-KW; GO:0009252; P:p…	1.2e-34
cluster382	6	G0146|AQX85416.1;KC1913|WP_016198176.1;R26|WP_009085203.1;G4070|WP_078770496.1;G4074|OPC74079.1;G4122|WP_059324611.1;	G0146|AQX85416.1	P13036	Fe(3+) dicitrate transport protein FecA	GO:0009279; C:cell outer membrane; IDA:EcoCyc; GO:0016021; C:integral component of membrane; IEA:UniProtKB-KW; GO:0015091; F:ferric iron transmembrane transporter activity; IMP:EcoCyc; GO:0005506; F:iron ion binding; IEA:InterPro; GO:0004872; F:receptor activity; IEA:InterPro; GO:0015343; F:siderophore transmembrane transporter activity; IEA:InterPro; GO:0015682; P:ferric iron transport; IMP:EcoC…	6.3e-06
cluster383	6	G0146|AQX85785.1;KC1913|WP_016199158.1;R26|WP_009090355.1;G4070|WP_078771720.1;G4074|OPC73723.1;G4122|WP_059323392.1;	G0146|AQX85785.1	O33821	Putative anionic 4-hydroxy-benzoate permease	GO:0016021; C:integral component of membrane; IEA:UniProtKB-KW; GO:0005886; C:plasma membrane; IEA:UniProtKB-KW; GO:0006810; P:transport; IEA:UniProtKB-KW	1.2e-08
cluster384	6	G0146|AQX86876.1;KC1913|WP_016169956.1;R26|WP_009086791.1;G4070|WP_078772263.1;G4074|OPC69198.1;G4122|WP_059325669.1;	G0146|AQX86876.1	N/A	N/A	N/A	N/A
cluster385	6	G0146|AQX85701.1;KC1913|WP_016200270.1;R26|WP_009092074.1;G4070|WP_078771778.1;G4074|OPC73797.1;G4122|WP_059323299.1;	G0146|AQX85701.1	F8DT24	HTH-type transcriptional regulator Zrp	GO:0005622; C:intracellular; IEA:InterPro; GO:0043565; F:sequence-specific DNA binding; IEA:InterPro; GO:0003700; F:sequence-specific DNA binding transcription factor activity; IEA:InterPro; GO:0006351; P:transcription, DNA-templated; IEA:UniProtKB-KW	1.5e-12
cluster386	6	G0146|AQX83739.1;KC1913|WP_016198514.1;R26|WP_009089487.1;G4070|WP_078771135.1;G4074|OPC72364.1;G4122|WP_059323054.1;	G0146|AQX83739.1	N/A	N/A	N/A	N/A
cluster387	6	G0146|AQX86750.1;KC1913|WP_016170085.1;R26|WP_009089961.1;G4070|WP_009089961.1;G4074|OPC69321.1;G4122|WP_009089961.1;	G0146|AQX86750.1	B5Z9P0	Chaperone protein DnaK {ECO:0000255|HAMAP-Rule:MF_00332}	GO:0005524; F:ATP binding; IEA:UniProtKB-HAMAP; GO:0006457; P:protein folding; IEA:InterPro; GO:0006950; P:response to stress; IEA:UniProtKB-KW	3.1e-10
cluster388	6	G0146|AQX86945.1;KC1913|WP_016169887.1;R26|WP_009086938.1;G4070|WP_078772327.1;G4074|OPC69133.1;G4122|WP_059325614.1;	G0146|AQX86945.1	N/A	N/A	N/A	N/A
cluster389	6	G0146|AQX87375.1;G4070|WP_024568887.1;G4074|OPC72598.1;G4122|WP_059324933.1;KC1913|WP_016200469.1;R26|WP_009088867.1;	G0146|AQX87375.1	N/A	N/A	N/A	N/A
cluster390	6	G0146|AQX83913.1;KC1913|WP_059319328.1;R26|WP_009089215.1;G4070|WP_078771262.1;G4074|OPC72190.1;G4122|WP_059323747.1;	G0146|AQX83913.1	N/A	N/A	N/A	N/A
cluster391	6	G0146|AQX83568.1;KC1913|WP_016198865.1;R26|WP_009086320.1;G4070|WP_009086320.1;G4074|OPC72527.1;G4122|WP_059325221.1;	G0146|AQX83568.1	N/A	N/A	N/A	N/A
cluster392	6	G0146|AQX86355.1;KC1913|WP_034881380.1;R26|WP_009094353.1;G4070|WP_078403344.1;G4074|OPC71583.1;G4122|WP_059326002.1;	G0146|AQX86355.1	Q32E34	Lipid A export ATP-binding/permease protein MsbA {ECO:0000255|HAMAP-Rule:MF_01703}	GO:0043190; C:ATP-binding cassette (ABC) transporter complex; IEA:UniProtKB-HAMAP; GO:0005524; F:ATP binding; IEA:UniProtKB-HAMAP; GO:0034040; F:lipid-transporting ATPase activity; IEA:InterPro	2.0e-67
cluster393	6	G0146|AQX84973.1;KC1913|WP_016198104.1;R26|WP_009084607.1;G4070|WP_078770907.1;G4074|OPC74600.1;G4122|WP_034867291.1;	G0146|AQX84973.1	P39274	Uncharacterized protein YjdJ	GO:0008080; F:N-acetyltransferase activity; IEA:InterPro	1.9e-10
cluster394	6	G0146|AQX86259.1;KC1913|WP_016198758.1;R26|WP_009094294.1;G4070|WP_078772000.1;G4074|OPC71490.1;G4122|WP_059326075.1;	G0146|AQX86259.1	N/A	N/A	N/A	N/A
cluster395	6	G0146|AQX86899.1;KC1913|WP_016169934.1;R26|WP_009086833.1;G4070|WP_078772277.1;G4074|OPC69176.1;G4122|WP_059325651.1;	G0146|AQX86899.1	Q8EQQ2	Sensor protein LytS	GO:0016021; C:integral component of membrane; IEA:UniProtKB-KW; GO:0005886; C:plasma membrane; IEA:UniProtKB-KW; GO:0005524; F:ATP binding; IEA:UniProtKB-KW; GO:0000155; F:phosphorelay sensor kinase activity; IEA:InterPro; GO:0071555; P:cell wall organization; IEA:InterPro	2.8e-11
cluster396	6	G0146|AQX85278.1;KC1913|WP_016199707.1;R26|WP_009091121.1;G4070|WP_078773124.1;G4074|OPC74194.1;G4122|WP_059323589.1;	G0146|AQX85278.1	N/A	N/A	N/A	N/A
cluster397	6	G0146|AQX86574.1;KC1913|WP_016198338.1;R26|WP_009086412.1;G4070|WP_078772505.1;G4074|OPC69464.1;G4122|WP_059322799.1;	G0146|AQX86574.1	P47729	DNA polymerase III PolC-type {ECO:0000255|HAMAP-Rule:MF_00356}	GO:0005737; C:cytoplasm; IEA:UniProtKB-KW; GO:0008408; F:3'-5' exonuclease activity; IEA:InterPro; GO:0003677; F:DNA binding; IEA:InterPro; GO:0003887; F:DNA-directed DNA polymerase activity; IEA:UniProtKB-KW	3.0e-12
cluster398	6	G0146|AQX84073.1;KC1913|WP_019051342.1;R26|WP_009091861.1;G4070|WP_078772821.1;G4074|OPC68413.1;G4122|WP_059324787.1;	G0146|AQX84073.1	N/A	N/A	N/A	N/A
cluster399	6	G0146|AQX83744.1;KC1913|WP_016198508.1;R26|WP_009089500.1;G4070|WP_078771139.1;G4074|OPC72358.1;G4122|WP_059323057.1;	G0146|AQX83744.1	N/A	N/A	N/A	N/A
cluster400	6	G0146|AQX85221.1;KC1913|WP_016199085.1;R26|WP_009091032.1;G4070|WP_078773176.1;G4074|OPC74273.1;G4122|WP_059323707.1;	G0146|AQX85221.1	O87278	Probable N-methylproline demethylase	GO:0010181; F:FMN binding; IEA:InterPro; GO:0016491; F:oxidoreductase activity; IEA:UniProtKB-KW; GO:0019504; P:stachydrine catabolic process; IEA:UniProtKB-UniPathway	1.4e-18
cluster401	6	G0146|AQX86772.1;KC1913|WP_016170066.1;R26|WP_009086648.1;G4070|WP_078772178.1;G4074|OPC69299.1;G4122|WP_059325759.1;	G0146|AQX86772.1	N/A	N/A	N/A	N/A
cluster402	6	G0146|AQX84347.1;KC1913|WP_016199534.1;R26|WP_009090519.1;G4070|WP_078772670.1;G4074|OPC68607.1;G4122|WP_059322443.1;	G0146|AQX84347.1	C1FPH6	DNA replication and repair protein RecF {ECO:0000255|HAMAP-Rule:MF_00365}	GO:0005737; C:cytoplasm; IEA:UniProtKB-HAMAP; GO:0005524; F:ATP binding; IEA:UniProtKB-HAMAP; GO:0003697; F:single-stranded DNA binding; IEA:UniProtKB-HAMAP; GO:0006281; P:DNA repair; IEA:UniProtKB-HAMAP; GO:0006260; P:DNA replication; IEA:UniProtKB-HAMAP; GO:0009432; P:SOS response; IEA:UniProtKB-HAMAP	2.3e-48
cluster403	6	G0146|AQX86239.1;KC1913|WP_016199305.1;R26|WP_009085790.1;G4070|WP_078772015.1;G4074|OPC71472.1;G4122|WP_059326085.1;	G0146|AQX86239.1	N/A	N/A	N/A	N/A
cluster404	6	G0146|AQX86309.1;KC1913|WP_016198705.1;R26|WP_009085632.1;G4070|WP_078771959.1;G4074|OPC71537.1;G4122|WP_059326035.1;	G0146|AQX86309.1	Q2LTA0	4-hydroxy-tetrahydrodipicolinate reductase {ECO:0000255|HAMAP-Rule:MF_00102}	GO:0005737; C:cytoplasm; IEA:UniProtKB-HAMAP; GO:0008839; F:4-hydroxy-tetrahydrodipicolinate reductase; IEA:UniProtKB-EC; GO:0051287; F:NAD binding; IEA:UniProtKB-HAMAP; GO:0070402; F:NADPH binding; IEA:InterPro; GO:0016726; F:oxidoreductase activity, acting on CH or CH2 groups, NAD or NADP as acceptor; IEA:UniProtKB-HAMAP; GO:0019877; P:diaminopimelate biosynthetic process; IEA:UniProtKB-HAMAP; …	4.3e-17
cluster405	6	G0146|AQX87260.1;KC1913|WP_019050971.1;R26|WP_009088167.1;G4070|WP_078773054.1;G4074|OPC72586.1;G4122|WP_059325347.1;	G0146|AQX87260.1	N/A	N/A	N/A	N/A
cluster406	6	G0146|AQX87100.1;KC1913|WP_016170167.1;R26|WP_009087201.1;G4070|WP_078772440.1;G4074|OPC67680.1;G4122|WP_059325810.1;	G0146|AQX87100.1	Q5WJD9	Lactate utilization protein C {ECO:0000255|HAMAP-Rule:MF_02104}	GO:0006089; P:lactate metabolic process; IEA:UniProtKB-HAMAP	4.6e-06
cluster407	6	G0146|AQX84508.1;KC1913|WP_016198413.1;R26|WP_009086161.1;G4070|WP_078771348.1;G4074|OPC68782.1;G4122|WP_059322208.1;	G0146|AQX84508.1	N/A	N/A	N/A	N/A
cluster408	6	G0146|AQX84958.1;KC1913|WP_016198077.1;R26|WP_009084641.1;G4070|WP_078770896.1;G4074|OPC74615.1;G4122|WP_059324319.1;	G0146|AQX84958.1	N/A	N/A	N/A	N/A
cluster409	6	G0146|AQX86613.1;KC1913|WP_019050737.1;R26|WP_009090251.1;G4070|WP_078772067.1;G4074|OPC69427.1;G4122|WP_059322829.1;	G0146|AQX86613.1	Q6CZB5	Vitamin B12 transporter BtuB {ECO:0000255|HAMAP-Rule:MF_01531}	GO:0009279; C:cell outer membrane; IEA:UniProtKB-HAMAP; GO:0046930; C:pore complex; IEA:UniProtKB-KW; GO:0015235; F:cobalamin transporter activity; IEA:UniProtKB-HAMAP; GO:0046872; F:metal ion binding; IEA:UniProtKB-KW; GO:0015288; F:porin activity; IEA:UniProtKB-KW; GO:0004872; F:receptor activity; IEA:InterPro; GO:0006811; P:ion transport; IEA:UniProtKB-KW	5.5e-22
cluster410	6	G0146|AQX87133.1;KC1913|WP_016199495.1;R26|WP_009091256.1;G4070|WP_078771066.1;G4074|OPC71090.1;G4122|WP_059325049.1;	G0146|AQX87133.1	A0KQH4	Beta-galactosidase {ECO:0000255|HAMAP-Rule:MF_01687}	GO:0009341; C:beta-galactosidase complex; IEA:InterPro; GO:0004565; F:beta-galactosidase activity; IEA:UniProtKB-EC; GO:0030246; F:carbohydrate binding; IEA:InterPro; GO:0000287; F:magnesium ion binding; IEA:UniProtKB-HAMAP; GO:0005975; P:carbohydrate metabolic process; IEA:InterPro	1.3e-134
cluster411	6	G0146|AQX84084.1;KC1913|WP_016197951.1;R26|WP_009091838.1;G4070|WP_078772812.1;G4074|OPC68423.1;G4122|WP_059324807.1;	G0146|AQX84084.1	Q7W9T3	NAD(P)H-hydrate epimerase {ECO:0000255|HAMAP-Rule:MF_01966}	GO:0046872; F:metal ion binding; IEA:UniProtKB-KW; GO:0052856; F:NADHX epimerase activity; IEA:UniProtKB-HAMAP; GO:0000166; F:nucleotide binding; IEA:UniProtKB-KW	3.2e-03
cluster412	6	G0146|AQX86873.1;KC1913|WP_016169959.1;R26|WP_009086785.1;G4070|WP_078772261.1;G4074|OPC69201.1;G4122|WP_059325670.1;	G0146|AQX86873.1	N/A	N/A	N/A	N/A
cluster413	6	G0146|AQX87018.1;KC1913|WP_016197797.1;R26|WP_009087363.1;G4070|WP_078772389.1;G4074|OPC67760.1;G4122|WP_059325867.1;	G0146|AQX87018.1	N/A	N/A	N/A	N/A
cluster414	6	G0146|AQX86929.1;KC1913|WP_016169903.1;R26|WP_009086904.1;G4070|WP_078772304.1;G4074|OPC69149.1;G4122|WP_059325627.1;	G0146|AQX86929.1	N/A	N/A	N/A	N/A
cluster415	6	G0146|AQX86137.1;KC1913|WP_016200347.1;R26|WP_009084967.1;G4070|WP_078771425.1;G4074|OPC71376.1;G4122|WP_059324169.1;	G0146|AQX86137.1	Q06004	Sorbitol dehydrogenase	GO:0003939; F:L-iditol 2-dehydrogenase activity; IEA:UniProtKB-EC; GO:0008270; F:zinc ion binding; IEA:InterPro	1.3e-07
cluster416	6	G0146|AQX86041.1;KC1913|WP_019050786.1;R26|WP_034786206.1;G4070|WP_034868592.1;G4074|OPC73472.1;G4122|WP_059324203.1;	G0146|AQX86041.1	N/A	N/A	N/A	N/A
cluster417	6	G0146|AQX84457.1;KC1913|WP_016199404.1;R26|WP_009086020.1;G4070|WP_078772585.1;G4122|WP_059322318.1;G4074|OPC68719.1;	G0146|AQX84457.1	N/A	N/A	N/A	N/A
cluster418	6	G0146|AQX85068.1;KC1913|WP_016199591.1;R26|WP_009084406.1;G4070|WP_078773306.1;G4074|OPC74502.1;G4122|WP_059323275.1;	G0146|AQX85068.1	N/A	N/A	N/A	N/A
cluster419	6	G0146|AQX86586.1;KC1913|WP_016198350.1;R26|WP_009090315.1;G4070|WP_078772496.1;G4074|OPC69453.1;G4122|WP_059322808.1;	G0146|AQX86586.1	Q8XJ99	UDP-N-acetylmuramoyl-L-alanyl-D-glutamate--2,6-diaminopimelate ligase {ECO:0000255|HAMAP-Rule:MF_00208}	GO:0005737; C:cytoplasm; IEA:UniProtKB-HAMAP; GO:0005524; F:ATP binding; IEA:UniProtKB-HAMAP; GO:0004326; F:tetrahydrofolylpolyglutamate synthase activity; IEA:InterPro; GO:0008765; F:UDP-N-acetylmuramoylalanyl-D-glutamate-2,6-diaminopimelate ligase activity; IEA:UniProtKB-HAMAP; GO:0007049; P:cell cycle; IEA:UniProtKB-KW; GO:0051301; P:cell division; IEA:UniProtKB-KW; GO:0071555; P:cell wall org…	6.9e-04
cluster420	6	G0146|AQX85802.1;KC1913|WP_016199176.1;R26|WP_009087498.1;G4070|WP_078720787.1;G4074|OPC73705.1;G4122|WP_059323404.1;	G0146|AQX85802.1	N/A	N/A	N/A	N/A
cluster421	6	G0146|AQX86566.1;KC1913|WP_016198329.1;R26|WP_009086429.1;G4070|WP_078772579.1;G4074|OPC69472.1;G4122|WP_059322971.1;	G0146|AQX86566.1	N/A	N/A	N/A	N/A
cluster422	6	G0146|AQX86597.1;KC1913|WP_016199971.1;R26|WP_009093991.1;G4070|WP_078772055.1;G4074|OPC69442.1;G4122|WP_059322816.1;	G0146|AQX86597.1	Q39YL8	UDP-N-acetylmuramate--L-alanine ligase {ECO:0000255|HAMAP-Rule:MF_00046}	GO:0005737; C:cytoplasm; IEA:UniProtKB-HAMAP; GO:0005524; F:ATP binding; IEA:UniProtKB-HAMAP; GO:0008763; F:UDP-N-acetylmuramate-L-alanine ligase activity; IEA:UniProtKB-HAMAP; GO:0007049; P:cell cycle; IEA:UniProtKB-KW; GO:0051301; P:cell division; IEA:UniProtKB-KW; GO:0071555; P:cell wall organization; IEA:UniProtKB-KW; GO:0009252; P:peptidoglycan biosynthetic process; IEA:UniProtKB-HAMAP; GO:0…	1.6e-62
cluster423	6	G0146|AQX86200.1;KC1913|WP_016199272.1;R26|WP_009084838.1;G4070|WP_078771369.1;G4074|OPC71433.1;G4122|WP_059326118.1;	G0146|AQX86200.1	N/A	N/A	N/A	N/A
cluster424	6	G0146|AQX85977.1;KC1913|WP_016199196.1;R26|WP_009087804.1;G4070|WP_078771588.1;G4074|OPC73537.1;G4122|WP_059323541.1;	G0146|AQX85977.1	N/A	N/A	N/A	N/A
cluster425	6	G0146|AQX85140.1;KC1913|WP_016200138.1;R26|WP_009084283.1;G4070|WP_078773247.1;G4074|OPC74347.1;G4122|WP_034867532.1;	G0146|AQX85140.1	P55237	Uncharacterized protein in glgB 5'region	GO:0016021; C:integral component of membrane; IEA:UniProtKB-KW; GO:0005886; C:plasma membrane; IEA:UniProtKB-KW; GO:0008324; F:cation transmembrane transporter activity; IEA:InterPro	7.2e-03
cluster426	6	G0146|AQX87197.1;KC1913|WP_016200223.1;R26|WP_009089111.1;G4070|WP_009089111.1;G4074|OPC71194.1;G4122|WP_059325004.1;	G0146|AQX87197.1	B4SE06	Sec-independent protein translocase protein TatA {ECO:0000255|HAMAP-Rule:MF_00236}	GO:0005887; C:integral component of plasma membrane; IEA:UniProtKB-HAMAP; GO:0033281; C:TAT protein transport complex; IEA:UniProtKB-HAMAP; GO:0008320; F:protein transmembrane transporter activity; IEA:UniProtKB-HAMAP; GO:0009306; P:protein secretion; IEA:InterPro; GO:0043953; P:protein transport by the Tat complex; IEA:UniProtKB-HAMAP	6.7e-07
cluster427	6	G0146|AQX83747.1;KC1913|WP_016198502.1;R26|WP_009089506.1;G4070|WP_078771141.1;G4074|OPC72355.1;G4122|WP_059323060.1;	G0146|AQX83747.1	N/A	N/A	N/A	N/A
cluster428	6	G0146|AQX86583.1;KC1913|WP_016198347.1;R26|WP_009090323.1;G4070|WP_078772498.1;G4074|OPC69456.1;G4122|WP_024563795.1;	G0146|AQX86583.1	P72941	Putative biopolymer transport protein ExbB-like 2	GO:0016021; C:integral component of membrane; IEA:UniProtKB-KW; GO:0005886; C:plasma membrane; IEA:UniProtKB-KW; GO:0008565; F:protein transporter activity; IEA:InterPro	6.8e-09
cluster429	6	G0146|AQX86442.1;KC1913|WP_016198244.1;R26|WP_009086621.1;G4070|WP_078772577.1;G4074|OPC69552.1;G4122|WP_059322723.1;	G0146|AQX86442.1	P45130	Protein SanA homolog	GO:0016021; C:integral component of membrane; IEA:UniProtKB-KW; GO:0005886; C:plasma membrane; IEA:UniProtKB-KW	4.5e-31
cluster430	6	G0146|AQX85459.1;KC1913|WP_016198217.1;R26|WP_009085308.1;G4070|WP_078770458.1;G4074|OPC74034.1;G4122|WP_059324058.1;	G0146|AQX85459.1	B7NAT2	Protein YceI {ECO:0000255|HAMAP-Rule:MF_00780}	GO:0042597; C:periplasmic space; IEA:UniProtKB-KW	1.0e-22
cluster431	6	G0146|AQX84085.1;KC1913|WP_016197952.1;R26|WP_009091836.1;G4070|WP_059324809.1;G4074|OPC68424.1;G4122|WP_059324809.1;	G0146|AQX84085.1	N/A	N/A	N/A	N/A
cluster432	6	G0146|AQX84939.1;KC1913|WP_016198051.1;R26|WP_009084678.1;G4070|WP_059324305.1;G4074|OPC74631.1;G4122|WP_059324305.1;	G0146|AQX84939.1	Q89AE5	P-protein	GO:0005737; C:cytoplasm; IEA:UniProtKB-KW; GO:0004106; F:chorismate mutase activity; IEA:UniProtKB-EC; GO:0004664; F:prephenate dehydratase activity; IEA:UniProtKB-EC; GO:0046417; P:chorismate metabolic process; IEA:InterPro; GO:0009094; P:L-phenylalanine biosynthetic process; IEA:UniProtKB-UniPathway	1.4e-11
cluster433	6	G0146|AQX83534.1;KC1913|WP_016199813.1;R26|WP_009088999.1;G4070|WP_078770960.1;G4074|OPC71298.1;G4122|WP_059324953.1;	G0146|AQX83534.1	B9LM83	Dihydroxy-acid dehydratase {ECO:0000255|HAMAP-Rule:MF_00012}	GO:0051539; F:4 iron, 4 sulfur cluster binding; IEA:UniProtKB-KW; GO:0004160; F:dihydroxy-acid dehydratase activity; IEA:UniProtKB-HAMAP; GO:0046872; F:metal ion binding; IEA:UniProtKB-KW; GO:0009097; P:isoleucine biosynthetic process; IEA:UniProtKB-HAMAP; GO:0009099; P:valine biosynthetic process; IEA:UniProtKB-HAMAP	1.2e-171
cluster434	6	G0146|AQX84400.1;KC1913|WP_016198659.1;R26|WP_009090652.1;G4070|WP_059156306.1;G4074|OPC68661.1;G4122|WP_045178950.1;	G0146|AQX84400.1	P9WNZ7	Putative acyl-[acyl-carrier-protein] desaturase desA1	GO:0005618; C:cell wall; IDA:MTBBASE; GO:0005829; C:cytosol; IDA:MTBBASE; GO:0005886; C:plasma membrane; IDA:MTBBASE; GO:0045300; F:acyl-[acyl-carrier-protein] desaturase activity; IEA:InterPro; GO:0046872; F:metal ion binding; IEA:UniProtKB-KW; GO:0006633; P:fatty acid biosynthetic process; IEA:UniProtKB-KW; GO:0040007; P:growth; IMP:MTBBASE; GO:0052572; P:response to host immune response; IEP:M…	3.6e-19
cluster435	6	G0146|AQX85679.1;KC1913|WP_016200493.1;R26|WP_009092041.1;G4070|WP_078771796.1;G4074|OPC73814.1;G4122|WP_059324388.1;	G0146|AQX85679.1	P42113	Asparagine synthetase [glutamine-hydrolyzing] 2	GO:0004066; F:asparagine synthase (glutamine-hydrolyzing) activity; IEA:UniProtKB-EC; GO:0005524; F:ATP binding; IEA:UniProtKB-KW; GO:0006541; P:glutamine metabolic process; IEA:UniProtKB-KW; GO:0070981; P:L-asparagine biosynthetic process; IEA:UniProtKB-UniPathway	5.7e-30
cluster436	6	G0146|AQX87397.1;KC1913|WP_016199446.1;R26|WP_009091477.1;G4070|WP_078770369.1;G4074|OPC74443.1;G4122|WP_078404395.1;	G0146|AQX87397.1	N/A	N/A	N/A	N/A
cluster437	6	G0146|AQX83601.1;KC1913|WP_016198835.1;R26|WP_009086252.1;G4070|WP_009086252.1;G4074|OPC72500.1;G4122|WP_009086252.1;	G0146|AQX83601.1	N/A	N/A	N/A	N/A
cluster438	6	G0146|AQX85119.1;KC1913|WP_016200124.1;R26|WP_009084325.1;G4070|WP_078773264.1;G4074|OPC74370.1;G4122|WP_059323235.1;	G0146|AQX85119.1	N/A	N/A	N/A	N/A
cluster439	6	G0146|AQX85628.1;KC1913|WP_016200403.1;R26|WP_009092223.1;G4070|WP_078770316.1;G4074|OPC73865.1;G4122|WP_059322689.1;	G0146|AQX85628.1	P58293	Uncharacterized isomerase CA_C3446	GO:0016853; F:isomerase activity; IEA:UniProtKB-KW; GO:0009058; P:biosynthetic process; IEA:InterPro	3.1e-18
cluster440	6	G0146|AQX85121.1;KC1913|WP_016200126.1;R26|WP_009084323.1;G4070|WP_078773262.1;G4074|OPC74368.1;G4122|WP_059323233.1;	G0146|AQX85121.1	Q9CEY6	Putative agmatine deiminase {ECO:0000255|HAMAP-Rule:MF_01841}	GO:0047632; F:agmatine deiminase activity; IEA:UniProtKB-HAMAP; GO:0004668; F:protein-arginine deiminase activity; IEA:InterPro; GO:0009446; P:putrescine biosynthetic process; IEA:InterPro	1.3e-28
cluster441	6	G0146|AQX86240.1;KC1913|WP_016199306.1;R26|WP_009085789.1;G4070|WP_078772014.1;G4074|OPC71473.1;G4122|WP_059326084.1;	G0146|AQX86240.1	N/A	N/A	N/A	N/A
cluster442	6	G0146|AQX86674.1;KC1913|WP_016170135.1;R26|WP_009090085.1;G4070|WP_078772116.1;G4074|OPC69367.1;G4122|WP_059322882.1;	G0146|AQX86674.1	N/A	N/A	N/A	N/A
cluster443	6	G0146|AQX85188.1;KC1913|WP_016200731.1;R26|WP_009090976.1;G4070|WP_078773209.1;G4074|OPC74305.1;G4122|WP_059323158.1;	G0146|AQX85188.1	N/A	N/A	N/A	N/A
cluster444	6	G0146|AQX85794.1;KC1913|WP_016199166.1;R26|WP_009090331.1;G4070|WP_078772753.1;G4074|OPC73715.1;G4122|WP_059324915.1;	G0146|AQX85794.1	N/A	N/A	N/A	N/A
cluster445	6	G0146|AQX85698.1;KC1913|WP_016200273.1;R26|WP_009092069.1;G4070|WP_078771781.1;G4074|OPC73800.1;G4122|WP_059323296.1;	G0146|AQX85698.1	N/A	N/A	N/A	N/A
cluster446	6	G0146|AQX86163.1;KC1913|WP_016200044.1;R26|WP_009084917.1;G4070|WP_078771401.1;G4074|OPC71396.1;G4122|WP_059324149.1;	G0146|AQX86163.1	N/A	N/A	N/A	N/A
cluster447	6	G0146|AQX84216.1;KC1913|WP_016199340.1;R26|WP_009091594.1;G4070|WP_078772706.1;G4074|OPC68530.1;G4122|WP_059323959.1;	G0146|AQX84216.1	N/A	N/A	N/A	N/A
cluster448	6	G0146|AQX86697.1;KC1913|WP_016170112.1;R26|WP_009090030.1;G4070|WP_078772136.1;G4074|OPC69344.1;G4122|WP_059322908.1;	G0146|AQX86697.1	O34844	HTH-type transcriptional regulator YodB	GO:0003677; F:DNA binding; IEA:UniProtKB-KW; GO:0006355; P:regulation of transcription, DNA-templated; IEA:UniProtKB-KW; GO:0006351; P:transcription, DNA-templated; IEA:UniProtKB-KW	2.5e-10
cluster449	6	G0146|AQX87036.1;KC1913|WP_016197785.1;R26|WP_009087332.1;G4070|WP_034871588.1;G4074|OPC67742.1;G4122|WP_059325851.1;	G0146|AQX87036.1	A6LPR8	50S ribosomal protein L16 {ECO:0000255|HAMAP-Rule:MF_01342}	GO:0005840; C:ribosome; IEA:UniProtKB-KW; GO:0019843; F:rRNA binding; IEA:UniProtKB-HAMAP; GO:0003735; F:structural constituent of ribosome; IEA:InterPro; GO:0000049; F:tRNA binding; IEA:UniProtKB-KW; GO:0006412; P:translation; IEA:UniProtKB-HAMAP	3.8e-47
cluster450	6	G0146|AQX87000.1;KC1913|WP_016197812.1;R26|WP_009087400.1;G4070|WP_078772376.1;G4074|OPC67777.1;G4122|WP_059325882.1;	G0146|AQX87000.1	N/A	N/A	N/A	N/A
cluster451	6	G0146|AQX85682.1;KC1913|WP_016200496.1;R26|WP_009092048.1;G4070|WP_078771792.1;G4074|OPC73811.1;G4122|WP_059324384.1;	G0146|AQX85682.1	P59599	Uncharacterized N-acetyltransferase CT2212	GO:0008080; F:N-acetyltransferase activity; IEA:InterPro	2.6e-04
cluster452	6	G0146|AQX83629.1;KC1913|WP_019050974.1;R26|WP_009088149.1;G4070|WP_078772968.1;G4074|OPC72482.1;G4122|WP_059325264.1;	G0146|AQX83629.1	N/A	N/A	N/A	N/A
cluster453	6	G0146|AQX86511.1;KC1913|WP_016198317.1;R26|WP_009086498.1;G4070|WP_078772584.1;G4074|OPC69484.1;G4122|WP_059322779.1;	G0146|AQX86511.1	N/A	N/A	N/A	N/A
cluster454	6	G0146|AQX86010.1;KC1913|WP_016198900.1;R26|WP_009087883.1;G4070|WP_078771484.1;G4074|OPC73501.1;G4122|WP_078403563.1;	G0146|AQX86010.1	O67235	RlpA-like lipoprotein	GO:0005886; C:plasma membrane; IEA:UniProtKB-KW	9.0e-13
cluster455	6	G0146|AQX85849.1;KC1913|WP_016199633.1;R26|WP_009087578.1;G4070|WP_059323451.1;G4074|OPC73657.1;G4122|WP_059323451.1;	G0146|AQX85849.1	Q820V5	Enoyl-[acyl-carrier-protein] reductase [NADH] FabI	GO:0004318; F:enoyl-[acyl-carrier-protein] reductase (NADH) activity; ISS:UniProtKB; GO:0030497; P:fatty acid elongation; ISS:UniProtKB; GO:0051289; P:protein homotetramerization; ISS:UniProtKB	1.8e-07
cluster456	6	G0146|AQX86872.1;KC1913|WP_016169960.1;R26|WP_009086784.1;G4070|WP_078772260.1;G4074|OPC69202.1;G4122|WP_059325671.1;	G0146|AQX86872.1	N/A	N/A	N/A	N/A
cluster457	6	G0146|AQX83775.1;KC1913|WP_016198474.1;R26|WP_009089569.1;G4070|WP_078771164.1;G4074|OPC72329.1;G4122|WP_059323106.1;	G0146|AQX83775.1	Q31AM1	Phosphoribosylglycinamide formyltransferase 2 {ECO:0000255|HAMAP-Rule:MF_01643}	GO:0005524; F:ATP binding; IEA:UniProtKB-HAMAP; GO:0000287; F:magnesium ion binding; IEA:InterPro; GO:0043815; F:phosphoribosylglycinamide formyltransferase 2 activity; IEA:UniProtKB-HAMAP; GO:0004644; F:phosphoribosylglycinamide formyltransferase activity; IEA:InterPro; GO:0006189; P:'de novo' IMP biosynthetic process; IEA:UniProtKB-UniPathway	1.2e-23
cluster458	6	G0146|AQX83538.1;KC1913|WP_016199817.1;R26|WP_009088991.1;G4070|WP_078771360.1;G4074|OPC71302.1;G4122|WP_059324949.1;	G0146|AQX83538.1	Q74FW6	L-threonine ammonia-lyase {ECO:0000303|PubMed:18245290}	GO:0016597; F:amino acid binding; IEA:InterPro; GO:0004794; F:L-threonine ammonia-lyase activity; IEA:InterPro; GO:0030170; F:pyridoxal phosphate binding; IEA:InterPro; GO:0006567; P:threonine catabolic process; IEA:InterPro	1.1e-62
cluster459	6	G0146|AQX87261.1;KC1913|WP_016199922.1;R26|WP_009087041.1;G4070|WP_078773056.1;G4074|OPC72585.1;G4122|WP_059325292.1;	G0146|AQX87261.1	O54067	UDP-glucuronate 5'-epimerase	GO:0050662; F:coenzyme binding; IEA:InterPro; GO:0050379; F:UDP-glucuronate 5'-epimerase activity; IEA:UniProtKB-EC; GO:0005975; P:carbohydrate metabolic process; IEA:InterPro	6.4e-22
cluster460	6	G0146|AQX86142.1;KC1913|WP_016200342.1;R26|WP_009084958.1;G4070|WP_078771421.1;G4074|OPC71381.1;G4122|WP_059324165.1;	G0146|AQX86142.1	N/A	N/A	N/A	N/A
cluster461	6	G0146|AQX87471.1;KC1913|WP_016170072.1;R26|WP_009086640.1;G4070|WP_078772475.1;G4074|OPC69305.1;G4122|WP_059325785.1;	G0146|AQX87471.1	B9M417	Glutamyl-tRNA reductase {ECO:0000255|HAMAP-Rule:MF_00087}	GO:0008883; F:glutamyl-tRNA reductase activity; IEA:UniProtKB-HAMAP; GO:0050661; F:NADP binding; IEA:InterPro; GO:0006782; P:protoporphyrinogen IX biosynthetic process; IEA:UniProtKB-UniPathway	3.8e-42
cluster462	6	G0146|AQX83631.1;KC1913|WP_016200720.1;R26|WP_009088152.1;G4070|WP_078772969.1;G4074|OPC72481.1;G4122|WP_059325265.1;	G0146|AQX83631.1	Q8NNK8	GDP-mannose-dependent alpha-(1-6)-phosphatidylinositol monomannoside mannosyltransferase	GO:0033164; F:glycolipid 6-alpha-mannosyltransferase activity; IDA:UniProtKB; GO:0043750; F:phosphatidylinositol alpha-mannosyltransferase activity; IDA:UniProtKB; GO:0009247; P:glycolipid biosynthetic process; IDA:UniProtKB; GO:0097502; P:mannosylation; IDA:GOC; GO:0046488; P:phosphatidylinositol metabolic process; IEA:UniProtKB-UniPathway; GO:0008654; P:phospholipid biosynthetic process; IEA:Un…	2.2e-04
cluster463	6	G0146|AQX86316.1;KC1913|WP_016198546.1;R26|WP_009085614.1;G4070|WP_078771952.1;G4074|OPC71544.1;G4122|WP_059326029.1;	G0146|AQX86316.1	N/A	N/A	N/A	N/A
cluster464	6	G0146|AQX86190.1;KC1913|WP_016199262.1;R26|WP_009084861.1;G4070|WP_078771378.1;G4074|OPC71424.1;G4122|WP_059326126.1;	G0146|AQX86190.1	N/A	N/A	N/A	N/A
cluster465	6	G0146|AQX86387.1;KC1913|WP_016198618.1;R26|WP_009085479.1;G4070|WP_078771898.1;G4074|OPC71616.1;G4122|WP_059325972.1;	G0146|AQX86387.1	Q7WP51	Ornithine aminotransferase {ECO:0000255|HAMAP-Rule:MF_01689}	GO:0005737; C:cytoplasm; IEA:UniProtKB-HAMAP; GO:0004587; F:ornithine-oxo-acid transaminase activity; IEA:UniProtKB-HAMAP; GO:0030170; F:pyridoxal phosphate binding; IEA:UniProtKB-HAMAP; GO:0055129; P:L-proline biosynthetic process; IEA:UniProtKB-UniPathway	7.6e-112
cluster466	6	G0146|AQX85659.1;KC1913|WP_016200283.1;R26|WP_009092002.1;G4070|WP_078771815.1;G4074|OPC73837.1;G4122|WP_059324404.1;	G0146|AQX85659.1	P64166	DNA translocase FtsK	GO:0016021; C:integral component of membrane; IEA:UniProtKB-KW; GO:0005886; C:plasma membrane; IEA:UniProtKB-KW; GO:0005524; F:ATP binding; IEA:UniProtKB-KW; GO:0003677; F:DNA binding; IEA:UniProtKB-KW; GO:0007049; P:cell cycle; IEA:UniProtKB-KW; GO:0051301; P:cell division; IEA:UniProtKB-KW; GO:0007059; P:chromosome segregation; IEA:UniProtKB-KW	2.9e-102
cluster467	6	G0146|AQX84480.1;KC1913|WP_016199429.1;R26|WP_009086063.1;G4070|WP_078771318.1;G4074|OPC68741.1;G4122|WP_059322279.1;	G0146|AQX84480.1	A8AFT6	Periplasmic trehalase {ECO:0000255|HAMAP-Rule:MF_01060}	GO:0042597; C:periplasmic space; IEA:UniProtKB-HAMAP; GO:0004555; F:alpha,alpha-trehalase activity; IEA:UniProtKB-HAMAP; GO:0071474; P:cellular hyperosmotic response; IEA:InterPro; GO:0005993; P:trehalose catabolic process; IEA:InterPro	9.7e-114
cluster468	6	G0146|AQX86860.1;KC1913|WP_016169975.1;R26|WP_009086769.1;G4070|WP_078772252.1;G4074|OPC69214.1;G4122|WP_082695239.1;	G0146|AQX86860.1	N/A	N/A	N/A	N/A
cluster469	6	G0146|AQX86410.1;KC1913|WP_016200059.1;R26|WP_009085449.1;G4070|WP_078771881.1;G4074|OPC71638.1;G4122|WP_059325955.1;	G0146|AQX86410.1	N/A	N/A	N/A	N/A
cluster470	6	G0146|AQX84238.1;KC1913|WP_019051268.1;R26|WP_009090468.1;G4070|WP_078772688.1;G4074|OPC68572.1;G4122|WP_059322473.1;	G0146|AQX84238.1	N/A	N/A	N/A	N/A
cluster471	6	G0146|AQX87076.1;KC1913|WP_016170188.1;R26|WP_009087233.1;G4070|WP_078772423.1;G4074|OPC67700.1;G4122|WP_059325829.1;	G0146|AQX87076.1	N/A	N/A	N/A	N/A
cluster472	6	G0146|AQX87098.1;KC1913|WP_019050639.1;R26|WP_009087203.1;G4070|WP_078772438.1;G4074|OPC67682.1;G4122|WP_059325812.1;	G0146|AQX87098.1	Q81ND5	Lactate utilization protein A 2 {ECO:0000255|HAMAP-Rule:MF_02105}	GO:0006089; P:lactate metabolic process; IEA:UniProtKB-HAMAP	9.0e-44
cluster474	6	G0146|AQX85363.1;KC1913|WP_016200003.1;R26|WP_009085088.1;G4070|WP_078773067.1;G4074|OPC74128.1;G4122|WP_059324624.1;	G0146|AQX85363.1	Q08868	Outer membrane lipoprotein 1	GO:0009279; C:cell outer membrane; IEA:UniProtKB-KW	1.2e-70
cluster475	6	G0146|AQX83959.1;KC1913|WP_016197895.1;R26|WP_009089302.1;G4070|WP_078770607.1;G4074|OPC72144.1;G4122|WP_059324929.1;	G0146|AQX83959.1	N/A	N/A	N/A	N/A
cluster476	6	G0146|AQX86640.1;KC1913|WP_016199039.1;R26|WP_009090176.1;G4070|WP_078772085.1;G4074|OPC69401.1;G4122|WP_059322852.1;	G0146|AQX86640.1	Q6HBC2	UvrABC system protein B {ECO:0000255|HAMAP-Rule:MF_00204}	GO:0005737; C:cytoplasm; IEA:UniProtKB-HAMAP; GO:0005524; F:ATP binding; IEA:UniProtKB-HAMAP; GO:0003677; F:DNA binding; IEA:UniProtKB-HAMAP; GO:0009381; F:excinuclease ABC activity; IEA:UniProtKB-HAMAP; GO:0004386; F:helicase activity; IEA:UniProtKB-HAMAP; GO:0006289; P:nucleotide-excision repair; IEA:UniProtKB-HAMAP; GO:0009432; P:SOS response; IEA:UniProtKB-HAMAP	2.5e-213
cluster477	6	G0146|AQX84352.1;KC1913|WP_016199530.1;R26|WP_009090527.1;G4070|WP_078772666.1;G4074|OPC68611.1;G4122|WP_059322439.1;	G0146|AQX84352.1	B7NLF9	p-hydroxybenzoic acid efflux pump subunit AaeA {ECO:0000255|HAMAP-Rule:MF_01544}	GO:0016021; C:integral component of membrane; IEA:UniProtKB-KW; GO:0005886; C:plasma membrane; IEA:UniProtKB-HAMAP; GO:0055085; P:transmembrane transport; IEA:InterPro	7.6e-03
cluster478	6	G0146|AQX84357.1;KC1913|WP_016199525.1;R26|WP_009090545.1;G4070|WP_021347853.1;G4074|OPC68616.1;G4122|WP_059322434.1;	G0146|AQX84357.1	N/A	N/A	N/A	N/A
cluster479	6	G0146|AQX86418.1;KC1913|WP_016200070.1;R26|WP_009085442.1;G4070|WP_059156668.1;G4074|OPC71645.1;G4122|WP_059325948.1;	G0146|AQX86418.1	Q0I243	Crossover junction endodeoxyribonuclease RuvC {ECO:0000255|HAMAP-Rule:MF_00034}	GO:0008821; F:crossover junction endodeoxyribonuclease activity; IEA:UniProtKB-HAMAP; GO:0000287; F:magnesium ion binding; IEA:UniProtKB-HAMAP; GO:0003676; F:nucleic acid binding; IEA:InterPro; GO:0006310; P:DNA recombination; IEA:UniProtKB-HAMAP; GO:0006281; P:DNA repair; IEA:UniProtKB-HAMAP	4.9e-26
cluster480	6	G0146|AQX84949.1;KC1913|WP_016198067.1;R26|WP_009084650.1;G4070|WP_078770891.1;G4074|OPC74621.1;G4122|WP_059324313.1;	G0146|AQX84949.1	C3L1M5	Aminomethyltransferase {ECO:0000255|HAMAP-Rule:MF_00259}	GO:0005737; C:cytoplasm; IEA:InterPro; GO:0004047; F:aminomethyltransferase activity; IEA:UniProtKB-EC; GO:0008483; F:transaminase activity; IEA:UniProtKB-KW; GO:0006546; P:glycine catabolic process; IEA:InterPro	1.6e-86
cluster481	6	G0146|AQX84106.1;KC1913|WP_016197977.1;R26|WP_009091792.1;G4070|WP_078772852.1;G4074|OPC68805.1;G4122|WP_082695215.1;	G0146|AQX84106.1	P9WM11	Uncharacterized protein Rv1355c	GO:0005886; C:plasma membrane; IDA:MTBBASE; GO:0016491; F:oxidoreductase activity; IEA:InterPro	2.8e-05
cluster482	6	G0146|AQX84096.1;KC1913|WP_026149348.1;R26|WP_009091812.1;G4070|WP_078772802.1;G4074|OPC68435.1;G4122|WP_059324826.1;	G0146|AQX84096.1	N/A	N/A	N/A	N/A
cluster483	6	G0146|AQX83637.1;KC1913|WP_016200527.1;R26|WP_009088165.1;G4070|WP_078772974.1;G4074|OPC72472.1;G4122|WP_059325271.1;	G0146|AQX83637.1	N/A	N/A	N/A	N/A
cluster484	6	G0146|AQX84507.1;KC1913|WP_016198414.1;R26|WP_009086159.1;G4070|WP_059156400.1;G4074|OPC68781.1;G4122|WP_059156400.1;	G0146|AQX84507.1	A7HMK7	Ribonuclease Y {ECO:0000255|HAMAP-Rule:MF_00335}	GO:0016021; C:integral component of membrane; IEA:UniProtKB-KW; GO:0005886; C:plasma membrane; IEA:UniProtKB-HAMAP; GO:0004521; F:endoribonuclease activity; IEA:UniProtKB-HAMAP; GO:0003723; F:RNA binding; IEA:UniProtKB-HAMAP; GO:0006402; P:mRNA catabolic process; IEA:UniProtKB-HAMAP	2.8e-03
cluster485	6	G0146|AQX85471.1;KC1913|WP_016198229.1;R26|WP_009085331.1;G4070|WP_078770448.1;G4074|OPC74022.1;G4122|WP_059324070.1;	G0146|AQX85471.1	P26093	Lipoprotein E	GO:0009279; C:cell outer membrane; IEA:UniProtKB-KW; GO:0003993; F:acid phosphatase activity; IEA:InterPro	1.2e-38
cluster486	6	G0146|AQX86488.1;KC1913|WP_016198292.1;R26|WP_009086544.1;G4070|WP_078772548.1;G4074|OPC69507.1;G4122|WP_059154459.1;	G0146|AQX86488.1	N/A	N/A	N/A	N/A
cluster487	6	G0146|AQX86289.1;KC1913|WP_034881419.1;R26|WP_009085674.1;G4070|WP_078771971.1;G4074|OPC71518.1;G4122|WP_059326047.1;	G0146|AQX86289.1	O34441	UPF0701 protein YloC	N/A	6.2e-28
cluster488	6	G0146|AQX86052.1;KC1913|WP_016198937.1;R26|WP_009087955.1;G4070|WP_009087955.1;G4074|OPC71334.1;G4122|WP_009087955.1;	G0146|AQX86052.1	P50337	Uncharacterized HTH-type transcriptional regulator y4sM	GO:0005622; C:intracellular; IEA:InterPro; GO:0043565; F:sequence-specific DNA binding; IEA:InterPro; GO:0003700; F:sequence-specific DNA binding transcription factor activity; IEA:InterPro; GO:0006351; P:transcription, DNA-templated; IEA:UniProtKB-KW	6.4e-03
cluster489	6	G0146|AQX86045.1;KC1913|WP_016198930.1;R26|WP_009087942.1;G4070|WP_078771463.1;G4074|OPC73468.1;G4122|WP_059324266.1;	G0146|AQX86045.1	N/A	N/A	N/A	N/A
cluster490	6	G0146|AQX87273.1;KC1913|WP_059319339.1;R26|WP_009089852.1;G4070|WP_078771295.1;G4074|OPC72569.1;G4122|WP_059323806.1;	G0146|AQX87273.1	P76628	Putative uncharacterized transporter YgaY	GO:0016021; C:integral component of membrane; IEA:UniProtKB-KW; GO:0005886; C:plasma membrane; IEA:UniProtKB-KW; GO:0055085; P:transmembrane transport; IEA:InterPro	1.5e-61
cluster491	6	G0146|AQX84175.1;KC1913|WP_019051334.1;R26|WP_009091684.1;G4070|WP_078721166.1;G4074|OPC68495.1;G4122|WP_059324926.1;	G0146|AQX84175.1	N/A	N/A	N/A	N/A
cluster492	6	G0146|AQX84384.1;KC1913|WP_016198639.1;R26|WP_009090614.1;G4070|WP_078772642.1;G4074|OPC68643.1;G4122|WP_059322408.1;	G0146|AQX84384.1	Q835U8	Translation initiation factor IF-2 {ECO:0000255|HAMAP-Rule:MF_00100}	GO:0005737; C:cytoplasm; IEA:UniProtKB-HAMAP; GO:0005525; F:GTP binding; IEA:UniProtKB-KW; GO:0003924; F:GTPase activity; IEA:UniProtKB-HAMAP; GO:0003743; F:translation initiation factor activity; IEA:UniProtKB-HAMAP	1.5e-05
cluster493	6	G0146|AQX85854.1;KC1913|WP_016199627.1;R26|WP_009087591.1;G4070|WP_078771669.1;G4074|OPC73652.1;G4122|WP_059323456.1;	G0146|AQX85854.1	Q8U8J4	L-aspartate oxidase	GO:0005737; C:cytoplasm; IEA:UniProtKB-KW; GO:0008734; F:L-aspartate oxidase activity; IEA:UniProtKB-EC; GO:0044318; F:L-aspartate:fumarate oxidoreductase activity; IEA:UniProtKB-EC; GO:0009435; P:NAD biosynthetic process; IEA:UniProtKB-UniPathway	5.8e-26
cluster494	6	G0146|AQX85431.1;KC1913|WP_016198188.1;R26|WP_009085239.1;G4070|WP_078770486.1;G4074|OPC74064.1;G4122|WP_059324030.1;	G0146|AQX85431.1	Q9I4D3	Putative quercetin 2,3-dioxygenase PA1205	GO:0046872; F:metal ion binding; IEA:UniProtKB-KW; GO:0008127; F:quercetin 2,3-dioxygenase activity; IEA:UniProtKB-EC	1.9e-40
cluster495	6	G0146|AQX83718.1;KC1913|WP_016198535.1;R26|WP_009089435.1;G4070|WP_078771117.1;G4074|OPC72385.1;G4122|WP_059323017.1;	G0146|AQX83718.1	N/A	N/A	N/A	N/A
cluster496	6	G0146|AQX86765.1;KC1913|WP_016170074.1;R26|WP_009086638.1;G4070|WP_078772171.1;G4074|OPC69307.1;G4122|WP_059325767.1;	G0146|AQX86765.1	N/A	N/A	N/A	N/A
cluster497	6	G0146|AQX87062.1;KC1913|WP_016170204.1;R26|WP_009087271.1;G4070|WP_078772406.1;G4074|OPC67715.1;G4122|WP_059325842.1;	G0146|AQX87062.1	Q9ZMW7	Cystathionine gamma-synthase	GO:0005737; C:cytoplasm; IEA:UniProtKB-KW; GO:0003962; F:cystathionine gamma-synthase activity; IEA:UniProtKB-EC; GO:0030170; F:pyridoxal phosphate binding; IEA:InterPro; GO:0009086; P:methionine biosynthetic process; IEA:UniProtKB-KW	1.2e-22
cluster498	6	G0146|AQX85071.1;KC1913|WP_019051259.1;R26|WP_009084400.1;G4070|WP_078773303.1;G4074|OPC74499.1;G4122|WP_059323272.1;	G0146|AQX85071.1	N/A	N/A	N/A	N/A
cluster499	6	G0146|AQX87105.1;KC1913|WP_016170161.1;R26|WP_009087188.1;G4070|WP_078772444.1;G4074|OPC67675.1;G4122|WP_059325805.1;	G0146|AQX87105.1	B2TFM4	L-rhamnose mutarotase {ECO:0000255|HAMAP-Rule:MF_01663}	GO:0005737; C:cytoplasm; IEA:UniProtKB-HAMAP; GO:0016857; F:racemase and epimerase activity, acting on carbohydrates and derivatives; IEA:UniProtKB-EC; GO:0019299; P:rhamnose metabolic process; IEA:UniProtKB-HAMAP	1.0e-02
cluster500	6	G0146|AQX85120.1;KC1913|WP_019051275.1;R26|WP_009084324.1;G4070|WP_078773263.1;G4074|OPC74369.1;G4122|WP_059323234.1;	G0146|AQX85120.1	N/A	N/A	N/A	N/A
cluster501	6	G0146|AQX83779.1;KC1913|WP_016198471.1;R26|WP_009089577.1;G4070|WP_078771168.1;G4074|OPC72327.1;G4122|WP_059323111.1;	G0146|AQX83779.1	P0AG18	N5-carboxyaminoimidazole ribonucleotide mutase {ECO:0000255|HAMAP-Rule:MF_01929, ECO:0000305}	GO:0005829; C:cytosol; IDA:UniProtKB; GO:0034023; F:5-(carboxyamino)imidazole ribonucleotide mutase activity; IDA:EcoCyc; GO:0006189; P:'de novo' IMP biosynthetic process; IEA:UniProtKB-UniPathway	8.0e-36
cluster502	6	G0146|AQX84922.1;KC1913|WP_016198091.1;R26|WP_009084715.1;G4070|WP_078770867.1;G4074|OPC74649.1;G4122|WP_059324292.1;	G0146|AQX84922.1	N/A	N/A	N/A	N/A
cluster503	6	G0146|AQX84396.1;KC1913|WP_016198653.1;R26|WP_009094604.1;G4070|WP_078772633.1;G4074|OPC68656.1;G4122|WP_059322396.1;	G0146|AQX84396.1	C1FMP0	Phosphoglucosamine mutase {ECO:0000255|HAMAP-Rule:MF_01554}	GO:0000287; F:magnesium ion binding; IEA:UniProtKB-HAMAP; GO:0008966; F:phosphoglucosamine mutase activity; IEA:UniProtKB-HAMAP; GO:0005975; P:carbohydrate metabolic process; IEA:InterPro	9.0e-10
cluster504	6	G0146|AQX86982.1;KC1913|WP_016197832.1;R26|WP_009087431.1;G4070|WP_078772359.1;G4074|OPC67794.1;G4122|WP_082695244.1;	G0146|AQX86982.1	N/A	N/A	N/A	N/A
cluster505	6	G0146|AQX87217.1;KC1913|WP_016199774.1;R26|WP_009089066.1;G4070|WP_059156464.1;G4074|OPC71263.1;G4122|WP_059156464.1;	G0146|AQX87217.1	P76077	1,2-phenylacetyl-CoA epoxidase, subunit A	GO:0097266; F:phenylacetyl-CoA 1,2-epoxidase activity; IEA:UniProtKB-EC; GO:0010124; P:phenylacetate catabolic process; IMP:UniProtKB	1.9e-115
cluster506	6	G0146|AQX86343.1;KC1913|WP_016198572.1;R26|WP_009085566.1;G4070|WP_078771932.1;G4074|OPC71571.1;G4122|WP_059326010.1;	G0146|AQX86343.1	Q5ZVR9	Lipid-A-disaccharide synthase 1 {ECO:0000255|HAMAP-Rule:MF_00392}	GO:0008915; F:lipid-A-disaccharide synthase activity; IEA:UniProtKB-EC; GO:0009245; P:lipid A biosynthetic process; IEA:UniProtKB-KW	1.2e-52
cluster507	6	G0146|AQX84753.1;KC1913|WP_016199129.1;R26|WP_009088481.1;G4070|WP_078770723.1;G4074|OPC74890.1;G4122|WP_059325513.1;	G0146|AQX84753.1	N/A	N/A	N/A	N/A
cluster515	6	G4074|OPC74573.1;KC1913|WP_016198132.1;R26|WP_009084555.1;G4070|WP_078770927.1;G4122|WP_059324352.1;G0146|AQX85000.1;	G4074|OPC74573.1	A4TIM2	UDP-4-amino-4-deoxy-L-arabinose--oxoglutarate aminotransferase {ECO:0000255|HAMAP-Rule:MF_01167}	GO:0030170; F:pyridoxal phosphate binding; IEA:InterPro; GO:0008483; F:transaminase activity; IEA:UniProtKB-HAMAP; GO:0009245; P:lipid A biosynthetic process; IEA:UniProtKB-KW; GO:0009103; P:lipopolysaccharide biosynthetic process; IEA:UniProtKB-UniPathway; GO:0046677; P:response to antibiotic; IEA:UniProtKB-KW	9.8e-34
cluster516	6	G4074|OPC72554.1;KC1913|WP_016198893.1;R26|WP_009086381.1;G4070|WP_078772902.1;G4122|WP_059325340.1;G0146|AQX87250.1;	G4074|OPC72554.1	N/A	N/A	N/A	N/A
cluster517	6	G4074|OPC72339.1;KC1913|WP_016198484.1;R26|WP_009089548.1;G4070|WP_059323089.1;G4122|WP_059323089.1;G0146|AQX83765.1;	G4074|OPC72339.1	N/A	N/A	N/A	N/A
cluster518	6	G4074|OPC74198.1;KC1913|WP_016199672.1;R26|WP_009091104.1;G4070|WP_059323596.1;G4122|WP_059323596.1;G0146|AQX85273.1;	G4074|OPC74198.1	Q5LUZ4	Prolipoprotein diacylglyceryl transferase {ECO:0000255|HAMAP-Rule:MF_01147}	GO:0016021; C:integral component of membrane; IEA:UniProtKB-KW; GO:0005886; C:plasma membrane; IEA:UniProtKB-HAMAP; GO:0008961; F:phosphatidylglycerol-prolipoprotein diacylglyceryl transferase activity; IEA:UniProtKB-HAMAP; GO:0042158; P:lipoprotein biosynthetic process; IEA:UniProtKB-HAMAP; GO:0009249; P:protein lipoylation; IEA:InterPro	1.0e-27
cluster519	6	G4074|OPC74627.1;KC1913|WP_016198061.1;R26|WP_009084666.1;G4070|WP_078770887.1;G4122|WP_059324308.1;G0146|AQX84943.1;	G4074|OPC74627.1	B2K7F1	Glyoxylate/hydroxypyruvate reductase B {ECO:0000255|HAMAP-Rule:MF_01667}	GO:0005737; C:cytoplasm; IEA:UniProtKB-KW; GO:0005886; C:plasma membrane; IEA:UniProtKB-HAMAP; GO:0030267; F:glyoxylate reductase (NADP) activity; IEA:UniProtKB-HAMAP; GO:0016618; F:hydroxypyruvate reductase activity; IEA:UniProtKB-HAMAP; GO:0051287; F:NAD binding; IEA:InterPro	2.5e-30
cluster520	6	G4074|OPC75061.1;KC1913|WP_016198403.1;R26|WP_009088025.1;G4070|WP_078772862.1;G4122|WP_059322587.1;G0146|AQX84536.1;	G4074|OPC75061.1	P10046	C4-dicarboxylate transport transcriptional regulatory protein DctD	GO:0005737; C:cytoplasm; IEA:UniProtKB-KW; GO:0005524; F:ATP binding; IEA:UniProtKB-KW; GO:0043565; F:sequence-specific DNA binding; IEA:InterPro; GO:0000160; P:phosphorelay signal transduction system; IEA:UniProtKB-KW; GO:0006355; P:regulation of transcription, DNA-templated; IEA:UniProtKB-KW; GO:0006351; P:transcription, DNA-templated; IEA:UniProtKB-KW	5.4e-67
cluster521	6	G4074|OPC72393.1;KC1913|WP_016200383.1;R26|WP_009089416.1;G4070|WP_078771111.1;G4122|WP_059323003.1;G0146|AQX83706.1;	G4074|OPC72393.1	A5I738	tRNA N6-adenosine threonylcarbamoyltransferase {ECO:0000255|HAMAP-Rule:MF_01445}	GO:0005737; C:cytoplasm; IEA:UniProtKB-HAMAP; GO:0005506; F:iron ion binding; IEA:UniProtKB-HAMAP; GO:0004222; F:metalloendopeptidase activity; IEA:InterPro; GO:0016747; F:transferase activity, transferring acyl groups other than amino-acyl groups; IEA:UniProtKB-HAMAP; GO:0070526; P:threonylcarbamoyladenosine biosynthetic process; IEA:UniProtKB-HAMAP	4.1e-79
cluster522	6	G4074|OPC73952.1;KC1913|WP_016199744.1;R26|WP_009091521.1;G4070|WP_078770390.1;G4122|WP_059322616.1;G0146|AQX85544.1;	G4074|OPC73952.1	P54451	Uncharacterized lipoprotein YqeF	GO:0005886; C:plasma membrane; IEA:UniProtKB-KW; GO:0016788; F:hydrolase activity, acting on ester bonds; IEA:InterPro; GO:0006629; P:lipid metabolic process; IEA:InterPro	3.1e-05
cluster523	6	G4074|OPC71646.1;KC1913|WP_016200071.1;R26|WP_009085441.1;G4070|WP_078771875.1;G4122|WP_059325947.1;G0146|AQX86420.1;	G4074|OPC71646.1	N/A	N/A	N/A	N/A
cluster524	6	G4074|OPC72426.1;KC1913|WP_016199896.1;R26|WP_009087096.1;G4070|WP_078773041.1;G4122|WP_059325313.1;G0146|AQX83680.1;	G4074|OPC72426.1	A7ZQJ5	Sulfate adenylyltransferase subunit 1 {ECO:0000255|HAMAP-Rule:MF_00062}	GO:0005524; F:ATP binding; IEA:UniProtKB-KW; GO:0005525; F:GTP binding; IEA:UniProtKB-HAMAP; GO:0003924; F:GTPase activity; IEA:InterPro; GO:0004781; F:sulfate adenylyltransferase (ATP) activity; IEA:UniProtKB-HAMAP; GO:0070814; P:hydrogen sulfide biosynthetic process; IEA:UniProtKB-UniPathway; GO:0000103; P:sulfate assimilation; IEA:UniProtKB-HAMAP	3.8e-103
cluster525	6	G4074|OPC74836.1;KC1913|WP_016198963.1;R26|WP_009088598.1;G4070|WP_078770763.1;G4122|WP_059325466.1;G0146|AQX84803.1;	G4074|OPC74836.1	N/A	N/A	N/A	N/A
cluster526	6	G4074|OPC71661.1;KC1913|WP_016200088.1;R26|WP_009085424.1;G4070|WP_078771863.1;G4122|WP_059325934.1;G0146|AQX86437.1;	G4074|OPC71661.1	B7N095	Uronate isomerase {ECO:0000255|HAMAP-Rule:MF_00675}	GO:0008880; F:glucuronate isomerase activity; IEA:UniProtKB-EC; GO:0006064; P:glucuronate catabolic process; IEA:InterPro	2.8e-126
cluster527	6	G4074|OPC67810.1;KC1913|WP_026149176.1;R26|WP_009087220.1;G4070|WP_078772491.1;G4122|WP_059325824.1;G0146|AQX87492.1;	G4074|OPC67810.1	P46331	Uncharacterized oxidoreductase YxbG	GO:0016491; F:oxidoreductase activity; IEA:UniProtKB-KW	4.2e-34
cluster528	6	G4074|OPC71401.1;KC1913|WP_016200039.1;R26|WP_009084902.1;G4070|WP_059324145.1;G4122|WP_059324145.1;G0146|AQX86168.1;	G4074|OPC71401.1	N/A	N/A	N/A	N/A
cluster529	6	G4074|OPC74675.1;KC1913|WP_016198030.1;R26|WP_009084768.1;G4070|WP_078770846.1;G4122|WP_059325084.1;G0146|AQX84899.1;	G4074|OPC74675.1	N/A	N/A	N/A	N/A
cluster530	6	G4074|OPC69265.1;KC1913|WP_016170032.1;R26|WP_009086715.1;G4070|WP_078772203.1;G4122|WP_059325729.1;G0146|AQX86807.1;	G4074|OPC69265.1	N/A	N/A	N/A	N/A
cluster531	6	G4074|OPC69374.1;KC1913|WP_016199070.1;R26|WP_009090100.1;G4070|WP_009090100.1;G4122|WP_009090100.1;G0146|AQX86667.1;	G4074|OPC69374.1	N/A	N/A	N/A	N/A
cluster532	6	G4074|OPC73824.1;KC1913|WP_016200619.1;R26|WP_009092029.1;G4070|WP_009092029.1;G4122|WP_059324393.1;G0146|AQX85671.1;	G4074|OPC73824.1	N/A	N/A	N/A	N/A
cluster533	6	G4074|OPC72341.1;KC1913|WP_016198487.1;R26|WP_009089543.1;G4070|WP_078771155.1;G4122|WP_059323085.1;G0146|AQX83763.1;	G4074|OPC72341.1	Q87F88	Pyridoxine 5'-phosphate synthase {ECO:0000255|HAMAP-Rule:MF_00279}	GO:0005737; C:cytoplasm; IEA:UniProtKB-HAMAP; GO:0033856; F:pyridoxine 5'-phosphate synthase activity; IEA:UniProtKB-EC; GO:0008615; P:pyridoxine biosynthetic process; IEA:UniProtKB-HAMAP	8.2e-50
cluster534	6	G4074|OPC73734.1;KC1913|WP_016199146.1;R26|WP_009090388.1;G4070|WP_078771730.1;G4122|WP_059323380.1;G0146|AQX85771.1;	G4074|OPC73734.1	Q255H0	ATP-dependent dethiobiotin synthetase BioD {ECO:0000255|HAMAP-Rule:MF_00336}	GO:0005737; C:cytoplasm; IEA:UniProtKB-KW; GO:0005524; F:ATP binding; IEA:UniProtKB-HAMAP; GO:0004141; F:dethiobiotin synthase activity; IEA:UniProtKB-HAMAP; GO:0000287; F:magnesium ion binding; IEA:UniProtKB-HAMAP; GO:0009102; P:biotin biosynthetic process; IEA:UniProtKB-HAMAP	2.0e-28
cluster535	6	G4074|OPC74493.1;KC1913|WP_016199582.1;R26|WP_009084386.1;G4070|WP_078773297.1;G4122|WP_059323266.1;G0146|AQX85077.1;	G4074|OPC74493.1	N/A	N/A	N/A	N/A
cluster536	6	G4074|OPC69260.1;KC1913|WP_016170027.1;R26|WP_009086721.1;G4070|WP_078772208.1;G4122|WP_082695240.1;G0146|AQX87473.1;	G4074|OPC69260.1	B7N544	UPF0061 protein YdiU {ECO:0000255|HAMAP-Rule:MF_00692}	N/A	1.4e-86
cluster537	6	G4074|OPC74528.1;KC1913|WP_016198790.1;R26|WP_009084464.1;G4070|WP_078773327.1;G4122|WP_059325368.1;G0146|AQX85045.1;	G4074|OPC74528.1	Q114I1	1,4-alpha-glucan branching enzyme GlgB {ECO:0000255|HAMAP-Rule:MF_00685}	GO:0003844; F:1,4-alpha-glucan branching enzyme activity; IEA:UniProtKB-HAMAP; GO:0043169; F:cation binding; IEA:InterPro; GO:0004553; F:hydrolase activity, hydrolyzing O-glycosyl compounds; IEA:InterPro; GO:0005978; P:glycogen biosynthetic process; IEA:UniProtKB-HAMAP	1.1e-178
cluster538	6	G4074|OPC71624.1;KC1913|WP_016200419.1;R26|WP_009085466.1;G4070|WP_078771890.1;G4122|WP_059325964.1;G0146|AQX86395.1;	G4074|OPC71624.1	B3EMG1	Glutamate--tRNA ligase {ECO:0000255|HAMAP-Rule:MF_00022}	GO:0005737; C:cytoplasm; IEA:UniProtKB-HAMAP; GO:0005524; F:ATP binding; IEA:UniProtKB-HAMAP; GO:0004818; F:glutamate-tRNA ligase activity; IEA:UniProtKB-HAMAP; GO:0000049; F:tRNA binding; IEA:InterPro; GO:0006424; P:glutamyl-tRNA aminoacylation; IEA:UniProtKB-HAMAP	6.0e-103
cluster539	6	G4074|OPC68574.1;KC1913|WP_016199549.1;R26|WP_009090472.1;G4070|WP_078772687.1;G4122|WP_082695134.1;G0146|AQX84240.1;	G4074|OPC68574.1	Q87FV4	Multidrug resistance protein MdtL	GO:0016021; C:integral component of membrane; IEA:UniProtKB-KW; GO:0005886; C:plasma membrane; IEA:UniProtKB-HAMAP; GO:0005215; F:transporter activity; IEA:UniProtKB-HAMAP; GO:0055085; P:transmembrane transport; IEA:InterPro	1.8e-08
cluster540	6	G4074|OPC74015.1;KC1913|WP_019051045.1;R26|WP_009085353.1;G4070|WP_078770443.1;G4122|WP_059324075.1;G0146|AQX85478.1;	G4074|OPC74015.1	N/A	N/A	N/A	N/A
cluster541	6	G4074|OPC69469.1;KC1913|WP_016198332.1;R26|WP_009086423.1;G4070|WP_078772509.1;G4122|WP_059322795.1;G0146|AQX86569.1;	G4074|OPC69469.1	Q30TK8	GTPase Der {ECO:0000255|HAMAP-Rule:MF_00195}	GO:0005525; F:GTP binding; IEA:UniProtKB-HAMAP; GO:0042254; P:ribosome biogenesis; IEA:UniProtKB-KW	3.3e-03
cluster542	6	G4074|OPC74912.1;KC1913|WP_016199105.1;R26|WP_009088430.1;G4070|WP_078770701.1;G4122|WP_059325533.1;G0146|AQX84731.1;	G4074|OPC74912.1	Q7NS67	UPF0225 protein CV_3559 {ECO:0000255|HAMAP-Rule:MF_00612}	N/A	2.1e-12
cluster543	6	G4074|OPC73470.1;KC1913|WP_016198928.1;R26|WP_009087937.1;G4070|WP_078771464.1;G4122|WP_059324202.1;G0146|AQX86043.1;	G4074|OPC73470.1	N/A	N/A	N/A	N/A
cluster544	6	G4074|OPC74989.1;KC1913|WP_016199841.1;R26|WP_009088260.1;G4070|WP_078770573.1;G4122|WP_059322518.1;G0146|AQX84607.1;	G4074|OPC74989.1	N/A	N/A	N/A	N/A
cluster545	6	G4074|OPC74445.1;KC1913|WP_019051298.1;R26|WP_009091485.1;G4070|WP_078770373.1;G4122|WP_082695144.1;G0146|AQX87395.1;	G4074|OPC74445.1	Q0ST92	Galactokinase {ECO:0000255|HAMAP-Rule:MF_00246}	GO:0005737; C:cytoplasm; IEA:UniProtKB-HAMAP; GO:0005524; F:ATP binding; IEA:UniProtKB-HAMAP; GO:0004335; F:galactokinase activity; IEA:UniProtKB-HAMAP; GO:0000287; F:magnesium ion binding; IEA:UniProtKB-HAMAP; GO:0006012; P:galactose metabolic process; IEA:UniProtKB-HAMAP	5.0e-65
cluster546	6	G4074|OPC73925.1;KC1913|WP_016199458.1;R26|WP_009091455.1;G4070|WP_078770359.1;G4122|WP_059322641.1;G0146|AQX85574.1;	G4074|OPC73925.1	P81171	Uncharacterized peptidase RP174	GO:0004252; F:serine-type endopeptidase activity; IEA:InterPro; GO:0070008; F:serine-type exopeptidase activity; IEA:InterPro	3.5e-32
cluster547	6	G4074|OPC72606.1;KC1913|WP_016200472.1;R26|WP_009088930.1;G4070|WP_078772583.1;G4122|WP_059324699.1;G0146|AQX87290.1;	G4074|OPC72606.1	N/A	N/A	N/A	N/A
cluster548	6	G4074|OPC75040.1;KC1913|WP_019051191.1;R26|WP_009088073.1;G4070|WP_078772882.1;G4122|WP_059322566.1;G0146|AQX84556.1;	G4074|OPC75040.1	N/A	N/A	N/A	N/A
cluster549	6	G4074|OPC74085.1;KC1913|WP_016198171.1;R26|WP_009085189.1;G4070|WP_078770499.1;G4122|WP_059324606.1;G0146|AQX85411.1;	G4074|OPC74085.1	Q0I0T3	Fatty acid oxidation complex subunit alpha {ECO:0000255|HAMAP-Rule:MF_01621}	GO:0036125; C:fatty acid beta-oxidation multienzyme complex; IEA:InterPro; GO:0003857; F:3-hydroxyacyl-CoA dehydrogenase activity; IEA:UniProtKB-HAMAP; GO:0008692; F:3-hydroxybutyryl-CoA epimerase activity; IEA:UniProtKB-HAMAP; GO:0050662; F:coenzyme binding; IEA:InterPro; GO:0004165; F:dodecenoyl-CoA delta-isomerase activity; IEA:UniProtKB-HAMAP; GO:0004300; F:enoyl-CoA hydratase activity; IEA:U…	3.7e-44
cluster550	6	G4074|OPC72311.1;KC1913|WP_016198455.1;R26|WP_009089614.1;G4070|WP_078771181.1;G4122|WP_059323891.1;G0146|AQX83794.1;	G4074|OPC72311.1	Q0QFQ1	3-hydroxybenzoate 6-hydroxylase 2	GO:0018669; F:3-hydroxybenzoate 6-monooxygenase activity; IEA:UniProtKB-EC; GO:0019439; P:aromatic compound catabolic process; IEA:UniProtKB-KW	1.5e-10
cluster551	6	G4074|OPC68701.1;KC1913|WP_016200457.1;R26|WP_009085968.1;G4070|WP_009085968.1;G4122|WP_009085968.1;G0146|AQX84440.1;	G4074|OPC68701.1	Q5F9U1	50S ribosomal protein L20 {ECO:0000255|HAMAP-Rule:MF_00382}	GO:0005840; C:ribosome; IEA:UniProtKB-KW; GO:0019843; F:rRNA binding; IEA:UniProtKB-KW; GO:0003735; F:structural constituent of ribosome; IEA:InterPro; GO:0006412; P:translation; IEA:InterPro	2.4e-31
cluster552	6	G4074|OPC73516.1;KC1913|WP_016200195.1;R26|WP_009087846.1;G4070|WP_078771495.1;G4122|WP_059324240.1;G0146|AQX85995.1;	G4074|OPC73516.1	A0M684	DNA repair protein RecO {ECO:0000255|HAMAP-Rule:MF_00201}	GO:0006310; P:DNA recombination; IEA:UniProtKB-HAMAP; GO:0006281; P:DNA repair; IEA:UniProtKB-HAMAP	2.6e-21
cluster553	6	G4074|OPC73519.1;KC1913|WP_016200198.1;R26|WP_009087839.1;G4070|WP_059324243.1;G4122|WP_059324243.1;G0146|AQX85992.1;	G4074|OPC73519.1	Q3Z991	Shikimate kinase {ECO:0000255|HAMAP-Rule:MF_00109}	GO:0005737; C:cytoplasm; IEA:UniProtKB-HAMAP; GO:0005524; F:ATP binding; IEA:UniProtKB-HAMAP; GO:0000287; F:magnesium ion binding; IEA:UniProtKB-HAMAP; GO:0004765; F:shikimate kinase activity; IEA:UniProtKB-HAMAP; GO:0009073; P:aromatic amino acid family biosynthetic process; IEA:UniProtKB-HAMAP; GO:0009423; P:chorismate biosynthetic process; IEA:UniProtKB-UniPathway	3.2e-11
cluster554	6	G4074|OPC71480.1;KC1913|WP_016198769.1;R26|WP_009085772.1;G4070|WP_078772007.1;G4122|WP_059326079.1;G0146|AQX86250.1;	G4074|OPC71480.1	Q89AF9	ATP-dependent RNA helicase DeaD {ECO:0000255|HAMAP-Rule:MF_00964}	GO:0005737; C:cytoplasm; IEA:UniProtKB-HAMAP; GO:0005524; F:ATP binding; IEA:UniProtKB-HAMAP; GO:0004004; F:ATP-dependent RNA helicase activity; IEA:UniProtKB-HAMAP; GO:0003723; F:RNA binding; IEA:UniProtKB-HAMAP; GO:0070417; P:cellular response to cold; IEA:InterPro; GO:0000027; P:ribosomal large subunit assembly; IEA:UniProtKB-HAMAP; GO:0006401; P:RNA catabolic process; IEA:UniProtKB-HAMAP	5.6e-05
cluster555	6	G4074|OPC72253.1;KC1913|WP_016199371.1;R26|WP_009089786.1;G4070|WP_078771211.1;G4122|WP_059323853.1;G0146|AQX83848.1;	G4074|OPC72253.1	N/A	N/A	N/A	N/A
cluster556	6	G4074|OPC68615.1;KC1913|WP_016199526.1;R26|WP_009090543.1;G4070|WP_021347854.1;G4122|WP_059322435.1;G0146|AQX84356.1;	G4074|OPC68615.1	P76536	Probable deferrochelatase/peroxidase YfeX	GO:0005737; C:cytoplasm; IDA:EcoCyc; GO:0020037; F:heme binding; IDA:EcoCyc; GO:0046872; F:metal ion binding; IEA:UniProtKB-KW; GO:0004601; F:peroxidase activity; IDA:EcoCyc	1.2e-34
cluster557	6	G4074|OPC74685.1;KC1913|WP_016198021.1;R26|WP_009084790.1;G4070|WP_078770837.1;G4122|WP_059325095.1;G0146|AQX84890.1;	G4074|OPC74685.1	Q4JWC7	Anthranilate phosphoribosyltransferase {ECO:0000255|HAMAP-Rule:MF_00211}	GO:0004048; F:anthranilate phosphoribosyltransferase activity; IEA:UniProtKB-HAMAP; GO:0000287; F:magnesium ion binding; IEA:UniProtKB-HAMAP; GO:0000162; P:tryptophan biosynthetic process; IEA:UniProtKB-HAMAP	4.7e-48
cluster558	6	G4074|OPC72347.1;KC1913|WP_016198494.1;R26|WP_009089523.1;G4070|WP_078771149.1;G4122|WP_059323074.1;G0146|AQX83755.1;	G4074|OPC72347.1	Q49VD1	Uracil-DNA glycosylase {ECO:0000255|HAMAP-Rule:MF_00148}	GO:0005737; C:cytoplasm; IEA:UniProtKB-HAMAP; GO:0004844; F:uracil DNA N-glycosylase activity; IEA:UniProtKB-HAMAP; GO:0006284; P:base-excision repair; IEA:UniProtKB-HAMAP	4.1e-61
cluster559	6	G4074|OPC69388.1;KC1913|WP_019050725.1;R26|WP_009090149.1;G4070|WP_078772095.1;G4122|WP_059322863.1;G0146|AQX86653.1;	G4074|OPC69388.1	N/A	N/A	N/A	N/A
cluster560	6	G4074|OPC72180.1;KC1913|WP_016197861.1;R26|WP_009089239.1;G4070|WP_078771272.1;G4122|WP_059323727.1;G0146|AQX83923.1;	G4074|OPC72180.1	Q8YIT2	Macrolide export ATP-binding/permease protein MacB {ECO:0000255|HAMAP-Rule:MF_01720}	GO:0043190; C:ATP-binding cassette (ABC) transporter complex; IEA:UniProtKB-HAMAP; GO:0042895; F:antibiotic transporter activity; IEA:UniProtKB-HAMAP; GO:0005524; F:ATP binding; IEA:UniProtKB-HAMAP; GO:0016887; F:ATPase activity; IEA:InterPro; GO:0016820; F:hydrolase activity, acting on acid anhydrides, catalyzing transmembrane movement of substances; IEA:InterPro; GO:0046677; P:response to antib…	7.9e-04
cluster561	6	G4074|OPC73936.1;KC1913|WP_016199441.1;R26|WP_009091488.1;G4070|WP_078770374.1;G4122|WP_059322629.1;G0146|AQX85562.1;	G4074|OPC73936.1	Q03PA4	Maltose epimerase	GO:0030246; F:carbohydrate binding; IEA:InterPro; GO:0050558; F:maltose epimerase activity; IEA:UniProtKB-EC; GO:0019318; P:hexose metabolic process; IEA:UniProtKB-UniPathway	5.3e-29
cluster562	6	G4074|OPC73582.1;KC1913|WP_016199242.1;R26|WP_009087699.1;G4070|WP_009087699.1;G4122|WP_059154201.1;G0146|AQX85934.1;	G4074|OPC73582.1	B1ZEE9	ATP synthase subunit alpha {ECO:0000255|HAMAP-Rule:MF_01346}	GO:0005886; C:plasma membrane; IEA:UniProtKB-HAMAP; GO:0045261; C:proton-transporting ATP synthase complex, catalytic core F(1); IEA:UniProtKB-KW; GO:0005524; F:ATP binding; IEA:UniProtKB-HAMAP; GO:0046933; F:proton-transporting ATP synthase activity, rotational mechanism; IEA:UniProtKB-HAMAP; GO:0046961; F:proton-transporting ATPase activity, rotational mechanism; IEA:InterPro; GO:0015991; P:ATP…	3.4e-173
cluster563	6	G4074|OPC71352.1;KC1913|WP_016198956.1;R26|WP_009084993.1;G4070|WP_078771833.1;G4122|WP_082695193.1;G0146|AQX86068.1;	G4074|OPC71352.1	N/A	N/A	N/A	N/A
cluster564	6	G4074|OPC74647.1;KC1913|WP_016198093.1;R26|WP_009084711.1;G4070|WP_078770869.1;G4122|WP_059324295.1;G0146|AQX84924.1;	G4074|OPC74647.1	N/A	N/A	N/A	N/A
cluster565	6	G4074|OPC74897.1;KC1913|WP_016199123.1;R26|WP_009088466.1;G4070|WP_034867070.1;G4122|WP_059153976.1;G0146|AQX84746.1;	G4074|OPC74897.1	N/A	N/A	N/A	N/A
cluster566	6	G4074|OPC68439.1;KC1913|WP_016197971.1;R26|WP_009091803.1;G4070|WP_078772799.1;G4122|WP_059324834.1;G0146|AQX84100.1;	G4074|OPC68439.1	N/A	N/A	N/A	N/A
cluster567	6	G4074|OPC69446.1;KC1913|WP_016199967.1;R26|WP_009090294.1;G4070|WP_078772052.1;G4122|WP_059322813.1;G0146|AQX86594.1;	G4074|OPC69446.1	O08398	Cell division protein FtsZ {ECO:0000255|HAMAP-Rule:MF_00909}	GO:0032153; C:cell division site; IEA:UniProtKB-HAMAP; GO:0005737; C:cytoplasm; IEA:UniProtKB-HAMAP; GO:0043234; C:protein complex; IEA:InterPro; GO:0005525; F:GTP binding; IEA:UniProtKB-HAMAP; GO:0003924; F:GTPase activity; IEA:UniProtKB-HAMAP; GO:0000917; P:barrier septum assembly; IEA:UniProtKB-KW; GO:0043093; P:FtsZ-dependent cytokinesis; IEA:UniProtKB-HAMAP; GO:0051258; P:protein polymerizat…	6.7e-72
cluster568	6	G4074|OPC74588.1;KC1913|WP_016198118.1;R26|WP_009084577.1;G4070|WP_034867312.1;G4122|WP_034867312.1;G0146|AQX84987.1;	G4074|OPC74588.1	B8F9X0	2-dehydro-3-deoxyphosphooctonate aldolase {ECO:0000255|HAMAP-Rule:MF_00056}	GO:0005737; C:cytoplasm; IEA:UniProtKB-HAMAP; GO:0008676; F:3-deoxy-8-phosphooctulonate synthase activity; IEA:UniProtKB-HAMAP; GO:0019294; P:keto-3-deoxy-D-manno-octulosonic acid biosynthetic process; IEA:UniProtKB-HAMAP	1.3e-11
cluster569	6	G4074|OPC71428.1;KC1913|WP_016199267.1;R26|WP_009084848.1;G4070|WP_078771374.1;G4122|WP_059326153.1;G0146|AQX86195.1;	G4074|OPC71428.1	N/A	N/A	N/A	N/A
cluster570	6	G4074|OPC71343.1;KC1913|WP_016198947.1;R26|WP_009087976.1;G4070|WP_078771448.1;G4122|WP_059324188.1;G0146|AQX86061.1;	G4074|OPC71343.1	P37168	Putative oxidoreductase YceM	GO:0016491; F:oxidoreductase activity; IEA:UniProtKB-KW	1.3e-06
cluster571	6	G4074|OPC71589.1;KC1913|WP_016198592.1;R26|WP_009085532.1;G4070|WP_078771919.1;G4122|WP_059325997.1;G0146|AQX86361.1;	G4074|OPC71589.1	N/A	N/A	N/A	N/A
cluster572	6	G4074|OPC72224.1;KC1913|WP_016199947.1;R26|WP_021347270.1;G4070|WP_021347270.1;G4122|WP_021347270.1;G0146|AQX83879.1;	G4074|OPC72224.1	N/A	N/A	N/A	N/A
cluster573	6	G4074|OPC74556.1;KC1913|WP_016198825.1;R26|WP_009084526.1;G4070|WP_078773352.1;G4122|WP_059323912.1;G0146|AQX85016.1;	G4074|OPC74556.1	Q8PD48	Phosphoribosylamine--glycine ligase {ECO:0000255|HAMAP-Rule:MF_00138}	GO:0005524; F:ATP binding; IEA:UniProtKB-HAMAP; GO:0000287; F:magnesium ion binding; IEA:UniProtKB-HAMAP; GO:0030145; F:manganese ion binding; IEA:UniProtKB-HAMAP; GO:0004637; F:phosphoribosylamine-glycine ligase activity; IEA:UniProtKB-HAMAP; GO:0006189; P:'de novo' IMP biosynthetic process; IEA:UniProtKB-UniPathway; GO:0009113; P:purine nucleobase biosynthetic process; IEA:InterPro	1.7e-82
cluster574	6	G4074|OPC71403.1;KC1913|WP_019050771.1;R26|WP_009084898.1;G4070|WP_078771395.1;G4122|WP_059324144.1;G0146|AQX86170.1;	G4074|OPC71403.1	N/A	N/A	N/A	N/A
cluster575	6	G4074|OPC72431.1;KC1913|WP_019050951.1;R26|WP_009087082.1;G4070|WP_078773035.1;G4122|WP_059325308.1;G0146|AQX83675.1;	G4074|OPC72431.1	N/A	N/A	N/A	N/A
cluster576	6	G4074|OPC69419.1;KC1913|WP_016199021.1;R26|WP_034785761.1;G4070|WP_078772071.1;G4122|WP_059322836.1;G0146|AQX87464.1;	G4074|OPC69419.1	P45602	UDP-glucose 4-epimerase	GO:0050662; F:coenzyme binding; IEA:InterPro; GO:0003978; F:UDP-glucose 4-epimerase activity; IEA:UniProtKB-EC; GO:0006012; P:galactose metabolic process; IEA:UniProtKB-UniPathway	5.4e-18
cluster577	6	G4074|OPC74146.1;KC1913|WP_016200016.1;R26|WP_009085056.1;G4070|WP_078773080.1;G4122|WP_059324521.1;G0146|AQX85343.1;	G4074|OPC74146.1	Q4L7W0	DEAD-box ATP-dependent RNA helicase CshA {ECO:0000255|HAMAP-Rule:MF_01493}	GO:0005737; C:cytoplasm; IEA:UniProtKB-KW; GO:0005524; F:ATP binding; IEA:UniProtKB-KW; GO:0008026; F:ATP-dependent helicase activity; IEA:InterPro; GO:0003723; F:RNA binding; IEA:UniProtKB-KW; GO:0006950; P:response to stress; IEA:UniProtKB-KW	2.8e-85
cluster578	6	G4074|OPC73492.1;KC1913|WP_016198909.1;R26|WP_009087899.1;G4070|WP_078771477.1;G4122|WP_059324219.1;G0146|AQX86020.1;	G4074|OPC73492.1	Q8A1G1	TonB-dependent receptor SusC	GO:0009279; C:cell outer membrane; IEA:UniProtKB-KW; GO:0016021; C:integral component of membrane; IEA:UniProtKB-KW; GO:0019867; C:outer membrane; IDA:MENGO; GO:0004872; F:receptor activity; IEA:InterPro; GO:2001070; F:starch binding; IDA:MENGO; GO:0005215; F:transporter activity; IEA:InterPro; GO:0005983; P:starch catabolic process; IEA:UniProtKB-UniPathway	8.3e-64
cluster579	6	G4074|OPC69336.1;KC1913|WP_016170101.1;R26|WP_009089993.1;G4070|WP_078772142.1;G4122|WP_059322921.1;G0146|AQX86711.1;	G4074|OPC69336.1	C5BPC0	Bis(5'-nucleosyl)-tetraphosphatase, symmetrical {ECO:0000255|HAMAP-Rule:MF_00199}	GO:0008803; F:bis(5'-nucleosyl)-tetraphosphatase (symmetrical) activity; IEA:UniProtKB-EC	1.2e-03
cluster580	6	G4074|OPC69130.1;KC1913|WP_016169884.1;R26|WP_009086942.1;G4070|WP_059155964.1;G4122|WP_059325611.1;G0146|AQX86947.1;	G4074|OPC69130.1	Q72E89	Ribonuclease H {ECO:0000255|HAMAP-Rule:MF_00042}	GO:0005737; C:cytoplasm; IEA:UniProtKB-HAMAP; GO:0000287; F:magnesium ion binding; IEA:UniProtKB-HAMAP; GO:0003676; F:nucleic acid binding; IEA:InterPro; GO:0004523; F:RNA-DNA hybrid ribonuclease activity; IEA:UniProtKB-HAMAP; GO:0006401; P:RNA catabolic process; IEA:UniProtKB-HAMAP	2.2e-35
cluster581	6	G4074|OPC71296.1;KC1913|WP_016199810.1;R26|WP_009089005.1;G4070|WP_078770963.1;G4122|WP_059324955.1;G0146|AQX83531.1;	G4074|OPC71296.1	Q8KFR0	Holliday junction ATP-dependent DNA helicase RuvA {ECO:0000255|HAMAP-Rule:MF_00031}	GO:0009379; C:Holliday junction helicase complex; IEA:InterPro; GO:0005524; F:ATP binding; IEA:UniProtKB-KW; GO:0003677; F:DNA binding; IEA:UniProtKB-KW; GO:0009378; F:four-way junction helicase activity; IEA:InterPro; GO:0006310; P:DNA recombination; IEA:UniProtKB-KW; GO:0006281; P:DNA repair; IEA:UniProtKB-KW; GO:0009432; P:SOS response; IEA:UniProtKB-KW	2.5e-28
cluster582	6	G4074|OPC68792.1;KC1913|WP_016200559.1;R26|WP_009086190.1;G4070|WP_078770283.1;G4122|WP_059322190.1;G0146|AQX84516.1;	G4074|OPC68792.1	O87392	Glutamate synthase large subunit-like protein	GO:0015930; F:glutamate synthase activity; IEA:InterPro; GO:0006537; P:glutamate biosynthetic process; IEA:InterPro	1.5e-21
cluster583	6	G4074|OPC68542.1;KC1913|WP_016199558.1;R26|WP_009091563.1;G4070|WP_078772697.1;G4122|WP_059323972.1;G0146|AQX84228.1;	G4074|OPC68542.1	P71036	Putative HTH-type transcriptional regulator YwnA	GO:0003677; F:DNA binding; IEA:UniProtKB-KW; GO:0006355; P:regulation of transcription, DNA-templated; IEA:UniProtKB-KW; GO:0006351; P:transcription, DNA-templated; IEA:UniProtKB-KW	2.8e-15
cluster584	6	G4074|OPC74596.1;KC1913|WP_016198109.1;R26|WP_009084596.1;G4070|WP_078770912.1;G4122|WP_059324336.1;G0146|AQX84978.1;	G4074|OPC74596.1	P21369	Pyrazinamidase/nicotinamidase	GO:0008936; F:nicotinamidase activity; IDA:EcoCyc; GO:0019363; P:pyridine nucleotide biosynthetic process; IEA:UniProtKB-KW	4.5e-41
cluster585	6	G4074|OPC72396.1;KC1913|WP_016200386.1;R26|WP_009089408.1;G4070|WP_078402689.1;G4122|WP_059322998.1;G0146|AQX83703.1;	G4074|OPC72396.1	Q9CCW4	Uncharacterized tRNA/rRNA methyltransferase ML0324	GO:0003723; F:RNA binding; IEA:InterPro; GO:0008173; F:RNA methyltransferase activity; IEA:InterPro; GO:0006396; P:RNA processing; IEA:InterPro	1.3e-09
cluster586	6	G4074|OPC74902.1;KC1913|WP_016199117.1;R26|WP_009088457.1;G4070|WP_078770711.1;G4122|WP_059325523.1;G0146|AQX84740.1;	G4074|OPC74902.1	N/A	N/A	N/A	N/A
cluster587	6	G4074|OPC71464.1;KC1913|WP_019051243.1;R26|WP_009085807.1;G4070|WP_034869499.1;G4122|WP_059326093.1;G0146|AQX86231.1;	G4074|OPC71464.1	N/A	N/A	N/A	N/A
cluster588	6	G4074|OPC75037.1;KC1913|WP_016198381.1;R26|WP_009088080.1;G4070|WP_009088080.1;G4122|WP_059322562.1;G0146|AQX84560.1;	G4074|OPC75037.1	N/A	N/A	N/A	N/A
cluster589	6	G4074|OPC73806.1;KC1913|WP_016200501.1;R26|WP_009092056.1;G4070|WP_078771787.1;G4122|WP_059324379.1;G0146|AQX85687.1;	G4074|OPC73806.1	P40687	DNA topoisomerase 3 {ECO:0000255|HAMAP-Rule:MF_00953}	GO:0003677; F:DNA binding; IEA:UniProtKB-KW; GO:0003917; F:DNA topoisomerase type I activity; IEA:UniProtKB-HAMAP; GO:0000287; F:magnesium ion binding; IEA:UniProtKB-HAMAP; GO:0006265; P:DNA topological change; IEA:UniProtKB-HAMAP	3.1e-81
cluster590	6	G4074|OPC71504.1;KC1913|WP_016198745.1;R26|WP_009085710.1;G4070|WP_078771983.1;G4122|WP_059326059.1;G0146|AQX86275.1;	G4074|OPC71504.1	N/A	N/A	N/A	N/A
cluster591	6	G4074|OPC69317.1;KC1913|WP_016200311.1;R26|WP_009089948.1;G4070|WP_078772156.1;G4122|WP_059322948.1;G0146|AQX86754.1;	G4074|OPC69317.1	N/A	N/A	N/A	N/A
cluster592	6	G4074|OPC67704.1;KC1913|WP_016170192.1;R26|WP_009087240.1;G4070|WP_078772420.1;G4122|WP_059325832.1;G0146|AQX87073.1;	G4074|OPC67704.1	N/A	N/A	N/A	N/A
cluster593	6	G4074|OPC71411.1;KC1913|WP_016199253.1;R26|WP_009084879.1;G4070|WP_078771388.1;G4122|WP_082695250.1;G0146|AQX87440.1;	G4074|OPC71411.1	N/A	N/A	N/A	N/A
cluster594	6	G4074|OPC68697.1;KC1913|WP_016200453.1;R26|WP_009085959.1;G4070|WP_078772602.1;G4122|WP_059322350.1;G0146|AQX84436.1;	G4074|OPC68697.1	N/A	N/A	N/A	N/A
cluster595	6	G4074|OPC71683.1;KC1913|WP_016198587.1;R26|WP_009085545.1;G4070|WP_078772043.1;G4122|WP_059326147.1;G0146|AQX87454.1;	G4074|OPC71683.1	N/A	N/A	N/A	N/A
cluster596	6	G4074|OPC71393.1;KC1913|WP_016200047.1;R26|WP_009084926.1;G4070|WP_065081204.1;G4122|WP_059324152.1;G0146|AQX86160.1;	G4074|OPC71393.1	B3EK39	CTP synthase {ECO:0000255|HAMAP-Rule:MF_01227}	GO:0005524; F:ATP binding; IEA:UniProtKB-KW; GO:0003883; F:CTP synthase activity; IEA:UniProtKB-HAMAP; GO:0044210; P:'de novo' CTP biosynthetic process; IEA:UniProtKB-UniPathway; GO:0006541; P:glutamine metabolic process; IEA:UniProtKB-HAMAP	5.4e-174
cluster597	6	G4074|OPC68472.1;KC1913|WP_016200480.1;R26|WP_009091732.1;G4070|WP_078772767.1;G4122|WP_059324894.1;G0146|AQX84133.1;	G4074|OPC68472.1	N/A	N/A	N/A	N/A
cluster598	6	G4074|OPC68498.1;KC1913|WP_026149295.1;R26|WP_009091677.1;G4070|WP_078772743.1;G4122|WP_059323926.1;G0146|AQX84178.1;	G4074|OPC68498.1	P0ABD1	Uncharacterized transporter YeaV	GO:0016021; C:integral component of membrane; IEA:UniProtKB-KW; GO:0005886; C:plasma membrane; IEA:UniProtKB-KW; GO:0005215; F:transporter activity; IEA:InterPro	6.7e-49
cluster599	6	G4074|OPC67741.1;KC1913|WP_009087330.1;R26|WP_009087330.1;G4070|WP_078772397.1;G4122|WP_009087330.1;G0146|AQX87037.1;	G4074|OPC67741.1	A4J119	50S ribosomal protein L29 {ECO:0000255|HAMAP-Rule:MF_00374}	GO:0005840; C:ribosome; IEA:UniProtKB-KW; GO:0003735; F:structural constituent of ribosome; IEA:InterPro; GO:0006412; P:translation; IEA:InterPro	2.5e-03
cluster600	6	G4074|OPC73894.1;KC1913|WP_016199657.1;R26|WP_009091385.1;G4070|WP_078771435.1;G4122|WP_059322671.1;G0146|AQX85606.1;	G4074|OPC73894.1	Q5HLG2	Sensory transduction protein LytR	GO:0005737; C:cytoplasm; IEA:UniProtKB-KW; GO:0003677; F:DNA binding; IEA:UniProtKB-KW; GO:0000160; P:phosphorelay signal transduction system; IEA:UniProtKB-KW; GO:0006355; P:regulation of transcription, DNA-templated; IEA:UniProtKB-KW; GO:0006351; P:transcription, DNA-templated; IEA:UniProtKB-KW	5.8e-16
cluster601	6	G4074|OPC68527.1;KC1913|WP_016199333.1;R26|WP_009091598.1;G4070|WP_078772709.1;G4122|WP_059323957.1;G0146|AQX84213.1;	G4074|OPC68527.1	Q8XBJ4	Oxidoreductase UcpA	GO:0016491; F:oxidoreductase activity; IEA:UniProtKB-KW	3.5e-17
cluster602	6	G4074|OPC71417.1;KC1913|WP_019051250.1;R26|WP_009084873.1;G4070|WP_078771384.1;G4122|WP_059326131.1;G0146|AQX86184.1;	G4074|OPC71417.1	N/A	N/A	N/A	N/A
cluster603	6	G4074|OPC68715.1;KC1913|WP_016199402.1;R26|WP_009086009.1;G4070|WP_078772588.1;G4122|WP_059322327.1;G0146|AQX84454.1;	G4074|OPC68715.1	N/A	N/A	N/A	N/A
cluster604	6	G4074|OPC69511.1;KC1913|WP_016198288.1;R26|WP_009086548.1;G4070|WP_059154462.1;G4122|WP_059322756.1;G0146|AQX86484.1;	G4074|OPC69511.1	N/A	N/A	N/A	N/A
cluster605	6	G4074|OPC75015.1;KC1913|WP_016198353.1;R26|WP_009088210.1;G4070|WP_078770555.1;G4122|WP_059322539.1;G0146|AQX84583.1;	G4074|OPC75015.1	Q5WHT9	Phosphoserine aminotransferase {ECO:0000255|HAMAP-Rule:MF_00160}	GO:0005737; C:cytoplasm; IEA:UniProtKB-HAMAP; GO:0004648; F:O-phospho-L-serine:2-oxoglutarate aminotransferase activity; IEA:UniProtKB-HAMAP; GO:0030170; F:pyridoxal phosphate binding; IEA:UniProtKB-HAMAP; GO:0006564; P:L-serine biosynthetic process; IEA:UniProtKB-HAMAP	7.2e-87
cluster606	6	G4074|OPC74962.1;KC1913|WP_016200535.1;R26|WP_009088326.1;G4070|WP_078770674.1;G4122|WP_059325576.1;G0146|AQX84675.1;	G4074|OPC74962.1	N/A	N/A	N/A	N/A
cluster607	6	G4074|OPC71532.1;KC1913|WP_016198709.1;R26|WP_009085642.1;G4070|WP_078771964.1;G4122|WP_059326039.1;G0146|AQX86305.1;	G4074|OPC71532.1	B7IL84	ATP-dependent helicase/nuclease subunit A {ECO:0000255|HAMAP-Rule:MF_01451}	GO:0008408; F:3'-5' exonuclease activity; IEA:UniProtKB-HAMAP; GO:0005524; F:ATP binding; IEA:UniProtKB-HAMAP; GO:0004003; F:ATP-dependent DNA helicase activity; IEA:UniProtKB-HAMAP; GO:0003690; F:double-stranded DNA binding; IEA:UniProtKB-HAMAP; GO:0000724; P:double-strand break repair via homologous recombination; IEA:UniProtKB-HAMAP	3.3e-02
cluster608	6	G4074|OPC73675.1;KC1913|WP_016200116.1;R26|WP_009087546.1;G4070|WP_078771851.1;G4122|WP_059323564.1;G0146|AQX85832.1;	G4074|OPC73675.1	Q83K58	GDP-mannose pyrophosphatase NudK	GO:0016818; F:hydrolase activity, acting on acid anhydrides, in phosphorus-containing anhydrides; IEA:InterPro; GO:0046872; F:metal ion binding; IEA:InterPro	6.6e-58
cluster609	6	G4074|OPC75019.1;KC1913|WP_016198358.1;R26|WP_009088202.1;G4070|WP_078770551.1;G4122|WP_059153854.1;G0146|AQX84579.1;	G4074|OPC75019.1	O34731	Uncharacterized NTE family protein YlbK	GO:0004622; F:lysophospholipase activity; IEA:InterPro; GO:0046470; P:phosphatidylcholine metabolic process; IEA:InterPro	5.3e-18
cluster610	6	G4074|OPC69496.1;KC1913|WP_016198303.1;R26|WP_009086531.1;G4070|WP_069148497.1;G4122|WP_059322768.1;G0146|AQX86499.1;	G4074|OPC69496.1	P05332	Uncharacterized N-acetyltransferase p20	GO:0008080; F:N-acetyltransferase activity; IEA:InterPro	1.7e-28
cluster611	6	G4074|OPC69206.1;KC1913|WP_016169964.1;R26|WP_009086778.1;G4070|WP_078772256.1;G4122|WP_059325674.1;G0146|AQX86868.1;	G4074|OPC69206.1	Q6D0E2	Chaperone SurA {ECO:0000255|HAMAP-Rule:MF_01183}	GO:0030288; C:outer membrane-bounded periplasmic space; IEA:InterPro; GO:0042277; F:peptide binding; IEA:InterPro; GO:0003755; F:peptidyl-prolyl cis-trans isomerase activity; IEA:UniProtKB-HAMAP; GO:0042710; P:biofilm formation; IEA:InterPro; GO:0051085; P:chaperone mediated protein folding requiring cofactor; IEA:InterPro; GO:0043165; P:Gram-negative-bacterium-type cell outer membrane assembly; …	4.8e-05
cluster612	6	G4074|OPC72546.1;KC1913|WP_016198885.1;R26|WP_009092971.1;G4070|WP_078772908.1;G4122|WP_059325203.1;G0146|AQX83550.1;	G4074|OPC72546.1	Q9PR30	Dihydrofolate reductase	GO:0004146; F:dihydrofolate reductase activity; IEA:UniProtKB-EC; GO:0050661; F:NADP binding; IEA:InterPro; GO:0006545; P:glycine biosynthetic process; IEA:InterPro; GO:0009165; P:nucleotide biosynthetic process; IEA:InterPro; GO:0006730; P:one-carbon metabolic process; IEA:UniProtKB-KW; GO:0046654; P:tetrahydrofolate biosynthetic process; IEA:UniProtKB-UniPathway	5.8e-13
cluster613	6	G4074|OPC74444.1;KC1913|WP_019051297.1;R26|WP_078691473.1;G4070|WP_078770372.1;G4122|WP_082695145.1;G0146|AQX87396.1;	G4074|OPC74444.1	P13212	Galactose-1-phosphate uridylyltransferase	GO:0008108; F:UDP-glucose:hexose-1-phosphate uridylyltransferase activity; IEA:UniProtKB-EC; GO:0008270; F:zinc ion binding; IEA:InterPro; GO:0006012; P:galactose metabolic process; IEA:UniProtKB-UniPathway	1.2e-24
cluster614	6	G4074|OPC71276.1;KC1913|WP_016199790.1;R26|WP_009089041.1;G4070|WP_078770977.1;G4122|WP_059324973.1;G0146|AQX87230.1;	G4074|OPC71276.1	N/A	N/A	N/A	N/A
cluster615	6	G4074|OPC68790.1;KC1913|WP_016200556.1;R26|WP_009086181.1;G4070|WP_078771358.1;G4122|WP_059322193.1;G0146|AQX84514.1;	G4074|OPC68790.1	Q5HCZ3	Copper-exporting P-type ATPase A	GO:0016021; C:integral component of membrane; IEA:UniProtKB-KW; GO:0005886; C:plasma membrane; IEA:UniProtKB-KW; GO:0005524; F:ATP binding; IEA:UniProtKB-KW; GO:0019829; F:cation-transporting ATPase activity; IEA:InterPro; GO:0005507; F:copper ion binding; IEA:InterPro; GO:0006825; P:copper ion transport; IEA:UniProtKB-KW	4.2e-150
cluster616	6	G4074|OPC74557.1;KC1913|WP_016198826.1;R26|WP_009084529.1;G4070|WP_078773353.1;G4122|WP_059323911.1;G0146|AQX85015.1;	G4074|OPC74557.1	C3KUC5	GMP synthase [glutamine-hydrolyzing] {ECO:0000255|HAMAP-Rule:MF_00344}	GO:0005524; F:ATP binding; IEA:UniProtKB-HAMAP; GO:0003922; F:GMP synthase (glutamine-hydrolyzing) activity; IEA:UniProtKB-HAMAP; GO:0016462; F:pyrophosphatase activity; IEA:InterPro; GO:0006541; P:glutamine metabolic process; IEA:UniProtKB-HAMAP; GO:0006177; P:GMP biosynthetic process; IEA:UniProtKB-HAMAP	2.9e-169
cluster617	6	G4074|OPC72511.1;KC1913|WP_019050989.1;R26|WP_009086279.1;G4070|WP_078772935.1;G4122|WP_059325235.1;G0146|AQX83587.1;	G4074|OPC72511.1	N/A	N/A	N/A	N/A
cluster618	6	G4074|OPC73880.1;KC1913|WP_016199642.1;R26|WP_009091359.1;G4070|WP_078770324.1;G4122|WP_059322683.1;G0146|AQX85619.1;	G4074|OPC73880.1	P29722	17 kDa lipoprotein	GO:0005886; C:plasma membrane; IEA:UniProtKB-KW	1.3e-03
cluster619	6	G4074|OPC72547.1;KC1913|WP_016198886.1;R26|WP_009086368.1;G4070|WP_059156632.1;G4122|WP_059156632.1;G0146|AQX83549.1;	G4074|OPC72547.1	N/A	N/A	N/A	N/A
cluster620	6	G4074|OPC73928.1;KC1913|WP_016199452.1;R26|WP_009091464.1;G4070|WP_078770364.1;G4122|WP_059322636.1;G0146|AQX85570.1;	G4074|OPC73928.1	P64190	Glycerol-3-phosphate dehydrogenase [NAD(P)+] {ECO:0000255|HAMAP-Rule:MF_00394}	GO:0009331; C:glycerol-3-phosphate dehydrogenase complex; IEA:InterPro; GO:0047952; F:glycerol-3-phosphate dehydrogenase [NAD(P)+] activity; IEA:UniProtKB-HAMAP; GO:0004367; F:glycerol-3-phosphate dehydrogenase [NAD+] activity; IEA:UniProtKB-EC; GO:0036439; F:glycerol-3-phosphate dehydrogenase [NADP+] activity; IEA:UniProtKB-EC; GO:0051287; F:NAD binding; IEA:InterPro; GO:0005975; P:carbohydrate …	8.3e-40
cluster621	6	G4074|OPC68704.1;KC1913|WP_016200459.1;R26|WP_009085974.1;G4070|WP_078772598.1;G4122|WP_059322343.1;G0146|AQX84443.1;	G4074|OPC68704.1	Q189B8	Threonine--tRNA ligase {ECO:0000255|HAMAP-Rule:MF_00184}	GO:0005737; C:cytoplasm; IEA:UniProtKB-HAMAP; GO:0005524; F:ATP binding; IEA:UniProtKB-HAMAP; GO:0046872; F:metal ion binding; IEA:UniProtKB-KW; GO:0004829; F:threonine-tRNA ligase activity; IEA:UniProtKB-HAMAP; GO:0006435; P:threonyl-tRNA aminoacylation; IEA:UniProtKB-HAMAP	8.3e-174
cluster622	6	G4074|OPC74545.1;KC1913|WP_016198808.1;R26|WP_021346863.1;G4070|WP_078773342.1;G4122|WP_059325355.1;G0146|AQX85028.1;	G4074|OPC74545.1	B0S341	Phosphoribosylaminoimidazole-succinocarboxamide synthase {ECO:0000255|HAMAP-Rule:MF_00137}	GO:0005524; F:ATP binding; IEA:UniProtKB-KW; GO:0004639; F:phosphoribosylaminoimidazolesuccinocarboxamide synthase activity; IEA:UniProtKB-EC; GO:0006189; P:'de novo' IMP biosynthetic process; IEA:UniProtKB-UniPathway	2.2e-71
cluster623	6	G4074|OPC74996.1;KC1913|WP_019051205.1;R26|WP_009088244.1;G4070|WP_078770568.1;G4122|WP_059322525.1;G0146|AQX87331.1;	G4074|OPC74996.1	N/A	N/A	N/A	N/A
cluster624	6	G4074|OPC69410.1;KC1913|WP_016199030.1;R26|WP_009090195.1;G4070|WP_078772077.1;G4122|WP_059322843.1;G0146|AQX86631.1;	G4074|OPC69410.1	Q8A1G1	TonB-dependent receptor SusC	GO:0009279; C:cell outer membrane; IEA:UniProtKB-KW; GO:0016021; C:integral component of membrane; IEA:UniProtKB-KW; GO:0019867; C:outer membrane; IDA:MENGO; GO:0004872; F:receptor activity; IEA:InterPro; GO:2001070; F:starch binding; IDA:MENGO; GO:0005215; F:transporter activity; IEA:InterPro; GO:0005983; P:starch catabolic process; IEA:UniProtKB-UniPathway	1.1e-08
cluster625	6	G4074|OPC72435.1;KC1913|WP_016199906.1;R26|WP_009087074.1;G4070|WP_078773032.1;G4122|WP_059325305.1;G0146|AQX83671.1;	G4074|OPC72435.1	N/A	N/A	N/A	N/A
cluster626	6	G4074|OPC72381.1;KC1913|WP_019050933.1;R26|WP_009089447.1;G4070|WP_059323024.1;G4122|WP_059323024.1;G0146|AQX83722.1;	G4074|OPC72381.1	N/A	N/A	N/A	N/A
cluster627	6	G4074|OPC74341.1;KC1913|WP_019051029.1;R26|WP_009084263.1;G4070|WP_078773241.1;G4122|WP_059323209.1;G0146|AQX85153.1;	G4074|OPC74341.1	Q01166	Beta-lactamase	GO:0008800; F:beta-lactamase activity; IEA:UniProtKB-EC; GO:0030655; P:beta-lactam antibiotic catabolic process; IEA:InterPro; GO:0046677; P:response to antibiotic; IEA:UniProtKB-KW	1.2e-05
cluster628	6	G4074|OPC69400.1;KC1913|WP_016199040.1;R26|WP_009090173.1;G4070|WP_059156177.1;G4122|WP_059156177.1;G0146|AQX86641.1;	G4074|OPC69400.1	N/A	N/A	N/A	N/A
cluster629	6	G4074|OPC71599.1;KC1913|WP_016198601.1;R26|WP_009085514.1;G4070|WP_078771911.1;G4122|WP_059325987.1;G0146|AQX86371.1;	G4074|OPC71599.1	N/A	N/A	N/A	N/A
cluster630	6	G4074|OPC75048.1;KC1913|WP_016198392.1;R26|WP_009088052.1;G4070|WP_078772874.1;G4122|WP_059322574.1;G0146|AQX84549.1;	G4074|OPC75048.1	Q632I5	2-succinylbenzoate--CoA ligase {ECO:0000255|HAMAP-Rule:MF_00731}	GO:0005524; F:ATP binding; IEA:UniProtKB-KW; GO:0008756; F:o-succinylbenzoate-CoA ligase activity; IEA:UniProtKB-EC; GO:0009234; P:menaquinone biosynthetic process; IEA:UniProtKB-UniPathway	1.3e-08
cluster631	6	G4074|OPC73523.1;KC1913|WP_016200202.1;R26|WP_009087831.1;G4070|WP_078771499.1;G4122|WP_059324247.1;G0146|AQX85989.1;	G4074|OPC73523.1	A6L1Q8	Thymidylate synthase {ECO:0000255|HAMAP-Rule:MF_00008}	GO:0005737; C:cytoplasm; IEA:UniProtKB-HAMAP; GO:0004799; F:thymidylate synthase activity; IEA:UniProtKB-HAMAP; GO:0006231; P:dTMP biosynthetic process; IEA:UniProtKB-HAMAP; GO:0006235; P:dTTP biosynthetic process; IEA:UniProtKB-UniPathway	4.1e-111
cluster632	6	G4074|OPC71456.1;KC1913|WP_016199289.1;R26|WP_009085826.1;G4070|WP_078772028.1;G4122|WP_059326097.1;G0146|AQX86223.1;	G4074|OPC71456.1	N/A	N/A	N/A	N/A
cluster633	6	G4074|OPC73886.1;KC1913|WP_016199648.1;R26|WP_009091373.1;G4070|WP_078720650.1;G4122|WP_059322678.1;G0146|AQX85613.1;	G4074|OPC73886.1	B7II10	Potassium-transporting ATPase C chain {ECO:0000255|HAMAP-Rule:MF_00276}	GO:0016021; C:integral component of membrane; IEA:UniProtKB-KW; GO:0005886; C:plasma membrane; IEA:UniProtKB-HAMAP; GO:0005524; F:ATP binding; IEA:UniProtKB-KW; GO:0008556; F:potassium-transporting ATPase activity; IEA:UniProtKB-HAMAP	6.7e-31
cluster634	6	G4074|OPC71497.1;KC1913|WP_016198749.1;R26|WP_009085728.1;G4070|WP_078771994.1;G4122|WP_059326068.1;G0146|AQX86266.1;	G4074|OPC71497.1	Q8EBZ7	Ferrochelatase 2	GO:0005737; C:cytoplasm; IEA:UniProtKB-HAMAP; GO:0004325; F:ferrochelatase activity; IEA:UniProtKB-HAMAP; GO:0046872; F:metal ion binding; IEA:UniProtKB-KW; GO:0006783; P:heme biosynthetic process; IEA:UniProtKB-HAMAP	2.1e-70
cluster635	6	G4074|OPC68722.1;KC1913|WP_016199409.1;R26|WP_009086029.1;G4070|WP_078771301.1;G4122|WP_059322312.1;G0146|AQX84460.1;	G4074|OPC68722.1	N/A	N/A	N/A	N/A
cluster636	6	G4074|OPC75070.1;KC1913|WP_016200445.1;R26|WP_009087999.1;G4070|WP_059322596.1;G4122|WP_059322596.1;G0146|AQX84527.1;	G4074|OPC75070.1	C1F3S1	Octanoyltransferase {ECO:0000255|HAMAP-Rule:MF_00013}	GO:0005737; C:cytoplasm; IEA:UniProtKB-HAMAP; GO:0033819; F:lipoyl(octanoyl) transferase activity; IEA:UniProtKB-EC; GO:0016415; F:octanoyltransferase activity; IEA:InterPro; GO:0006464; P:cellular protein modification process; IEA:InterPro; GO:0009107; P:lipoate biosynthetic process; IEA:InterPro	7.6e-40
cluster637	6	G4074|OPC69547.1;KC1913|WP_016198249.1;R26|WP_009086611.1;G4070|WP_078772573.1;G4122|WP_059322727.1;G0146|AQX86447.1;	G4074|OPC69547.1	N/A	N/A	N/A	N/A
cluster638	6	G4074|OPC69529.1;KC1913|WP_016198267.1;R26|WP_009086580.1;G4070|WP_059322744.1;G4122|WP_059322744.1;G0146|AQX86465.1;	G4074|OPC69529.1	Q99T13	Putative multidrug export ATP-binding/permease protein SAV1866	GO:0016021; C:integral component of membrane; IEA:UniProtKB-KW; GO:0005886; C:plasma membrane; IEA:UniProtKB-KW; GO:0005524; F:ATP binding; IEA:UniProtKB-KW; GO:0042626; F:ATPase activity, coupled to transmembrane movement of substances; IEA:InterPro	2.8e-94
cluster639	6	G4074|OPC74117.1;KC1913|WP_016199006.1;R26|WP_009085125.1;G4070|WP_078770524.1;G4122|WP_059324560.1;G0146|AQX85377.1;	G4074|OPC74117.1	N/A	N/A	N/A	N/A
cluster640	6	G4074|OPC72379.1;KC1913|WP_016198529.1;R26|WP_009089451.1;G4070|WP_078771120.1;G4122|WP_059323028.1;G0146|AQX83724.1;	G4074|OPC72379.1	P21163	Peptide-N(4)-(N-acetyl-beta-D-glucosaminyl)asparagine amidase F	GO:0016715; F:oxidoreductase activity, acting on paired donors, with incorporation or reduction of molecular oxygen, reduced ascorbate as one donor, and incorporation of one atom of oxygen; IEA:InterPro; GO:0000224; F:peptide-N4-(N-acetyl-beta-glucosaminyl)asparagine amidase activity; IEA:UniProtKB-EC	4.7e-211
cluster641	6	G4074|OPC68676.1;KC1913|WP_016198675.1;R26|WP_009085922.1;G4070|WP_045178969.1;G4122|WP_059322379.1;G0146|AQX84415.1;	G4074|OPC68676.1	N/A	N/A	N/A	N/A
cluster642	6	G4074|OPC69142.1;KC1913|WP_016169896.1;R26|WP_009086918.1;G4070|WP_078403008.1;G4122|WP_059325621.1;G0146|AQX86936.1;	G4074|OPC69142.1	A8F4K6	UPF0042 nucleotide-binding protein Tlet_0523 {ECO:0000255|HAMAP-Rule:MF_00636}	GO:0005524; F:ATP binding; IEA:UniProtKB-HAMAP; GO:0005525; F:GTP binding; IEA:UniProtKB-HAMAP	2.3e-09
cluster643	6	G4074|OPC73986.1;KC1913|WP_016200654.1;R26|WP_009085382.1;G4070|WP_078770420.1;G4122|WP_059324103.1;G0146|AQX85508.1;	G4074|OPC73986.1	N/A	N/A	N/A	N/A
cluster644	6	G4074|OPC73666.1;KC1913|WP_016200100.1;R26|WP_009087566.1;G4070|WP_078771682.1;G4122|WP_059323444.1;G0146|AQX85840.1;	G4074|OPC73666.1	P45043	Xylose operon regulatory protein	GO:0043565; F:sequence-specific DNA binding; IEA:InterPro; GO:0003700; F:sequence-specific DNA binding transcription factor activity; IEA:InterPro; GO:0006351; P:transcription, DNA-templated; IEA:UniProtKB-KW	1.4e-03
cluster645	6	G4074|OPC73653.1;KC1913|WP_016199628.1;R26|WP_009094975.1;G4070|WP_078771670.1;G4122|WP_059323455.1;G0146|AQX85853.1;	G4074|OPC73653.1	N/A	N/A	N/A	N/A
cluster646	6	G4074|OPC71257.1;KC1913|WP_016200648.1;R26|WP_009089081.1;G4070|WP_078770995.1;G4122|WP_059324992.1;G0146|AQX87210.1;	G4074|OPC71257.1	Q9RA63	Chaperone protein ClpB	GO:0005737; C:cytoplasm; IEA:UniProtKB-KW; GO:0005524; F:ATP binding; IEA:UniProtKB-KW; GO:0042802; F:identical protein binding; IPI:IntAct; GO:0016485; P:protein processing; IEA:InterPro; GO:0009408; P:response to heat; IEA:InterPro	5.3e-256
cluster647	6	G4074|OPC73696.1;KC1913|WP_016199185.1;R26|WP_009087518.1;G4070|WP_078771706.1;G4122|WP_059323412.1;G0146|AQX85809.1;	G4074|OPC73696.1	N/A	N/A	N/A	N/A
cluster648	6	G4074|OPC73950.1;KC1913|WP_016199742.1;R26|WP_009091516.1;G4070|WP_078770388.1;G4122|WP_059322618.1;G0146|AQX85546.1;	G4074|OPC73950.1	N/A	N/A	N/A	N/A
cluster649	6	G4074|OPC74664.1;KC1913|WP_016198036.1;R26|WP_009084754.1;G4070|WP_078770851.1;G4122|WP_059324281.1;G0146|AQX84912.1;	G4074|OPC74664.1	A8A0U0	Succinylornithine transaminase {ECO:0000255|HAMAP-Rule:MF_01173}	GO:0030170; F:pyridoxal phosphate binding; IEA:UniProtKB-HAMAP; GO:0043825; F:succinylornithine transaminase activity; IEA:UniProtKB-EC; GO:0019544; P:arginine catabolic process to glutamate; IEA:UniProtKB-HAMAP; GO:0019545; P:arginine catabolic process to succinate; IEA:UniProtKB-UniPathway; GO:0006593; P:ornithine catabolic process; IEA:InterPro	1.0e-29
cluster650	6	G4074|OPC68679.1;KC1913|WP_016198678.1;R26|WP_009085928.1;G4070|WP_078772618.1;G4122|WP_059322376.1;G0146|AQX87304.1;	G4074|OPC68679.1	A5EW23	2-dehydro-3-deoxyphosphooctonate aldolase {ECO:0000255|HAMAP-Rule:MF_00056}	GO:0005737; C:cytoplasm; IEA:UniProtKB-HAMAP; GO:0008676; F:3-deoxy-8-phosphooctulonate synthase activity; IEA:UniProtKB-HAMAP; GO:0019294; P:keto-3-deoxy-D-manno-octulosonic acid biosynthetic process; IEA:UniProtKB-HAMAP	2.6e-60
cluster651	6	G4074|OPC74960.1;KC1913|WP_019051375.1;R26|WP_009088331.1;G4070|WP_078770676.1;G4122|WP_059325574.1;G0146|AQX84677.1;	G4074|OPC74960.1	Q8P1M4	DNA gyrase subunit B {ECO:0000255|HAMAP-Rule:MF_01898}	GO:0005694; C:chromosome; IEA:InterPro; GO:0005737; C:cytoplasm; IEA:UniProtKB-HAMAP; GO:0005524; F:ATP binding; IEA:UniProtKB-HAMAP; GO:0003677; F:DNA binding; IEA:UniProtKB-HAMAP; GO:0003918; F:DNA topoisomerase type II (ATP-hydrolyzing) activity; IEA:UniProtKB-HAMAP; GO:0000287; F:magnesium ion binding; IEA:UniProtKB-HAMAP; GO:0006265; P:DNA topological change; IEA:InterPro; GO:0006261; P:DNA-…	6.4e-190
cluster652	6	G4074|OPC74809.1;KC1913|WP_016198983.1;R26|WP_009088660.1;G4070|WP_078770789.1;G4122|WP_059325441.1;G0146|AQX84834.1;	G4074|OPC74809.1	N/A	N/A	N/A	N/A
cluster653	6	G4074|OPC74687.1;KC1913|WP_016198018.1;R26|WP_009084797.1;G4070|WP_078770836.1;G4122|WP_059325098.1;G0146|AQX84887.1;	G4074|OPC74687.1	P20170	Anthranilate synthase component 1	GO:0004049; F:anthranilate synthase activity; IEA:UniProtKB-EC; GO:0046872; F:metal ion binding; IEA:UniProtKB-KW; GO:0000162; P:tryptophan biosynthetic process; IEA:UniProtKB-UniPathway	2.5e-50
cluster654	6	G4074|OPC67737.1;KC1913|WP_016197783.1;R26|WP_009087323.1;G4070|WP_009087323.1;G4122|WP_059325850.1;G0146|AQX87041.1;	G4074|OPC67737.1	Q39XZ4	50S ribosomal protein L5 {ECO:0000255|HAMAP-Rule:MF_01333}	GO:0005840; C:ribosome; IEA:UniProtKB-KW; GO:0019843; F:rRNA binding; IEA:UniProtKB-HAMAP; GO:0003735; F:structural constituent of ribosome; IEA:InterPro; GO:0000049; F:tRNA binding; IEA:UniProtKB-HAMAP; GO:0006412; P:translation; IEA:UniProtKB-HAMAP	2.6e-56
cluster655	6	G4074|OPC68618.1;KC1913|WP_016199339.1;R26|WP_009090548.1;G4070|WP_078772663.1;G4122|WP_059322432.1;G0146|AQX84359.1;	G4074|OPC68618.1	P0ACN3	Uncharacterized HTH-type transcriptional regulator YtfH	GO:0003677; F:DNA binding; IEA:UniProtKB-KW; GO:0006355; P:regulation of transcription, DNA-templated; IEA:UniProtKB-KW; GO:0006351; P:transcription, DNA-templated; IEA:UniProtKB-KW	1.4e-12
cluster656	6	G4074|OPC71548.1;KC1913|WP_002976354.1;R26|WP_002976354.1;G4070|WP_002976354.1;G4122|WP_002976354.1;G0146|AQX86321.1;	G4074|OPC71548.1	Q5LR57	Acyl carrier protein {ECO:0000255|HAMAP-Rule:MF_01217}	GO:0005737; C:cytoplasm; IEA:UniProtKB-HAMAP; GO:0000036; F:ACP phosphopantetheine attachment site binding involved in fatty acid biosynthetic process; IEA:UniProtKB-HAMAP	1.4e-19
cluster657	6	G4074|OPC73881.1;KC1913|WP_016199643.1;R26|WP_009091361.1;G4070|WP_078770325.1;G4122|WP_059322682.1;G0146|AQX85618.1;	G4074|OPC73881.1	N/A	N/A	N/A	N/A
cluster658	6	G4074|OPC69252.1;KC1913|WP_016170018.1;R26|WP_009086731.1;G4070|WP_078772215.1;G4122|WP_078702193.1;G0146|AQX86820.1;	G4074|OPC69252.1	N/A	N/A	N/A	N/A
cluster659	6	G4074|OPC73750.1;KC1913|WP_016200172.1;R26|WP_009088785.1;G4070|WP_078771735.1;G4122|WP_059323364.1;G0146|AQX85758.1;	G4074|OPC73750.1	Q8FFV6	Multidrug resistance outer membrane protein MdtQ	GO:0009279; C:cell outer membrane; IEA:UniProtKB-KW; GO:0016021; C:integral component of membrane; IEA:UniProtKB-KW; GO:0008289; F:lipid binding; IEA:InterPro; GO:0005215; F:transporter activity; IEA:InterPro; GO:0046677; P:response to antibiotic; IEA:UniProtKB-KW	5.7e-18
cluster660	6	G4074|OPC71346.1;KC1913|WP_016198950.1;R26|WP_031257771.1;G4070|WP_078771445.1;G4122|WP_059324264.1;G0146|AQX87434.1;	G4074|OPC71346.1	O34897	Uncharacterized MscS family protein YkuT	GO:0016021; C:integral component of membrane; IEA:UniProtKB-KW; GO:0005886; C:plasma membrane; IEA:UniProtKB-KW; GO:0055085; P:transmembrane transport; IEA:InterPro	1.3e-09
cluster661	6	G4074|OPC73855.1;KC1913|WP_016200415.1;R26|WP_009092200.1;G4070|WP_078770305.1;G4122|WP_059322700.1;G0146|AQX85640.1;	G4074|OPC73855.1	Q6LP62	Pyridoxamine kinase {ECO:0000255|HAMAP-Rule:MF_01639}	GO:0005524; F:ATP binding; IEA:UniProtKB-HAMAP; GO:0004340; F:glucokinase activity; IEA:UniProtKB-HAMAP; GO:0008478; F:pyridoxal kinase activity; IEA:UniProtKB-EC; GO:0008270; F:zinc ion binding; IEA:UniProtKB-HAMAP; GO:0006096; P:glycolytic process; IEA:UniProtKB-HAMAP; GO:0009443; P:pyridoxal 5'-phosphate salvage; IEA:InterPro	3.5e-04
cluster662	6	G4074|OPC75047.1;KC1913|WP_016198391.1;R26|WP_009088054.1;G4070|WP_009088054.1;G4122|WP_059322573.1;G0146|AQX84550.1;	G4074|OPC75047.1	P9WQG3	Acyl-CoA dehydrogenase fadE12	GO:0005886; C:plasma membrane; IDA:MTBBASE; GO:0003995; F:acyl-CoA dehydrogenase activity; IDA:MTBBASE; GO:0050660; F:flavin adenine dinucleotide binding; IEA:InterPro; GO:0055114; P:oxidation-reduction process; IDA:MTBBASE	1.1e-35
cluster663	6	G4074|OPC73706.1;KC1913|WP_016199175.1;R26|WP_009087496.1;G4070|WP_078771710.1;G4122|WP_059323403.1;G0146|AQX87411.1;	G4074|OPC73706.1	N/A	N/A	N/A	N/A
cluster664	6	G4074|OPC73651.1;KC1913|WP_019050825.1;R26|WP_009094977.1;G4070|WP_078771668.1;G4122|WP_059323457.1;G0146|AQX85856.1;	G4074|OPC73651.1	N/A	N/A	N/A	N/A
cluster665	6	G4074|OPC74177.1;KC1913|WP_016199724.1;R26|WP_009091163.1;G4070|WP_078773105.1;G4122|WP_059324499.1;G0146|AQX85309.1;	G4074|OPC74177.1	N/A	N/A	N/A	N/A
cluster666	6	G4074|OPC72168.1;KC1913|WP_016197870.1;R26|WP_009089263.1;G4070|WP_078771282.1;G4122|WP_059324641.1;G0146|AQX83935.1;	G4074|OPC72168.1	N/A	N/A	N/A	N/A
cluster667	6	G4074|OPC74812.1;KC1913|WP_016198980.1;R26|WP_009088653.1;G4070|WP_078770786.1;G4122|WP_059325443.1;G0146|AQX84831.1;	G4074|OPC74812.1	N/A	N/A	N/A	N/A
cluster668	6	G4074|OPC68646.1;KC1913|WP_016198642.1;R26|WP_009090622.1;G4070|WP_078772841.1;G4122|WP_078721382.1;G0146|AQX84387.1;	G4074|OPC68646.1	N/A	N/A	N/A	N/A
cluster669	6	G4074|OPC74970.1;KC1913|WP_016200438.1;R26|WP_009088298.1;G4070|WP_078770666.1;G4122|WP_059322499.1;G0146|AQX84666.1;	G4074|OPC74970.1	Q0SQ86	Lysine--tRNA ligase {ECO:0000255|HAMAP-Rule:MF_00252}	GO:0005737; C:cytoplasm; IEA:UniProtKB-HAMAP; GO:0005524; F:ATP binding; IEA:UniProtKB-HAMAP; GO:0004824; F:lysine-tRNA ligase activity; IEA:UniProtKB-HAMAP; GO:0000287; F:magnesium ion binding; IEA:UniProtKB-HAMAP; GO:0003676; F:nucleic acid binding; IEA:InterPro; GO:0006430; P:lysyl-tRNA aminoacylation; IEA:UniProtKB-HAMAP	4.1e-140
cluster670	6	G4074|OPC74400.1;KC1913|WP_016199577.1;R26|WP_009084370.1;G4070|WP_078773290.1;G4122|WP_059323258.1;G0146|AQX85090.1;	G4074|OPC74400.1	N/A	N/A	N/A	N/A
cluster671	6	G4074|OPC69361.1;KC1913|WP_016170129.1;R26|WP_009090071.1;G4070|WP_024563852.1;G4122|WP_059322889.1;G0146|AQX86680.1;	G4074|OPC69361.1	Q03221	Thymidine kinase {ECO:0000255|HAMAP-Rule:MF_00124}	GO:0005737; C:cytoplasm; IEA:UniProtKB-HAMAP; GO:0005524; F:ATP binding; IEA:UniProtKB-HAMAP; GO:0004797; F:thymidine kinase activity; IEA:UniProtKB-HAMAP; GO:0008270; F:zinc ion binding; IEA:UniProtKB-HAMAP; GO:0006260; P:DNA replication; IEA:UniProtKB-KW	2.3e-42
cluster672	6	G4074|OPC73676.1;KC1913|WP_016200117.1;R26|WP_009087544.1;G4070|WP_078771692.1;G4122|WP_059323434.1;G0146|AQX85831.1;	G4074|OPC73676.1	P21878	Uncharacterized protein in pdhA 5'region	GO:0046872; F:metal ion binding; IEA:UniProtKB-KW	2.3e-16
cluster673	6	G4074|OPC74681.1;KC1913|WP_016198025.1;R26|WP_009084780.1;G4070|WP_078770840.1;G4122|WP_059325091.1;G0146|AQX84894.1;	G4074|OPC74681.1	B4S6H5	Tryptophan synthase alpha chain {ECO:0000255|HAMAP-Rule:MF_00131}	GO:0004834; F:tryptophan synthase activity; IEA:UniProtKB-HAMAP	4.6e-40
cluster674	6	G4074|OPC75105.1;KC1913|WP_016198386.1;R26|WP_009088071.1;G4070|WP_078772881.1;G4122|WP_059322605.1;G0146|AQX87325.1;	G4074|OPC75105.1	N/A	N/A	N/A	N/A
cluster675	6	G4074|OPC74903.1;KC1913|WP_016199116.1;R26|WP_009088455.1;G4070|WP_059153969.1;G4122|WP_034867096.1;G0146|AQX84739.1;	G4074|OPC74903.1	N/A	N/A	N/A	N/A
cluster676	6	G4074|OPC71319.1;KC1913|WP_016199812.1;R26|WP_009089001.1;G4070|WP_078770961.1;G4122|WP_059324954.1;G0146|AQX83533.1;	G4074|OPC71319.1	N/A	N/A	N/A	N/A
cluster677	6	G4074|OPC73813.1;KC1913|WP_016200494.1;R26|WP_009092042.1;G4070|WP_078771795.1;G4122|WP_059324387.1;G0146|AQX85680.1;	G4074|OPC73813.1	N/A	N/A	N/A	N/A
cluster678	6	G4074|OPC74822.1;KC1913|WP_019051089.1;R26|WP_009088639.1;G4070|WP_078770777.1;G4122|WP_059325453.1;G0146|AQX84821.1;	G4074|OPC74822.1	P39839	Uncharacterized peptidase YuxL	GO:0008236; F:serine-type peptidase activity; IEA:UniProtKB-KW	6.6e-18
cluster679	6	G4074|OPC69351.1;KC1913|WP_019050709.1;R26|WP_009090048.1;G4070|WP_078772129.1;G4122|WP_059322897.1;G0146|AQX86690.1;	G4074|OPC69351.1	N/A	N/A	N/A	N/A
cluster680	6	G4074|OPC74856.1;KC1913|WP_016200370.1;R26|WP_009088557.1;G4070|WP_078770746.1;G4122|WP_059325485.1;G0146|AQX84783.1;	G4074|OPC74856.1	A4STF3	3-ketoacyl-CoA thiolase {ECO:0000255|HAMAP-Rule:MF_01620}	GO:0005737; C:cytoplasm; IEA:UniProtKB-HAMAP; GO:0003988; F:acetyl-CoA C-acyltransferase activity; IEA:UniProtKB-HAMAP; GO:0006635; P:fatty acid beta-oxidation; IEA:UniProtKB-UniPathway	3.2e-75
cluster681	6	G4074|OPC74561.1;KC1913|WP_016198829.1;R26|WP_009084531.1;G4070|WP_078773355.1;G4122|WP_059323909.1;G0146|AQX85011.1;	G4074|OPC74561.1	B8CHZ1	ATP-dependent RNA helicase RhlB {ECO:0000255|HAMAP-Rule:MF_00661}	GO:0005737; C:cytoplasm; IEA:UniProtKB-HAMAP; GO:0005524; F:ATP binding; IEA:UniProtKB-HAMAP; GO:0004004; F:ATP-dependent RNA helicase activity; IEA:UniProtKB-HAMAP; GO:0003723; F:RNA binding; IEA:UniProtKB-HAMAP; GO:0006401; P:RNA catabolic process; IEA:UniProtKB-HAMAP	2.2e-56
cluster682	6	G4074|OPC72227.1;KC1913|WP_016199951.1;R26|WP_009089845.1;G4070|WP_078771234.1;G4122|WP_059323812.1;G0146|AQX83876.1;	G4074|OPC72227.1	O32210	Glyoxal reductase	GO:0043892; F:methylglyoxal reductase (NADPH-dependent) activity; IEA:UniProtKB-EC	2.6e-11
cluster683	6	G4074|OPC71080.1;KC1913|WP_016199484.1;R26|WP_009091290.1;G4070|WP_078771079.1;G4122|WP_059325062.1;G0146|AQX87124.1;	G4074|OPC71080.1	A7NC07	DNA polymerase IV {ECO:0000255|HAMAP-Rule:MF_01113}	GO:0005737; C:cytoplasm; IEA:UniProtKB-HAMAP; GO:0003684; F:damaged DNA binding; IEA:InterPro; GO:0003887; F:DNA-directed DNA polymerase activity; IEA:UniProtKB-HAMAP; GO:0000287; F:magnesium ion binding; IEA:UniProtKB-HAMAP; GO:0006281; P:DNA repair; IEA:UniProtKB-HAMAP	9.8e-79
cluster684	6	G4074|OPC68755.1;KC1913|WP_016198442.1;R26|WP_009086096.1;G4070|WP_059322257.1;G4122|WP_059322257.1;G0146|AQX84486.1;	G4074|OPC68755.1	P9WGK5	Sensor-like histidine kinase senX3	GO:0005576; C:extracellular region; IDA:MTBBASE; GO:0016021; C:integral component of membrane; IEA:UniProtKB-KW; GO:0005886; C:plasma membrane; IEA:UniProtKB-KW; GO:0005524; F:ATP binding; IEA:UniProtKB-KW; GO:0000155; F:phosphorelay sensor kinase activity; IEA:InterPro; GO:0009405; P:pathogenesis; IMP:MTBBASE; GO:0018106; P:peptidyl-histidine phosphorylation; IDA:MTBBASE; GO:0046777; P:protein a…	1.5e-18
cluster685	6	G4074|OPC73969.1;KC1913|WP_016199766.1;R26|WP_009085402.1;G4070|WP_078770406.1;G4122|WP_059324120.1;G0146|AQX85525.1;	G4074|OPC73969.1	N/A	N/A	N/A	N/A
cluster686	6	G4074|OPC75024.1;KC1913|WP_016198366.1;R26|WP_009088189.1;G4070|WP_078770545.1;G4122|WP_059322548.1;G0146|AQX84574.1;	G4074|OPC75024.1	P54794	Monoamine regulon transcriptional regulator	GO:0003677; F:DNA binding; IEA:UniProtKB-KW; GO:0003700; F:sequence-specific DNA binding transcription factor activity; IEA:InterPro; GO:0006351; P:transcription, DNA-templated; IEA:UniProtKB-KW	2.7e-03
cluster687	6	G4074|OPC72473.1;KC1913|WP_016200528.1;R26|WP_009088164.1;G4070|WP_078772973.1;G4122|WP_059325270.1;G0146|AQX83636.1;	G4074|OPC72473.1	Q47908	Lipid A export ATP-binding/permease protein MsbA {ECO:0000255|HAMAP-Rule:MF_01703}	GO:0043190; C:ATP-binding cassette (ABC) transporter complex; IEA:UniProtKB-HAMAP; GO:0005524; F:ATP binding; IEA:UniProtKB-HAMAP; GO:0034040; F:lipid-transporting ATPase activity; IEA:InterPro	2.4e-33
cluster688	6	G4074|OPC74527.1;KC1913|WP_016198789.1;R26|WP_009084460.1;G4070|WP_078773325.1;G4122|WP_059325369.1;G0146|AQX85046.1;	G4074|OPC74527.1	N/A	N/A	N/A	N/A
cluster689	6	G4074|OPC74729.1;KC1913|WP_016198993.1;R26|WP_009088687.1;G4070|WP_078770799.1;G4122|WP_059325432.1;G0146|AQX84844.1;	G4074|OPC74729.1	A0LCK9	Protein translocase subunit SecD {ECO:0000255|HAMAP-Rule:MF_01463}	GO:0016021; C:integral component of membrane; IEA:UniProtKB-KW; GO:0005622; C:intracellular; IEA:GOC; GO:0005886; C:plasma membrane; IEA:UniProtKB-HAMAP; GO:0015450; F:P-P-bond-hydrolysis-driven protein transmembrane transporter activity; IEA:InterPro; GO:0065002; P:intracellular protein transmembrane transport; IEA:UniProtKB-HAMAP; GO:0006605; P:protein targeting; IEA:UniProtKB-HAMAP; GO:0043952…	1.9e-52
cluster690	6	G4074|OPC68545.1;KC1913|WP_016199551.1;R26|WP_009091557.1;G4070|WP_078772694.1;G4122|WP_059323975.1;G0146|AQX84231.1;	G4074|OPC68545.1	N/A	N/A	N/A	N/A
cluster691	6	G4074|OPC73772.1;KC1913|WP_016200307.1;R26|WP_009088846.1;G4070|WP_078771752.1;G4122|WP_059323343.1;G0146|AQX85733.1;	G4074|OPC73772.1	N/A	N/A	N/A	N/A
cluster692	6	G4074|OPC68605.1;KC1913|WP_016199536.1;R26|WP_009090515.1;G4070|WP_078772671.1;G4122|WP_059322445.1;G0146|AQX84345.1;	G4074|OPC68605.1	N/A	N/A	N/A	N/A
cluster693	6	G4074|OPC71199.1;KC1913|WP_016200228.1;R26|WP_009089102.1;G4070|WP_078771003.1;G4122|WP_059324999.1;G0146|AQX87202.1;	G4074|OPC71199.1	Q65JU9	Dihydroorotase {ECO:0000255|HAMAP-Rule:MF_00220}	GO:0004151; F:dihydroorotase activity; IEA:UniProtKB-HAMAP; GO:0008270; F:zinc ion binding; IEA:UniProtKB-HAMAP; GO:0044205; P:'de novo' UMP biosynthetic process; IEA:UniProtKB-UniPathway	3.4e-41
cluster694	6	G4074|OPC69563.1;KC1913|WP_016170013.1;R26|WP_009086734.1;G4070|WP_078772219.1;G4122|WP_059325781.1;G0146|AQX87474.1;	G4074|OPC69563.1	B0SS31	tRNA-2-methylthio-N(6)-dimethylallyladenosine synthase {ECO:0000255|HAMAP-Rule:MF_01864}	GO:0005737; C:cytoplasm; IEA:UniProtKB-HAMAP; GO:0051539; F:4 iron, 4 sulfur cluster binding; IEA:UniProtKB-HAMAP; GO:0005506; F:iron ion binding; IEA:UniProtKB-HAMAP; GO:0016740; F:transferase activity; IEA:UniProtKB-HAMAP; GO:0006400; P:tRNA modification; IEA:UniProtKB-HAMAP	2.9e-99
cluster695	6	G4074|OPC68422.1;KC1913|WP_016197950.1;R26|WP_009091840.1;G4070|WP_078772813.1;G4122|WP_059324804.1;G0146|AQX84083.1;	G4074|OPC68422.1	Q8RF18	Glycerol-3-phosphate dehydrogenase [NAD(P)+] {ECO:0000255|HAMAP-Rule:MF_00394}	GO:0009331; C:glycerol-3-phosphate dehydrogenase complex; IEA:InterPro; GO:0047952; F:glycerol-3-phosphate dehydrogenase [NAD(P)+] activity; IEA:UniProtKB-HAMAP; GO:0004367; F:glycerol-3-phosphate dehydrogenase [NAD+] activity; IEA:UniProtKB-EC; GO:0036439; F:glycerol-3-phosphate dehydrogenase [NADP+] activity; IEA:UniProtKB-EC; GO:0051287; F:NAD binding; IEA:InterPro; GO:0005975; P:carbohydrate …	8.8e-03
cluster696	6	G4074|OPC75104.1;KC1913|WP_016198384.1;R26|WP_009088075.1;G4070|WP_078772883.1;G4122|WP_059322565.1;G0146|AQX84557.1;	G4074|OPC75104.1	N/A	N/A	N/A	N/A
cluster697	6	G4074|OPC73947.1;KC1913|WP_016199739.1;R26|WP_034785464.1;G4070|WP_078770381.1;G4122|WP_059322621.1;G0146|AQX85552.1;	G4074|OPC73947.1	N/A	N/A	N/A	N/A
cluster698	6	G4074|OPC69506.1;KC1913|WP_016198293.1;R26|WP_009086543.1;G4070|WP_009086543.1;G4122|WP_059322758.1;G0146|AQX86489.1;	G4074|OPC69506.1	N/A	N/A	N/A	N/A
cluster699	6	G4074|OPC68507.1;KC1913|WP_016199867.1;R26|WP_009091633.1;G4070|WP_078772724.1;G4122|WP_059323940.1;G0146|AQX84190.1;	G4074|OPC68507.1	N/A	N/A	N/A	N/A
cluster700	6	G4074|OPC73481.1;KC1913|WP_016198918.1;R26|WP_009087917.1;G4070|WP_078771469.1;G4122|WP_059324211.1;G0146|AQX86032.1;	G4074|OPC73481.1	P77947	Malate synthase	GO:0005737; C:cytoplasm; IEA:UniProtKB-KW; GO:0004474; F:malate synthase activity; IEA:UniProtKB-EC; GO:0006097; P:glyoxylate cycle; IEA:UniProtKB-UniPathway; GO:0006099; P:tricarboxylic acid cycle; IEA:UniProtKB-KW	2.1e-111
cluster701	6	G4074|OPC74411.1;KC1913|WP_016200190.1;R26|WP_009087855.1;G4070|WP_078771837.1;G4122|WP_059324268.1;G0146|AQX86000.1;	G4074|OPC74411.1	N/A	N/A	N/A	N/A
cluster702	6	G4074|OPC71606.1;KC1913|WP_019051220.1;R26|WP_009094369.1;G4070|WP_078771906.1;G4122|WP_059325981.1;G0146|AQX86377.1;	G4074|OPC71606.1	P44523	TonB-dependent heme receptor A	GO:0009279; C:cell outer membrane; IEA:UniProtKB-KW; GO:0016021; C:integral component of membrane; IEA:UniProtKB-KW; GO:0004872; F:receptor activity; IEA:InterPro; GO:0005215; F:transporter activity; IEA:InterPro	2.2e-03
cluster703	6	G4074|OPC69105.1;KC1913|WP_016200121.1;R26|WP_009094491.1;G4070|WP_078772343.1;G4122|WP_059325591.1;G0146|AQX86967.1;	G4074|OPC69105.1	N/A	N/A	N/A	N/A
cluster704	6	G4074|OPC74053.1;KC1913|WP_016198199.1;R26|WP_009085267.1;G4070|WP_078770476.1;G4122|WP_059324039.1;G0146|AQX85441.1;	G4074|OPC74053.1	N/A	N/A	N/A	N/A
cluster705	6	G4074|OPC74315.1;KC1913|WP_016197939.1;R26|WP_009094921.1;G4070|WP_078773219.1;G4122|WP_059323167.1;G0146|AQX85182.1;	G4074|OPC74315.1	P0A901	Outer membrane lipoprotein Blc	GO:0009279; C:cell outer membrane; IEA:UniProtKB-KW; GO:0008289; F:lipid binding; IEA:UniProtKB-KW; GO:0005215; F:transporter activity; IEA:InterPro; GO:0006974; P:cellular response to DNA damage stimulus; IEP:EcoliWiki	2.1e-45
cluster706	6	G4074|OPC75042.1;KC1913|WP_016198388.1;R26|WP_009088066.1;G4070|WP_078772879.1;G4122|WP_059322568.1;G0146|AQX84554.1;	G4074|OPC75042.1	N/A	N/A	N/A	N/A
cluster707	6	G4074|OPC72445.1;KC1913|WP_016199917.1;R26|WP_009087051.1;G4070|WP_059325296.1;G4122|WP_059325296.1;G0146|AQX83661.1;	G4074|OPC72445.1	P45515	Cob(I)yrinic acid a,c-diamide adenosyltransferase	GO:0005737; C:cytoplasm; IEA:UniProtKB-KW; GO:0005524; F:ATP binding; IEA:UniProtKB-KW; GO:0008817; F:cob(I)yrinic acid a,c-diamide adenosyltransferase activity; IEA:UniProtKB-EC; GO:0009236; P:cobalamin biosynthetic process; IEA:UniProtKB-UniPathway; GO:0006779; P:porphyrin-containing compound biosynthetic process; IEA:UniProtKB-KW	2.9e-29
cluster708	6	G4074|OPC74373.1;KC1913|WP_016200691.1;R26|WP_009084328.1;G4070|WP_078773266.1;G4122|WP_059323237.1;G0146|AQX85117.1;	G4074|OPC74373.1	Q47899	Flavastacin	GO:0030246; F:carbohydrate binding; IEA:UniProtKB-KW; GO:0004222; F:metalloendopeptidase activity; IEA:InterPro; GO:0008270; F:zinc ion binding; IEA:InterPro	4.2e-257
cluster709	6	G4074|OPC75023.1;KC1913|WP_016198364.1;R26|WP_009088194.1;G4070|WP_078770547.1;G4122|WP_059322547.1;G0146|AQX84575.1;	G4074|OPC75023.1	N/A	N/A	N/A	N/A
cluster710	6	G4074|OPC74889.1;KC1913|WP_009088483.1;R26|WP_009088483.1;G4070|WP_009088483.1;G4122|WP_009088483.1;G0146|AQX84754.1;	G4074|OPC74889.1	P26480	RNA polymerase sigma factor RpoD {ECO:0000255|HAMAP-Rule:MF_00963}	GO:0005737; C:cytoplasm; IEA:UniProtKB-HAMAP; GO:0003677; F:DNA binding; IEA:UniProtKB-HAMAP; GO:0003700; F:sequence-specific DNA binding transcription factor activity; IEA:InterPro; GO:0016987; F:sigma factor activity; IEA:UniProtKB-HAMAP; GO:0001123; P:transcription initiation from bacterial-type RNA polymerase promoter; IEA:UniProtKB-HAMAP	2.5e+00
cluster711	6	G4074|OPC72228.1;KC1913|WP_016199952.1;R26|WP_009089841.1;G4070|WP_078771233.1;G4122|WP_059323814.1;G0146|AQX83875.1;	G4074|OPC72228.1	N/A	N/A	N/A	N/A
cluster712	6	G4074|OPC69465.1;KC1913|WP_016198337.1;R26|WP_009086414.1;G4070|WP_059322798.1;G4122|WP_059322798.1;G0146|AQX86573.1;	G4074|OPC69465.1	Q8A800	Diaminopimelate decarboxylase {ECO:0000255|HAMAP-Rule:MF_02120}	GO:0008836; F:diaminopimelate decarboxylase activity; IEA:UniProtKB-HAMAP; GO:0030170; F:pyridoxal phosphate binding; IEA:UniProtKB-HAMAP; GO:0009089; P:lysine biosynthetic process via diaminopimelate; IEA:UniProtKB-HAMAP	1.7e-36
cluster713	6	G4074|OPC69489.1;KC1913|WP_016198312.1;R26|WP_009086510.1;G4070|WP_034869902.1;G4122|WP_059322776.1;G0146|AQX86506.1;	G4074|OPC69489.1	N/A	N/A	N/A	N/A
cluster714	6	G4074|OPC71562.1;KC1913|WP_016198565.1;R26|WP_009085582.1;G4070|WP_078771939.1;G4122|WP_059326015.1;G0146|AQX86335.1;	G4074|OPC71562.1	N/A	N/A	N/A	N/A
cluster715	6	G4074|OPC71489.1;KC1913|WP_016198759.1;R26|WP_009085746.1;G4070|WP_078772001.1;G4122|WP_059156792.1;G0146|AQX86258.1;	G4074|OPC71489.1	N/A	N/A	N/A	N/A
cluster716	6	G4074|OPC74210.1;KC1913|WP_016199683.1;R26|WP_009091083.1;G4070|WP_078773145.1;G4122|WP_059323607.1;G0146|AQX85261.1;	G4074|OPC74210.1	Q52078	Formaldehyde dismutase {ECO:0000303|PubMed:3514215}	GO:0047895; F:formaldehyde dismutase activity; IEA:UniProtKB-EC; GO:0000166; F:nucleotide binding; IEA:UniProtKB-KW; GO:0008270; F:zinc ion binding; IEA:InterPro	2.2e-03
cluster717	6	G4074|OPC73802.1;KC1913|WP_016200275.1;R26|WP_009092066.1;G4070|WP_078771782.1;G4122|WP_059323294.1;G0146|AQX85696.1;	G4074|OPC73802.1	P40407	Uncharacterized protein YbbC	N/A	4.1e-62
cluster718	6	G4074|OPC73848.1;KC1913|WP_016200294.1;R26|WP_009091972.1;G4070|WP_078720681.1;G4122|WP_059324412.1;G0146|AQX85648.1;	G4074|OPC73848.1	N/A	N/A	N/A	N/A
cluster719	6	G4074|OPC69440.1;KC1913|WP_016199974.1;R26|WP_009090282.1;G4070|WP_078772057.1;G4122|WP_059322818.1;G0146|AQX86599.1;	G4074|OPC69440.1	Q5GW40	Putative lipid II flippase FtsW {ECO:0000255|HAMAP-Rule:MF_00913}	GO:0016021; C:integral component of membrane; IEA:UniProtKB-KW; GO:0005886; C:plasma membrane; IEA:UniProtKB-KW; GO:0007049; P:cell cycle; IEA:UniProtKB-KW; GO:0051301; P:cell division; IEA:UniProtKB-KW; GO:0071555; P:cell wall organization; IEA:UniProtKB-KW; GO:0009252; P:peptidoglycan biosynthetic process; IEA:UniProtKB-KW; GO:0008360; P:regulation of cell shape; IEA:UniProtKB-KW; GO:0006810; P…	8.0e-21
cluster720	6	G4074|OPC72372.1;KC1913|WP_019050932.1;R26|WP_009089471.1;G4070|WP_078771128.1;G4122|WP_059323041.1;G0146|AQX83732.1;	G4074|OPC72372.1	N/A	N/A	N/A	N/A
cluster721	6	G4074|OPC74410.1;KC1913|WP_019050793.1;R26|WP_009087889.1;G4070|WP_078771481.1;G4122|WP_059324224.1;G0146|AQX86014.1;	G4074|OPC74410.1	N/A	N/A	N/A	N/A
cluster722	6	G4074|OPC74616.1;KC1913|WP_016198076.1;R26|WP_009084643.1;G4070|WP_021346919.1;G4122|WP_021346919.1;G0146|AQX84955.1;	G4074|OPC74616.1	N/A	N/A	N/A	N/A
cluster723	6	G4074|OPC69145.1;KC1913|WP_026149187.1;R26|WP_009086912.1;G4070|WP_078772310.1;G4122|WP_059155977.1;G0146|AQX86933.1;	G4074|OPC69145.1	N/A	N/A	N/A	N/A
cluster724	6	G4074|OPC69463.1;KC1913|WP_016198339.1;R26|WP_009086410.1;G4070|WP_078772504.1;G4122|WP_059322800.1;G0146|AQX86575.1;	G4074|OPC69463.1	P39342	Uncharacterized protein YjgR	N/A	8.8e-102
cluster725	6	G4074|OPC74731.1;KC1913|WP_016198991.1;R26|WP_009088683.1;G4070|WP_078770797.1;G4122|WP_059325434.1;G0146|AQX84842.1;	G4074|OPC74731.1	Q5P7A0	Sec-independent protein translocase protein TatB {ECO:0000255|HAMAP-Rule:MF_00237}	GO:0005887; C:integral component of plasma membrane; IEA:UniProtKB-HAMAP; GO:0033281; C:TAT protein transport complex; IEA:UniProtKB-HAMAP; GO:0008320; F:protein transmembrane transporter activity; IEA:UniProtKB-HAMAP; GO:0009306; P:protein secretion; IEA:InterPro; GO:0043953; P:protein transport by the Tat complex; IEA:UniProtKB-HAMAP	1.8e-04
cluster726	6	G4074|OPC72515.1;KC1913|WP_016198852.1;R26|WP_009086290.1;G4070|WP_078772931.1;G4122|WP_059325231.1;G0146|AQX83582.1;	G4074|OPC72515.1	N/A	N/A	N/A	N/A
cluster727	6	G4074|OPC69119.1;KC1913|WP_016169876.1;R26|WP_009094499.1;G4070|WP_078772335.1;G4122|WP_059325604.1;G0146|AQX86955.1;	G4074|OPC69119.1	P61518	Carbonic anhydrase 2	GO:0004089; F:carbonate dehydratase activity; IEA:UniProtKB-EC; GO:0008270; F:zinc ion binding; IEA:InterPro; GO:0015976; P:carbon utilization; IEA:InterPro	1.2e-42
cluster728	6	G4074|OPC69397.1;KC1913|WP_019050726.1;R26|WP_009090166.1;G4070|WP_078772087.1;G4122|WP_059322855.1;G0146|AQX86644.1;	G4074|OPC69397.1	N/A	N/A	N/A	N/A
cluster729	6	G4074|OPC69505.1;KC1913|WP_016198294.1;R26|WP_009093710.1;G4070|WP_078772547.1;G4122|WP_059322759.1;G0146|AQX86490.1;	G4074|OPC69505.1	N/A	N/A	N/A	N/A
cluster730	6	G4074|OPC69190.1;KC1913|WP_016169948.1;R26|WP_009086805.1;G4070|WP_078772266.1;G4122|WP_034871731.1;G0146|AQX86884.1;	G4074|OPC69190.1	B0KC90	3-methyl-2-oxobutanoate hydroxymethyltransferase {ECO:0000255|HAMAP-Rule:MF_00156}	GO:0005737; C:cytoplasm; IEA:UniProtKB-HAMAP; GO:0003864; F:3-methyl-2-oxobutanoate hydroxymethyltransferase activity; IEA:UniProtKB-HAMAP; GO:0046872; F:metal ion binding; IEA:UniProtKB-KW; GO:0015940; P:pantothenate biosynthetic process; IEA:UniProtKB-HAMAP	1.2e-76
cluster731	6	G4074|OPC74172.1;KC1913|WP_016199730.1;R26|WP_009091175.1;G4070|WP_034870016.1;G4122|WP_034870016.1;G0146|AQX85315.1;	G4074|OPC74172.1	N/A	N/A	N/A	N/A
cluster732	6	G4074|OPC74107.1;KC1913|WP_016198152.1;R26|WP_009085142.1;G4070|WP_078770517.1;G4122|WP_059324575.1;G0146|AQX85388.1;	G4074|OPC74107.1	N/A	N/A	N/A	N/A
cluster733	6	G4074|OPC74158.1;KC1913|WP_016200030.1;R26|WP_009085031.1;G4070|WP_078773089.1;G4122|WP_059324510.1;G0146|AQX85331.1;	G4074|OPC74158.1	A8AN88	4-hydroxybenzoate octaprenyltransferase {ECO:0000255|HAMAP-Rule:MF_01635}	GO:0016021; C:integral component of membrane; IEA:UniProtKB-KW; GO:0005886; C:plasma membrane; IEA:UniProtKB-KW; GO:0004659; F:prenyltransferase activity; IEA:InterPro; GO:0006744; P:ubiquinone biosynthetic process; IEA:UniProtKB-UniPathway	1.1e-03
cluster734	6	G4074|OPC74860.1;KC1913|WP_016200374.1;R26|WP_009088549.1;G4070|WP_078770743.1;G4122|WP_059325488.1;G0146|AQX84780.1;	G4074|OPC74860.1	Q8FXI7	Molybdenum import ATP-binding protein ModC {ECO:0000255|HAMAP-Rule:MF_01705}	GO:0043190; C:ATP-binding cassette (ABC) transporter complex; IEA:UniProtKB-HAMAP; GO:0005524; F:ATP binding; IEA:UniProtKB-HAMAP; GO:0015412; F:molybdate transmembrane-transporting ATPase activity; IEA:UniProtKB-HAMAP; GO:0042888; F:molybdenum ion transmembrane transporter activity; IEA:InterPro	6.7e-12
cluster735	6	G4074|OPC73581.1;KC1913|WP_016199241.1;R26|WP_009087702.1;G4070|WP_078771622.1;G4122|WP_059323511.1;G0146|AQX85935.1;	G4074|OPC73581.1	A8HS18	ATP synthase subunit delta {ECO:0000255|HAMAP-Rule:MF_01416}	GO:0005886; C:plasma membrane; IEA:UniProtKB-HAMAP; GO:0045261; C:proton-transporting ATP synthase complex, catalytic core F(1); IEA:UniProtKB-KW; GO:0046933; F:proton-transporting ATP synthase activity, rotational mechanism; IEA:UniProtKB-HAMAP; GO:0042777; P:plasma membrane ATP synthesis coupled proton transport; IEA:UniProtKB-HAMAP	3.9e-12
cluster736	6	G4074|OPC74005.1;KC1913|WP_016200319.1;R26|WP_009085365.1;G4070|WP_078770436.1;G4122|WP_059324084.1;G0146|AQX85487.1;	G4074|OPC74005.1	N/A	N/A	N/A	N/A
cluster737	6	G4074|OPC74127.1;KC1913|WP_016200002.1;R26|WP_009085105.1;G4070|WP_078773066.1;G4122|WP_059324536.1;G0146|AQX85365.1;	G4074|OPC74127.1	N/A	N/A	N/A	N/A
cluster738	6	G4074|OPC74867.1;KC1913|WP_016200257.1;R26|WP_009088536.1;G4070|WP_009088536.1;G4122|WP_059325493.1;G0146|AQX84773.1;	G4074|OPC74867.1	P67412	Uridine kinase {ECO:0000255|HAMAP-Rule:MF_00551}	GO:0005737; C:cytoplasm; IEA:UniProtKB-HAMAP; GO:0005524; F:ATP binding; IEA:UniProtKB-HAMAP; GO:0016773; F:phosphotransferase activity, alcohol group as acceptor; IEA:InterPro; GO:0004849; F:uridine kinase activity; IEA:UniProtKB-HAMAP; GO:0044211; P:CTP salvage; IEA:UniProtKB-UniPathway; GO:0044206; P:UMP salvage; IEA:UniProtKB-UniPathway	3.7e-51
cluster739	6	G4074|OPC69179.1;KC1913|WP_016169937.1;R26|WP_009086827.1;G4070|WP_078772275.1;G4122|WP_059325655.1;G0146|AQX86895.1;	G4074|OPC69179.1	N/A	N/A	N/A	N/A
cluster740	6	G4074|OPC73999.1;KC1913|WP_016200323.1;R26|WP_009085369.1;G4070|WP_034871027.1;G4122|WP_059324089.1;G0146|AQX85494.1;	G4074|OPC73999.1	P38942	4-hydroxybutyrate coenzyme A transferase	GO:0016740; F:transferase activity; IEA:UniProtKB-KW; GO:0006084; P:acetyl-CoA metabolic process; IEA:InterPro	4.6e-104
cluster741	6	G4074|OPC71170.1;R26|WP_009089156.1;G4070|WP_078771024.1;G4122|WP_082695219.1;G0146|AQX87179.1;KC1913|WP_016200511.1;	G4074|OPC71170.1	N/A	N/A	N/A	N/A
cluster742	6	G4074|OPC67691.1;KC1913|WP_016170179.1;R26|WP_009094445.1;G4070|WP_078772429.1;G4122|WP_059325822.1;G0146|AQX87087.1;	G4074|OPC67691.1	Q47JU2	Homoserine O-acetyltransferase {ECO:0000255|HAMAP-Rule:MF_00296}	GO:0005737; C:cytoplasm; IEA:UniProtKB-HAMAP; GO:0004414; F:homoserine O-acetyltransferase activity; IEA:UniProtKB-HAMAP; GO:0009086; P:methionine biosynthetic process; IEA:UniProtKB-HAMAP	4.4e-14
cluster743	6	G4074|OPC72342.1;KC1913|WP_016198488.1;R26|WP_009089541.1;G4070|WP_078771154.1;G4122|WP_059323083.1;G0146|AQX83762.1;	G4074|OPC72342.1	P0AAT5	Miniconductance mechanosensitive channel YbdG	GO:0016021; C:integral component of membrane; IEA:UniProtKB-KW; GO:0005886; C:plasma membrane; IEA:UniProtKB-KW; GO:0006811; P:ion transport; IEA:UniProtKB-KW; GO:0055085; P:transmembrane transport; IEA:InterPro	1.8e-55
cluster744	6	G4074|OPC72537.1;KC1913|WP_016198873.1;R26|WP_009086345.1;G4070|WP_045183517.1;G4122|WP_059325211.1;G0146|AQX83559.1;	G4074|OPC72537.1	P0AEY5	Modulator of drug activity B	GO:0050660; F:flavin adenine dinucleotide binding; IDA:EcoCyc; GO:0008753; F:NADPH dehydrogenase (quinone) activity; IDA:EcoCyc; GO:0055114; P:oxidation-reduction process; IDA:GOC	3.3e-39
cluster745	6	G4074|OPC67712.1;KC1913|WP_016170201.1;R26|WP_009087256.1;G4070|WP_009087256.1;G4122|WP_059325839.1;G0146|AQX87065.1;	G4074|OPC67712.1	N/A	N/A	N/A	N/A
cluster746	6	G4074|OPC73827.1;KC1913|WP_016200622.1;R26|WP_024565242.1;G4070|WP_078771806.1;G4122|WP_059324396.1;G0146|AQX85668.1;	G4074|OPC73827.1	N/A	N/A	N/A	N/A
cluster747	6	G4074|OPC68625.1;KC1913|WP_016198621.1;R26|WP_009090558.1;G4070|WP_009090558.1;G4122|WP_059322426.1;G0146|AQX84366.1;	G4074|OPC68625.1	Q8EPB7	Probable thiol peroxidase {ECO:0000255|HAMAP-Rule:MF_00269}	GO:0008379; F:thioredoxin peroxidase activity; IEA:UniProtKB-HAMAP; GO:0045454; P:cell redox homeostasis; IEA:UniProtKB-HAMAP	6.5e-38
cluster748	6	G4074|OPC71348.1;KC1913|WP_016198952.1;R26|WP_009085001.1;G4070|WP_078771444.1;G4122|WP_059324185.1;G0146|AQX86065.1;	G4074|OPC71348.1	N/A	N/A	N/A	N/A
cluster749	6	G4074|OPC69346.1;KC1913|WP_016170114.1;R26|WP_009090035.1;G4070|WP_078772134.1;G4122|WP_059322904.1;G0146|AQX86695.1;	G4074|OPC69346.1	N/A	N/A	N/A	N/A
cluster750	6	G4074|OPC74063.1;KC1913|WP_016198189.1;R26|WP_009085241.1;G4070|WP_078770543.1;G4122|WP_059324129.1;G0146|AQX85432.1;	G4074|OPC74063.1	P23155	Putative polyketide beta-ketoacyl synthase 1	GO:0016746; F:transferase activity, transferring acyl groups; IEA:UniProtKB-KW	4.7e-69
cluster751	6	G4074|OPC72450.1;KC1913|WP_016199923.1;R26|WP_009087040.1;G4070|WP_078772992.1;G4122|WP_059325291.1;G0146|AQX83657.1;	G4074|OPC72450.1	Q5SFD1	dTDP-4-dehydro-6-deoxyglucose 3-epimerase	GO:0008830; F:dTDP-4-dehydrorhamnose 3,5-epimerase activity; IEA:InterPro; GO:0017000; P:antibiotic biosynthetic process; IEA:UniProtKB-KW; GO:0009103; P:lipopolysaccharide biosynthetic process; IEA:InterPro	1.5e-19
cluster752	6	G4074|OPC71466.1;KC1913|WP_016199298.1;R26|WP_009085805.1;G4070|WP_078772022.1;G4122|WP_059326091.1;G0146|AQX86233.1;	G4074|OPC71466.1	P43669	Tail-specific protease	GO:0005886; C:plasma membrane; IEA:UniProtKB-KW; GO:0008236; F:serine-type peptidase activity; IEA:UniProtKB-KW	4.5e-06
cluster753	6	G4074|OPC71522.1;KC1913|WP_016198720.1;R26|WP_009085665.1;G4070|WP_009085665.1;G4122|WP_059326045.1;G0146|AQX86295.1;	G4074|OPC71522.1	A5GAX8	50S ribosomal protein L1 {ECO:0000255|HAMAP-Rule:MF_01318}	GO:0015934; C:large ribosomal subunit; IEA:InterPro; GO:0019843; F:rRNA binding; IEA:UniProtKB-HAMAP; GO:0003735; F:structural constituent of ribosome; IEA:InterPro; GO:0000049; F:tRNA binding; IEA:UniProtKB-KW; GO:0006417; P:regulation of translation; IEA:UniProtKB-KW; GO:0006412; P:translation; IEA:UniProtKB-HAMAP	1.4e-70
cluster754	6	G4074|OPC72117.1;R26|WP_009089370.1;G4070|WP_078773170.1;G4122|WP_059324692.1;G0146|AQX84317.1;KC1913|WP_016199616.1;	G4074|OPC72117.1	N/A	N/A	N/A	N/A
cluster755	6	G4074|OPC69441.1;KC1913|WP_016199973.1;R26|WP_009090284.1;G4070|WP_078772056.1;G4122|WP_059322817.1;G0146|AQX86598.1;	G4074|OPC69441.1	Q732F8	UDP-N-acetylglucosamine--N-acetylmuramyl-(pentapeptide) pyrophosphoryl-undecaprenol N-acetylglucosamine transferase 1 {ECO:0000255|HAMAP-Rule:MF_00033}	GO:0005886; C:plasma membrane; IEA:UniProtKB-HAMAP; GO:0030246; F:carbohydrate binding; IEA:InterPro; GO:0051991; F:UDP-N-acetyl-D-glucosamine:N-acetylmuramoyl-L-alanyl-D-glutamyl-meso-2,6-diaminopimelyl-D-alanyl-D-alanine-diphosphoundecaprenol 4-beta-N-acetylglucosaminlytransferase activity; IEA:UniProtKB-EC; GO:0050511; F:undecaprenyldiphospho-muramoylpentapeptide beta-N-acetylglucosaminyltrans…	1.7e-62
cluster756	6	G4074|OPC73990.1;KC1913|WP_016200332.1;R26|WP_009085378.1;G4070|WP_078770424.1;G4122|WP_059324098.1;G0146|AQX85503.1;	G4074|OPC73990.1	N/A	N/A	N/A	N/A
cluster757	6	G4074|OPC69211.1;KC1913|WP_016169971.1;R26|WP_009086773.1;G4070|WP_045182929.1;G4122|WP_045182929.1;G0146|AQX86863.1;	G4074|OPC69211.1	Q6MAH4	Bifunctional protein FolD {ECO:0000255|HAMAP-Rule:MF_01576}	GO:0004477; F:methenyltetrahydrofolate cyclohydrolase activity; IEA:UniProtKB-HAMAP; GO:0004488; F:methylenetetrahydrofolate dehydrogenase (NADP+) activity; IEA:UniProtKB-HAMAP; GO:0009396; P:folic acid-containing compound biosynthetic process; IEA:InterPro; GO:0000105; P:histidine biosynthetic process; IEA:UniProtKB-KW; GO:0009086; P:methionine biosynthetic process; IEA:UniProtKB-KW; GO:0006164;…	2.8e-76
cluster758	6	G4074|OPC71579.1;KC1913|WP_016198582.1;R26|WP_009085557.1;G4070|WP_059156721.1;G4122|WP_059326004.1;G0146|AQX86351.1;	G4074|OPC71579.1	Q8DQ37	Dihydroorotate dehydrogenase B (NAD(+)), catalytic subunit	GO:0005737; C:cytoplasm; IEA:UniProtKB-HAMAP; GO:0004152; F:dihydroorotate dehydrogenase activity; IEA:UniProtKB-HAMAP; GO:0004589; F:orotate reductase (NADH) activity; IEA:UniProtKB-EC; GO:0006207; P:'de novo' pyrimidine nucleobase biosynthetic process; IEA:InterPro; GO:0044205; P:'de novo' UMP biosynthetic process; IEA:UniProtKB-UniPathway	3.4e-24
cluster759	6	G4074|OPC72434.1;KC1913|WP_016199905.1;R26|WP_009093113.1;G4070|WP_078773033.1;G4122|WP_059325306.1;G0146|AQX83672.1;	G4074|OPC72434.1	P37506	Uncharacterized protein YyaR	GO:0008080; F:N-acetyltransferase activity; IEA:InterPro	1.6e-03
cluster760	6	G4074|OPC74998.1;KC1913|WP_016199829.1;R26|WP_009088240.1;G4070|WP_078770566.1;G4122|WP_059322527.1;G0146|AQX84599.1;	G4074|OPC74998.1	Q747Q8	2,3-bisphosphoglycerate-independent phosphoglycerate mutase {ECO:0000255|HAMAP-Rule:MF_01038}	GO:0005737; C:cytoplasm; IEA:InterPro; GO:0046537; F:2,3-bisphosphoglycerate-independent phosphoglycerate mutase activity; IEA:UniProtKB-HAMAP; GO:0030145; F:manganese ion binding; IEA:UniProtKB-HAMAP; GO:0006007; P:glucose catabolic process; IEA:InterPro; GO:0006096; P:glycolytic process; IEA:UniProtKB-HAMAP	7.6e-130
cluster761	6	G4074|OPC72326.1;KC1913|WP_016198469.1;R26|WP_009089578.1;G4070|WP_078771169.1;G4122|WP_059323114.1;G0146|AQX83780.1;	G4074|OPC72326.1	N/A	N/A	N/A	N/A
cluster762	6	G4074|OPC71659.1;KC1913|WP_016200086.1;R26|WP_009085426.1;G4070|WP_078771864.1;G4122|WP_059325935.1;G0146|AQX86435.1;	G4074|OPC71659.1	N/A	N/A	N/A	N/A
cluster763	6	G4074|OPC69379.1;KC1913|WP_016199063.1;R26|WP_009090119.1;G4070|WP_078772104.1;G4122|WP_059322871.1;G0146|AQX87466.1;	G4074|OPC69379.1	N/A	N/A	N/A	N/A
cluster764	6	G4074|OPC74427.1;KC1913|WP_016199160.1;R26|WP_009090342.1;G4070|WP_078771855.1;G4122|WP_059323562.1;G0146|AQX85791.1;	G4074|OPC74427.1	P55189	Putative sulfate transporter YbaR	GO:0016021; C:integral component of membrane; IEA:UniProtKB-KW; GO:0005886; C:plasma membrane; IEA:UniProtKB-KW; GO:0008271; F:secondary active sulfate transmembrane transporter activity; IEA:InterPro	9.7e-109
cluster765	6	G4074|OPC73951.1;KC1913|WP_016199743.1;R26|WP_009091519.1;G4070|WP_078770389.1;G4122|WP_059322617.1;G0146|AQX85545.1;	G4074|OPC73951.1	Q8DEX2	Copper homeostasis protein CutC {ECO:0000255|HAMAP-Rule:MF_00795}	GO:0005737; C:cytoplasm; IEA:UniProtKB-KW; GO:0005507; F:copper ion binding; IEA:InterPro; GO:0055070; P:copper ion homeostasis; IEA:InterPro	2.5e-29
cluster766	6	G4074|OPC74279.1;KC1913|WP_016199083.1;R26|WP_009091018.1;G4070|WP_078773187.1;G4122|WP_059323691.1;G0146|AQX85215.1;	G4074|OPC74279.1	O31249	HTH-type transcriptional regulator AlkR	GO:0043565; F:sequence-specific DNA binding; IEA:InterPro; GO:0003700; F:sequence-specific DNA binding transcription factor activity; IEA:InterPro; GO:0043448; P:alkane catabolic process; IEA:UniProtKB-UniPathway; GO:0006351; P:transcription, DNA-templated; IEA:UniProtKB-KW	2.3e-05
cluster767	6	G4074|OPC71559.1;KC1913|WP_016198562.1;R26|WP_009085587.1;G4070|WP_034867882.1;G4122|WP_059326018.1;G0146|AQX86332.1;	G4074|OPC71559.1	N/A	N/A	N/A	N/A
cluster768	6	G4074|OPC74465.1;KC1913|WP_016199669.1;R26|WP_009094894.1;G4070|WP_078773130.1;G4122|WP_059323594.1;G0146|AQX85275.1;	G4074|OPC74465.1	N/A	N/A	N/A	N/A
cluster769	6	G4074|OPC73496.1;KC1913|WP_016198905.1;R26|WP_009087893.1;G4070|WP_078771480.1;G4122|WP_059324223.1;G0146|AQX86016.1;	G4074|OPC73496.1	N/A	N/A	N/A	N/A
cluster770	6	G4074|OPC71528.1;KC1913|WP_016198713.1;R26|WP_009085650.1;G4070|WP_078771967.1;G4122|WP_034869614.1;G0146|AQX86301.1;	G4074|OPC71528.1	C5D3R5	Elongation factor Tu {ECO:0000255|HAMAP-Rule:MF_00118}	GO:0005737; C:cytoplasm; IEA:UniProtKB-HAMAP; GO:0005525; F:GTP binding; IEA:UniProtKB-HAMAP; GO:0003924; F:GTPase activity; IEA:InterPro; GO:0003746; F:translation elongation factor activity; IEA:UniProtKB-HAMAP	7.4e-165
cluster771	6	G4074|OPC74038.1;KC1913|WP_016198212.1;R26|WP_009085299.1;G4070|WP_078770462.1;G4122|WP_059324054.1;G0146|AQX85455.1;	G4074|OPC74038.1	N/A	N/A	N/A	N/A
cluster772	6	G4074|OPC69316.1;KC1913|WP_034881697.1;R26|WP_034785722.1;G4070|WP_078772157.1;G4122|WP_059322950.1;G0146|AQX86755.1;	G4074|OPC69316.1	N/A	N/A	N/A	N/A
cluster773	6	G4074|OPC74690.1;KC1913|WP_016198015.1;R26|WP_009084804.1;G4070|WP_078770832.1;G4122|WP_059325100.1;G0146|AQX84884.1;	G4074|OPC74690.1	N/A	N/A	N/A	N/A
cluster774	6	G4074|OPC74281.1;KC1913|WP_026149289.1;R26|WP_009091014.1;G4070|WP_078773189.1;G4122|WP_059323711.1;G0146|AQX85213.1;	G4074|OPC74281.1	A1JSL8	UPF0194 membrane protein YE2891 {ECO:0000255|HAMAP-Rule:MF_01304}	GO:0016020; C:membrane; IEA:InterPro; GO:0042597; C:periplasmic space; IEA:UniProtKB-KW; GO:0055085; P:transmembrane transport; IEA:InterPro	8.2e-14
cluster775	6	G4074|OPC73809.1;KC1913|WP_026149362.1;R26|WP_009092051.1;G4070|WP_078771790.1;G4122|WP_059324382.1;G0146|AQX85684.1;	G4074|OPC73809.1	Q06527	Ankyrin homolog	N/A	1.4e-11
cluster776	6	G4074|OPC74103.1;KC1913|WP_016198155.1;R26|WP_009085151.1;G4070|WP_034869133.1;G4122|WP_059324581.1;G0146|AQX85392.1;	G4074|OPC74103.1	N/A	N/A	N/A	N/A
cluster777	6	G4074|OPC74923.1;KC1913|WP_016200504.1;R26|WP_009088406.1;G4070|WP_078770692.1;G4122|WP_059325543.1;G0146|AQX84718.1;	G4074|OPC74923.1	N/A	N/A	N/A	N/A
cluster778	6	G4074|OPC73887.1;KC1913|WP_016199649.1;R26|WP_009091375.1;G4070|WP_078770328.1;G4122|WP_059322677.1;G0146|AQX85612.1;	G4074|OPC73887.1	Q926K7	Potassium-transporting ATPase B chain 2	GO:0016021; C:integral component of membrane; IEA:UniProtKB-KW; GO:0005886; C:plasma membrane; IEA:UniProtKB-HAMAP; GO:0005524; F:ATP binding; IEA:UniProtKB-HAMAP; GO:0000287; F:magnesium ion binding; IEA:UniProtKB-HAMAP; GO:0008556; F:potassium-transporting ATPase activity; IEA:UniProtKB-HAMAP	4.0e-219
cluster779	6	G4074|OPC74052.1;KC1913|WP_016198200.1;R26|WP_009085269.1;G4070|WP_078770475.1;G4122|WP_059324040.1;G0146|AQX85442.1;	G4074|OPC74052.1	Q97KH8	Imidazole glycerol phosphate synthase subunit HisF	GO:0005737; C:cytoplasm; IEA:UniProtKB-HAMAP; GO:0000107; F:imidazoleglycerol-phosphate synthase activity; IEA:UniProtKB-HAMAP; GO:0016829; F:lyase activity; IEA:UniProtKB-KW; GO:0000105; P:histidine biosynthetic process; IEA:UniProtKB-HAMAP	8.8e-79
cluster780	6	G4074|OPC71521.1;KC1913|WP_016198721.1;R26|WP_009085668.1;G4070|WP_009085668.1;G4122|WP_045182229.1;G0146|AQX86294.1;	G4074|OPC71521.1	B7KIR6	50S ribosomal protein L10 {ECO:0000255|HAMAP-Rule:MF_00362}	GO:0005840; C:ribosome; IEA:UniProtKB-KW; GO:0070180; F:large ribosomal subunit rRNA binding; IEA:UniProtKB-HAMAP; GO:0003735; F:structural constituent of ribosome; IEA:InterPro; GO:0042254; P:ribosome biogenesis; IEA:InterPro; GO:0006412; P:translation; IEA:UniProtKB-HAMAP	2.5e-12
cluster781	6	G4074|OPC74513.1;KC1913|WP_016198779.1;R26|WP_009084430.1;G4070|WP_078773314.1;G4122|WP_059325382.1;G0146|AQX85059.1;	G4074|OPC74513.1	Q89AG8	DNA polymerase III subunit delta'	GO:0009360; C:DNA polymerase III complex; IEA:InterPro; GO:0003677; F:DNA binding; IEA:InterPro; GO:0003887; F:DNA-directed DNA polymerase activity; IEA:UniProtKB-KW	1.3e-04
cluster782	6	G4074|OPC71147.1;KC1913|WP_016200211.1;R26|WP_009091214.1;G4070|WP_078771050.1;G4122|WP_059325019.1;G0146|AQX87172.1;	G4074|OPC71147.1	N/A	N/A	N/A	N/A
cluster783	6	G4074|OPC74428.1;KC1913|WP_016199154.1;R26|WP_009090368.1;G4070|WP_078771723.1;G4122|WP_082695161.1;G0146|AQX85781.1;	G4074|OPC74428.1	Q06317	Penicillin-binding protein 4	GO:0016021; C:integral component of membrane; IEA:UniProtKB-KW; GO:0005886; C:plasma membrane; IEA:UniProtKB-KW; GO:0071555; P:cell wall organization; IEA:UniProtKB-KW; GO:0009252; P:peptidoglycan biosynthetic process; IEA:UniProtKB-KW; GO:0008360; P:regulation of cell shape; IEA:UniProtKB-KW	2.7e-09
cluster784	6	G4074|OPC72438.1;KC1913|WP_016199909.1;R26|WP_009087069.1;G4070|WP_078773030.1;G4122|WP_059325303.1;G0146|AQX83668.1;	G4074|OPC72438.1	P14012	Arginase	GO:0004053; F:arginase activity; IEA:UniProtKB-EC; GO:0046872; F:metal ion binding; IEA:UniProtKB-KW; GO:0006525; P:arginine metabolic process; IEA:UniProtKB-KW	5.2e-11
cluster785	6	G4074|OPC71668.1;KC1913|WP_016199872.1;R26|WP_009095059.1;G4070|WP_078771832.1;G4122|WP_059324262.1;G0146|AQX87436.1;	G4074|OPC71668.1	N/A	N/A	N/A	N/A
cluster786	6	G4074|OPC72528.1;KC1913|WP_016198866.1;R26|WP_009086322.1;G4070|WP_078772920.1;G4122|WP_059325220.1;G0146|AQX83567.1;	G4074|OPC72528.1	Q9Z9J0	tRNA pseudouridine synthase A {ECO:0000255|HAMAP-Rule:MF_00171}	GO:0009982; F:pseudouridine synthase activity; IEA:UniProtKB-HAMAP; GO:0003723; F:RNA binding; IEA:InterPro; GO:0031119; P:tRNA pseudouridine synthesis; IEA:UniProtKB-HAMAP	3.5e-38
cluster787	6	G4074|OPC71083.1;KC1913|WP_016199488.1;R26|WP_009091281.1;G4070|WP_078771077.1;G4122|WP_059325058.1;G0146|AQX87127.1;	G4074|OPC71083.1	N/A	N/A	N/A	N/A
cluster788	6	G4074|OPC72171.1;KC1913|WP_016197867.1;R26|WP_009089256.1;G4070|WP_078771279.1;G4122|WP_059324638.1;G0146|AQX83932.1;	G4074|OPC72171.1	Q1LC89	Hemin import ATP-binding protein HmuV {ECO:0000255|HAMAP-Rule:MF_01718}	GO:0043190; C:ATP-binding cassette (ABC) transporter complex; IEA:UniProtKB-HAMAP; GO:0005524; F:ATP binding; IEA:UniProtKB-HAMAP; GO:0015439; F:heme-transporting ATPase activity; IEA:UniProtKB-HAMAP	7.0e-39
cluster789	6	G4074|OPC72315.1;KC1913|WP_016198459.1;R26|WP_009089606.1;G4070|WP_078771177.1;G4122|WP_059323895.1;G0146|AQX83790.1;	G4074|OPC72315.1	Q1R575	C4-dicarboxylate transport protein {ECO:0000255|HAMAP-Rule:MF_01300}	GO:0016021; C:integral component of membrane; IEA:UniProtKB-KW; GO:0005886; C:plasma membrane; IEA:UniProtKB-HAMAP; GO:0017153; F:sodium:dicarboxylate symporter activity; IEA:InterPro; GO:0008643; P:carbohydrate transport; IEA:UniProtKB-KW	1.3e-21
cluster790	6	G4074|OPC67692.1;KC1913|WP_016170180.1;R26|WP_009087219.1;G4070|WP_078722388.1;G4122|WP_059325823.1;G0146|AQX87086.1;	G4074|OPC67692.1	P0ADX4	Protein YhfA	GO:0006979; P:response to oxidative stress; IEA:InterPro	9.4e-14
cluster791	6	G4074|OPC74637.1;KC1913|WP_016198045.1;R26|WP_009084691.1;G4070|WP_034868226.1;G4122|WP_059324368.1;G0146|AQX87351.1;	G4074|OPC74637.1	P63734	Carbamoyl-phosphate synthase small chain {ECO:0000255|HAMAP-Rule:MF_01209}	GO:0005524; F:ATP binding; IEA:UniProtKB-HAMAP; GO:0004088; F:carbamoyl-phosphate synthase (glutamine-hydrolyzing) activity; IEA:UniProtKB-HAMAP; GO:0044205; P:'de novo' UMP biosynthetic process; IEA:UniProtKB-UniPathway; GO:0006526; P:arginine biosynthetic process; IEA:UniProtKB-HAMAP; GO:0070409; P:carbamoyl phosphate biosynthetic process; IEA:InterPro; GO:0006543; P:glutamine catabolic process…	4.9e-123
cluster792	6	G4074|OPC74993.1;KC1913|WP_016199834.1;R26|WP_009088251.1;G4070|WP_078770570.1;G4122|WP_059322523.1;G0146|AQX84603.1;	G4074|OPC74993.1	N/A	N/A	N/A	N/A
cluster793	6	G4074|OPC73948.1;KC1913|WP_019051057.1;R26|WP_009091505.1;G4070|WP_078770382.1;G4122|WP_059322620.1;G0146|AQX85551.1;	G4074|OPC73948.1	Q89ZI2	O-GlcNAcase BT_4395	GO:0016798; F:hydrolase activity, acting on glycosyl bonds; IEA:UniProtKB-KW; GO:0005975; P:carbohydrate metabolic process; IEA:InterPro	4.7e-11
cluster794	6	G4074|OPC71271.1;KC1913|WP_016199785.1;R26|WP_009089049.1;G4070|WP_059324980.1;G4122|WP_059324980.1;G0146|AQX87225.1;	G4074|OPC71271.1	B7MNP2	Carnitine operon protein CaiE {ECO:0000255|HAMAP-Rule:MF_01525}	GO:0016740; F:transferase activity; IEA:UniProtKB-KW; GO:0009437; P:carnitine metabolic process; IEA:UniProtKB-UniPathway	2.8e-48
cluster795	6	G4074|OPC74457.1;KC1913|WP_016198210.1;R26|WP_009085295.1;G4070|WP_078770464.1;G4122|WP_082695186.1;G0146|AQX87384.1;	G4074|OPC74457.1	P9WLH7	Uncharacterized protein Rv2227	N/A	5.4e-38
cluster796	6	G4074|OPC71406.1;KC1913|WP_016199250.1;R26|WP_009084887.1;G4070|WP_078771392.1;G4122|WP_059324139.1;G0146|AQX86173.1;	G4074|OPC71406.1	N/A	N/A	N/A	N/A
cluster797	6	G4074|OPC74136.1;KC1913|WP_016200006.1;R26|WP_009085074.1;G4070|WP_078773074.1;G4122|WP_059324529.1;G0146|AQX85355.1;	G4074|OPC74136.1	N/A	N/A	N/A	N/A
cluster798	6	G4074|OPC74046.1;R26|WP_009085280.1;G4070|WP_059324046.1;G4122|WP_059324046.1;G0146|AQX85447.1;KC1913|WP_016200668.1;	G4074|OPC74046.1	N/A	N/A	N/A	N/A
cluster799	6	G4074|OPC74016.1;KC1913|WP_019051044.1;R26|WP_009085351.1;G4070|WP_078770444.1;G4122|WP_059324074.1;G0146|AQX85477.1;	G4074|OPC74016.1	Q81GY5	Foldase protein PrsA 1	GO:0005886; C:plasma membrane; IEA:UniProtKB-HAMAP; GO:0003755; F:peptidyl-prolyl cis-trans isomerase activity; IEA:UniProtKB-HAMAP; GO:0006457; P:protein folding; IEA:UniProtKB-HAMAP	5.3e-13
cluster800	6	G4074|OPC69393.1;KC1913|WP_016199047.1;R26|WP_009090159.1;G4070|WP_078772091.1;G4122|WP_059322859.1;G0146|AQX86648.1;	G4074|OPC69393.1	N/A	N/A	N/A	N/A
cluster801	6	G4074|OPC74416.1;KC1913|WP_016199606.1;R26|WP_009087628.1;G4070|WP_078771654.1;G4122|WP_059323472.1;G0146|AQX87420.1;	G4074|OPC74416.1	N/A	N/A	N/A	N/A
cluster802	6	G4074|OPC71568.1;KC1913|WP_016198570.1;R26|WP_086982446.1;G4070|WP_078771935.1;G4122|WP_059326012.1;G0146|AQX86340.1;	G4074|OPC71568.1	Q8ZMX9	L-aspartate oxidase	GO:0005737; C:cytoplasm; IEA:UniProtKB-KW; GO:0008734; F:L-aspartate oxidase activity; IEA:UniProtKB-EC; GO:0044318; F:L-aspartate:fumarate oxidoreductase activity; IEA:UniProtKB-EC; GO:0009435; P:NAD biosynthetic process; IEA:UniProtKB-UniPathway	5.7e-24
cluster803	6	G4074|OPC69418.1;KC1913|WP_016199022.1;R26|WP_009090210.1;G4070|WP_078772072.1;G4122|WP_059322837.1;G0146|AQX86620.1;	G4074|OPC69418.1	N/A	N/A	N/A	N/A
cluster804	6	G4074|OPC71676.1;KC1913|WP_016198767.1;R26|WP_009085767.1;G4070|WP_078772048.1;G4122|WP_059326150.1;G0146|AQX87445.1;	G4074|OPC71676.1	P24755	Outer membrane protein A	GO:0009279; C:cell outer membrane; IEA:UniProtKB-KW; GO:0046930; C:pore complex; IEA:UniProtKB-KW; GO:0015288; F:porin activity; IEA:UniProtKB-KW; GO:0005198; F:structural molecule activity; IEA:InterPro; GO:0000746; P:conjugation; IEA:UniProtKB-KW; GO:0006811; P:ion transport; IEA:UniProtKB-KW	1.3e-04
cluster805	6	G4074|OPC73482.1;KC1913|WP_016198917.1;R26|WP_009087914.1;G4070|WP_078771470.1;G4122|WP_059324212.1;G0146|AQX86031.1;	G4074|OPC73482.1	P46831	Isocitrate lyase	GO:0005737; C:cytoplasm; IEA:UniProtKB-KW; GO:0004451; F:isocitrate lyase activity; IEA:UniProtKB-EC; GO:0006097; P:glyoxylate cycle; IEA:UniProtKB-UniPathway; GO:0006099; P:tricarboxylic acid cycle; IEA:UniProtKB-KW	2.8e-29
cluster806	6	G4074|OPC71261.1;KC1913|WP_016200643.1;R26|WP_009089071.1;G4070|WP_078770990.1;G4122|WP_059324988.1;G0146|AQX87215.1;	G4074|OPC71261.1	P23101	Toluate 1,2-dioxygenase electron transfer component	GO:0051537; F:2 iron, 2 sulfur cluster binding; IEA:UniProtKB-KW; GO:0009055; F:electron carrier activity; IEA:InterPro; GO:0008860; F:ferredoxin-NAD+ reductase activity; IEA:UniProtKB-EC; GO:0046872; F:metal ion binding; IEA:UniProtKB-KW; GO:0019439; P:aromatic compound catabolic process; IEA:UniProtKB-KW	7.8e-04
cluster807	6	G4074|OPC73691.1;KC1913|WP_016199188.1;R26|WP_009087528.1;G4070|WP_078771703.1;G4122|WP_059323417.1;G0146|AQX85814.1;	G4074|OPC73691.1	P0A9U8	Probable acyl-CoA dehydrogenase YdiO	GO:0003995; F:acyl-CoA dehydrogenase activity; IEA:InterPro; GO:0050660; F:flavin adenine dinucleotide binding; IEA:InterPro; GO:0052890; F:oxidoreductase activity, acting on the CH-CH group of donors, with a flavin as acceptor; IMP:EcoCyc; GO:0071271; P:1-butanol biosynthetic process; IMP:CACAO	2.3e-21
cluster808	6	G4074|OPC72410.1;KC1913|WP_016200512.1;R26|WP_009090690.1;G4070|WP_078771100.1;G4122|WP_059325332.1;G0146|AQX83695.1;	G4074|OPC72410.1	P20098	Transcriptional regulatory protein RcsA {ECO:0000255|HAMAP-Rule:MF_00982}	GO:0003677; F:DNA binding; IEA:UniProtKB-KW; GO:0003700; F:sequence-specific DNA binding transcription factor activity; IEA:InterPro; GO:0050896; P:response to stimulus; IEA:UniProtKB-KW; GO:0006351; P:transcription, DNA-templated; IEA:UniProtKB-KW	6.7e-03
cluster809	6	G4074|OPC68758.1;KC1913|WP_016198438.1;R26|WP_009086105.1;G4070|WP_078771330.1;G4122|WP_059322250.1;G0146|AQX84490.1;	G4074|OPC68758.1	P56455	Histidine--tRNA ligase	GO:0005737; C:cytoplasm; IEA:UniProtKB-KW; GO:0005524; F:ATP binding; IEA:UniProtKB-KW; GO:0004821; F:histidine-tRNA ligase activity; IEA:UniProtKB-EC; GO:0006427; P:histidyl-tRNA aminoacylation; IEA:InterPro	2.6e-65
cluster810	6	G4074|OPC73898.1;KC1913|WP_016199662.1;R26|WP_009091395.1;G4070|WP_078770532.1;G4122|WP_081321980.1;G0146|AQX85601.1;	G4074|OPC73898.1	N/A	N/A	N/A	N/A
cluster811	6	G4074|OPC69458.1;KC1913|WP_016198345.1;R26|WP_009090327.1;G4070|WP_078772500.1;G4122|WP_059322805.1;G0146|AQX86581.1;	G4074|OPC69458.1	N/A	N/A	N/A	N/A
cluster812	6	G4074|OPC67801.1;KC1913|WP_016197838.1;R26|WP_009087445.1;G4070|WP_078772486.1;G4122|WP_082695246.1;G0146|AQX86975.1;	G4074|OPC67801.1	N/A	N/A	N/A	N/A
cluster813	6	G4074|OPC74272.1;KC1913|WP_016199874.1;R26|WP_009091034.1;G4070|WP_078773175.1;G4122|WP_059323642.1;G0146|AQX85222.1;	G4074|OPC74272.1	P09401	Streptomycin-6-phosphate phosphatase	GO:0005576; C:extracellular region; IEA:UniProtKB-KW; GO:0046872; F:metal ion binding; IEA:UniProtKB-KW; GO:0050301; F:streptomycin-6-phosphatase activity; IEA:UniProtKB-EC; GO:0019872; P:streptomycin biosynthetic process; IEA:UniProtKB-UniPathway	3.8e-27
cluster814	6	G4074|OPC71440.1;KC1913|WP_016199274.1;R26|WP_009085865.1;G4070|WP_078771362.1;G4122|WP_059326110.1;G0146|AQX86207.1;	G4074|OPC71440.1	N/A	N/A	N/A	N/A
cluster815	6	G4074|OPC73835.1;KC1913|WP_016200281.1;R26|WP_009092006.1;G4070|WP_078771813.1;G4122|WP_082695196.1;G0146|AQX85661.1;	G4074|OPC73835.1	N/A	N/A	N/A	N/A
cluster816	6	G4074|OPC69360.1;KC1913|WP_016170128.1;R26|WP_009090069.1;G4070|WP_078772120.1;G4122|WP_059322890.1;G0146|AQX86681.1;	G4074|OPC69360.1	Q56346	Alanine racemase {ECO:0000255|HAMAP-Rule:MF_01201}	GO:0008784; F:alanine racemase activity; IEA:UniProtKB-HAMAP; GO:0030170; F:pyridoxal phosphate binding; IEA:UniProtKB-HAMAP; GO:0030632; P:D-alanine biosynthetic process; IEA:UniProtKB-UniPathway	3.3e-34
cluster817	6	G4074|OPC74969.1;KC1913|WP_016200437.1;R26|WP_009088300.1;G4070|WP_078770667.1;G4122|WP_059325583.1;G0146|AQX84669.1;	G4074|OPC74969.1	B5XZ49	HTH-type transcriptional activator RhaS {ECO:0000255|HAMAP-Rule:MF_01534}	GO:0005737; C:cytoplasm; IEA:UniProtKB-HAMAP; GO:0043565; F:sequence-specific DNA binding; IEA:InterPro; GO:0003700; F:sequence-specific DNA binding transcription factor activity; IEA:UniProtKB-HAMAP; GO:0045893; P:positive regulation of transcription, DNA-templated; IEA:UniProtKB-HAMAP; GO:0019299; P:rhamnose metabolic process; IEA:UniProtKB-HAMAP; GO:0006351; P:transcription, DNA-templated; IEA…	1.8e-06
cluster818	6	G4074|OPC71551.1;KC1913|WP_016198554.1;R26|WP_009085607.1;G4070|WP_009085607.1;G4122|WP_009085607.1;G0146|AQX86324.1;	G4074|OPC71551.1	N/A	N/A	N/A	N/A
cluster819	6	G4074|OPC68573.1;KC1913|WP_016198013.1;R26|WP_009090470.1;G4070|WP_034868180.1;G4122|WP_059322472.1;G0146|AQX84239.1;	G4074|OPC68573.1	N/A	N/A	N/A	N/A
cluster820	6	G4074|OPC73583.1;KC1913|WP_016199243.1;R26|WP_009087697.1;G4070|WP_059343729.1;G4122|WP_059323510.1;G0146|AQX85933.1;	G4074|OPC73583.1	C1KYU7	ATP synthase gamma chain {ECO:0000255|HAMAP-Rule:MF_00815}	GO:0005886; C:plasma membrane; IEA:UniProtKB-HAMAP; GO:0045261; C:proton-transporting ATP synthase complex, catalytic core F(1); IEA:UniProtKB-KW; GO:0005524; F:ATP binding; IEA:UniProtKB-HAMAP; GO:0046933; F:proton-transporting ATP synthase activity, rotational mechanism; IEA:UniProtKB-HAMAP; GO:0046961; F:proton-transporting ATPase activity, rotational mechanism; IEA:InterPro; GO:0042777; P:pla…	3.0e-54
cluster821	6	G4074|OPC71342.1;KC1913|WP_016198946.1;R26|WP_009087974.1;G4070|WP_078771449.1;G4122|WP_059324189.1;G0146|AQX86060.1;	G4074|OPC71342.1	N/A	N/A	N/A	N/A
cluster822	6	G4074|OPC74218.1;KC1913|WP_016199688.1;R26|WP_009091066.1;G4070|WP_078773150.1;G4122|WP_059323615.1;G0146|AQX85253.1;	G4074|OPC74218.1	N/A	N/A	N/A	N/A
cluster823	6	G4074|OPC67755.1;KC1913|WP_016197793.1;R26|WP_009087353.1;G4070|WP_009087353.1;G4122|WP_059325862.1;G0146|AQX87023.1;	G4074|OPC67755.1	N/A	N/A	N/A	N/A
cluster824	6	G4074|OPC73550.1;KC1913|WP_016199211.1;R26|WP_009087777.1;G4070|WP_078771596.1;G4122|WP_059323530.1;G0146|AQX85966.1;	G4074|OPC73550.1	P44723	Nucleoside triphosphate pyrophosphohydrolase	GO:0005524; F:ATP binding; IEA:UniProtKB-KW; GO:0047693; F:ATP diphosphatase activity; IEA:UniProtKB-EC; GO:0046872; F:metal ion binding; IEA:UniProtKB-KW	6.1e-43
cluster825	6	G4074|OPC72140.1;KC1913|WP_016197899.1;R26|WP_009089310.1;G4070|WP_078770611.1;G4122|WP_059324671.1;G0146|AQX83963.1;	G4074|OPC72140.1	N/A	N/A	N/A	N/A
cluster826	6	G4074|OPC71333.1;KC1913|WP_016198936.1;R26|WP_009087952.1;G4070|WP_078771457.1;G4122|WP_059324196.1;G0146|AQX86051.1;	G4074|OPC71333.1	C1CJT2	Deoxyribose-phosphate aldolase {ECO:0000255|HAMAP-Rule:MF_00114}	GO:0005737; C:cytoplasm; IEA:UniProtKB-HAMAP; GO:0004139; F:deoxyribose-phosphate aldolase activity; IEA:UniProtKB-HAMAP; GO:0016052; P:carbohydrate catabolic process; IEA:UniProtKB-HAMAP; GO:0009264; P:deoxyribonucleotide catabolic process; IEA:InterPro; GO:0046386; P:deoxyribose phosphate catabolic process; IEA:UniProtKB-UniPathway	1.9e-25
cluster827	6	G4074|OPC72392.1;KC1913|WP_016200382.1;R26|WP_009089418.1;G4070|WP_078771112.1;G4122|WP_059323005.1;G0146|AQX83707.1;	G4074|OPC72392.1	N/A	N/A	N/A	N/A
cluster828	6	G4074|OPC74105.1;KC1913|WP_016198153.1;R26|WP_009085147.1;G4070|WP_078770515.1;G4122|WP_045180292.1;G0146|AQX85390.1;	G4074|OPC74105.1	A4IMH1	Ribonuclease Y {ECO:0000255|HAMAP-Rule:MF_00335}	GO:0016021; C:integral component of membrane; IEA:UniProtKB-KW; GO:0005886; C:plasma membrane; IEA:UniProtKB-HAMAP; GO:0004521; F:endoribonuclease activity; IEA:UniProtKB-HAMAP; GO:0003723; F:RNA binding; IEA:UniProtKB-HAMAP; GO:0006402; P:mRNA catabolic process; IEA:UniProtKB-HAMAP	1.3e-129
cluster829	6	G4074|OPC73474.1;KC1913|WP_016198924.1;R26|WP_009087929.1;G4070|WP_034868598.1;G4122|WP_034868598.1;G0146|AQX86039.1;	G4074|OPC73474.1	N/A	N/A	N/A	N/A
cluster830	6	G4074|OPC74040.1;KC1913|WP_016198209.1;R26|WP_009085293.1;G4070|WP_078404604.1;G4122|WP_059324052.1;G0146|AQX85453.1;	G4074|OPC74040.1	P0A2U0	Methylated-DNA--protein-cysteine methyltransferase {ECO:0000255|HAMAP-Rule:MF_00772}	GO:0005737; C:cytoplasm; IEA:UniProtKB-HAMAP; GO:0003908; F:methylated-DNA-[protein]-cysteine S-methyltransferase activity; IEA:UniProtKB-HAMAP; GO:0006307; P:DNA dealkylation involved in DNA repair; IEA:UniProtKB-HAMAP	1.2e-15
cluster831	6	G4074|OPC71535.1;KC1913|WP_016198707.1;R26|WP_009094336.1;G4070|WP_078771961.1;G4122|WP_059326037.1;G0146|AQX86307.1;	G4074|OPC71535.1	C3PAA9	UvrABC system protein C {ECO:0000255|HAMAP-Rule:MF_00203}	GO:0005737; C:cytoplasm; IEA:UniProtKB-HAMAP; GO:0009380; C:excinuclease repair complex; IEA:InterPro; GO:0003677; F:DNA binding; IEA:UniProtKB-HAMAP; GO:0009381; F:excinuclease ABC activity; IEA:UniProtKB-HAMAP; GO:0006289; P:nucleotide-excision repair; IEA:UniProtKB-HAMAP; GO:0009432; P:SOS response; IEA:UniProtKB-HAMAP	2.1e-102
cluster832	6	G4074|OPC73964.1;KC1913|WP_016199761.1;R26|WP_009085406.1;G4070|WP_078770535.1;G4122|WP_059324124.1;G0146|AQX85530.1;	G4074|OPC73964.1	N/A	N/A	N/A	N/A
cluster833	6	G4074|OPC73834.1;KC1913|WP_016200280.1;R26|WP_009092008.1;G4070|WP_078771812.1;G4122|WP_059324402.1;G0146|AQX85662.1;	G4074|OPC73834.1	Q8XMU7	Glutaminase 1 {ECO:0000255|HAMAP-Rule:MF_00313}	GO:0004359; F:glutaminase activity; IEA:UniProtKB-HAMAP; GO:0006541; P:glutamine metabolic process; IEA:InterPro	7.1e-55
cluster834	6	G4074|OPC72350.1;KC1913|WP_019050929.1;R26|WP_009094083.1;G4070|WP_078771146.1;G4122|WP_059323069.1;G0146|AQX83752.1;	G4074|OPC72350.1	B1IMK5	Endonuclease MutS2 {ECO:0000255|HAMAP-Rule:MF_00092}	GO:0005524; F:ATP binding; IEA:UniProtKB-HAMAP; GO:0016887; F:ATPase activity; IEA:InterPro; GO:0004519; F:endonuclease activity; IEA:UniProtKB-HAMAP; GO:0030983; F:mismatched DNA binding; IEA:InterPro; GO:0006298; P:mismatch repair; IEA:InterPro; GO:0045910; P:negative regulation of DNA recombination; IEA:InterPro	1.5e-70
cluster835	6	G4074|OPC69147.1;KC1913|WP_016169901.1;R26|WP_009086910.1;G4070|WP_078772308.1;G4122|WP_059325625.1;G0146|AQX86931.1;	G4074|OPC69147.1	N/A	N/A	N/A	N/A
cluster836	6	G4074|OPC72337.1;KC1913|WP_016198482.1;R26|WP_009089552.1;G4070|WP_078771158.1;G4122|WP_059323093.1;G0146|AQX83767.1;	G4074|OPC72337.1	N/A	N/A	N/A	N/A
cluster837	6	G4074|OPC73563.1;KC1913|WP_016199224.1;R26|WP_009087745.1;G4070|WP_034868780.1;G4122|WP_034868780.1;G0146|AQX85953.1;	G4074|OPC73563.1	Q89AT8	NADH-quinone oxidoreductase subunit J	GO:0016021; C:integral component of membrane; IEA:UniProtKB-KW; GO:0005886; C:plasma membrane; IEA:UniProtKB-KW; GO:0008137; F:NADH dehydrogenase (ubiquinone) activity; IEA:InterPro; GO:0048038; F:quinone binding; IEA:UniProtKB-KW	2.6e-15
cluster838	6	G4074|OPC74134.1;KC1913|WP_078400989.1;R26|WP_078396472.1;G4070|WP_078773072.1;G4122|WP_082695206.1;G0146|AQX85357.1;	G4074|OPC74134.1	P44165	Uncharacterized protein HI_1340	GO:0005215; F:transporter activity; IEA:InterPro	2.2e-09
cluster839	6	G4074|OPC71469.1;KC1913|WP_016199301.1;R26|WP_009085799.1;G4070|WP_078772018.1;G4122|WP_059326088.1;G0146|AQX86236.1;	G4074|OPC71469.1	N/A	N/A	N/A	N/A
cluster840	6	G4074|OPC73826.1;KC1913|WP_016200621.1;R26|WP_009092024.1;G4070|WP_078771805.1;G4122|WP_059324395.1;G0146|AQX85669.1;	G4074|OPC73826.1	N/A	N/A	N/A	N/A
cluster841	6	G4074|OPC75068.1;KC1913|WP_016200443.1;R26|WP_009088003.1;G4070|WP_078772855.1;G4122|WP_059322594.1;G0146|AQX84529.1;	G4074|OPC75068.1	P94414	Sensor histidine kinase YclK	GO:0016021; C:integral component of membrane; IEA:UniProtKB-KW; GO:0005886; C:plasma membrane; IEA:UniProtKB-KW; GO:0005524; F:ATP binding; IEA:UniProtKB-KW; GO:0000155; F:phosphorelay sensor kinase activity; IEA:InterPro	9.6e-15
cluster842	6	G4074|OPC72181.1;KC1913|WP_016197858.1;R26|WP_009089237.1;G4070|WP_078771271.1;G4122|WP_059323729.1;G0146|AQX83922.1;	G4074|OPC72181.1	O31712	Uncharacterized ABC transporter permease YknZ {ECO:0000305}	GO:0016021; C:integral component of membrane; IEA:UniProtKB-KW; GO:0005886; C:plasma membrane; IEA:UniProtKB-KW; GO:0042802; F:identical protein binding; IPI:IntAct; GO:0006810; P:transport; IEA:UniProtKB-KW	2.7e-04
cluster843	6	G4074|OPC68686.1;KC1913|WP_016198693.1;R26|WP_009085940.1;G4070|WP_009085940.1;G4122|WP_009085940.1;G0146|AQX84427.1;	G4074|OPC68686.1	Q44556	Putative RNA-binding protein RbpD	GO:0000166; F:nucleotide binding; IEA:InterPro; GO:0003723; F:RNA binding; IEA:UniProtKB-KW	1.3e-14
cluster844	6	G4074|OPC69429.1;KC1913|WP_016199986.1;R26|WP_009093984.1;G4070|WP_078412144.1;G4122|WP_024568515.1;G0146|AQX86611.1;	G4074|OPC69429.1	A5WC53	Peptide methionine sulfoxide reductase MsrA {ECO:0000255|HAMAP-Rule:MF_01401}	GO:0008113; F:peptide-methionine (S)-S-oxide reductase activity; IEA:UniProtKB-HAMAP; GO:0006464; P:cellular protein modification process; IEA:UniProtKB-HAMAP; GO:0030091; P:protein repair; IEA:InterPro; GO:0006979; P:response to oxidative stress; IEA:InterPro	2.4e-40
cluster845	6	G4074|OPC69302.1;KC1913|WP_016170068.1;R26|WP_009086644.1;G4070|WP_078772175.1;G4122|WP_059325762.1;G0146|AQX86769.1;	G4074|OPC69302.1	C1ESZ6	Type III pantothenate kinase {ECO:0000255|HAMAP-Rule:MF_01274}	GO:0005737; C:cytoplasm; IEA:UniProtKB-HAMAP; GO:0005524; F:ATP binding; IEA:UniProtKB-HAMAP; GO:0046872; F:metal ion binding; IEA:UniProtKB-KW; GO:0004594; F:pantothenate kinase activity; IEA:UniProtKB-HAMAP; GO:0015937; P:coenzyme A biosynthetic process; IEA:UniProtKB-HAMAP	3.1e-39
cluster846	6	G4074|OPC71264.1;KC1913|WP_016199776.1;R26|WP_009089064.1;G4070|WP_034870705.1;G4122|WP_034870705.1;G0146|AQX87218.1;	G4074|OPC71264.1	P76078	1,2-phenylacetyl-CoA epoxidase, subunit B	GO:0010124; P:phenylacetate catabolic process; IMP:UniProtKB	5.7e-23
cluster847	6	G4074|OPC72535.1;KC1913|WP_016198871.1;R26|WP_009086338.1;G4070|WP_078772915.1;G4122|WP_059325214.1;G0146|AQX87252.1;	G4074|OPC72535.1	P67099	Uncharacterized NTE family protein Mb1092c	GO:0004622; F:lysophospholipase activity; IEA:InterPro; GO:0046470; P:phosphatidylcholine metabolic process; IEA:InterPro	1.1e-13
cluster848	6	G4074|OPC74367.1;KC1913|WP_016200127.1;R26|WP_009084321.1;G4070|WP_078773261.1;G4122|WP_059323232.1;G0146|AQX85122.1;	G4074|OPC74367.1	P96662	Uncharacterized HTH-type transcriptional regulator YdeE	GO:0005737; C:cytoplasm; IEA:UniProtKB-KW; GO:0043565; F:sequence-specific DNA binding; IEA:InterPro; GO:0003700; F:sequence-specific DNA binding transcription factor activity; IEA:InterPro; GO:0006351; P:transcription, DNA-templated; IEA:UniProtKB-KW	2.2e-11
cluster849	6	G4074|OPC73484.1;KC1913|WP_016198915.1;R26|WP_009087911.1;G4070|WP_078771471.1;G4122|WP_059324213.1;G0146|AQX86028.1;	G4074|OPC73484.1	N/A	N/A	N/A	N/A
cluster850	6	G4074|OPC71422.1;KC1913|WP_016199260.1;R26|WP_009084865.1;G4070|WP_078403442.1;G4122|WP_059326127.1;G0146|AQX86189.1;	G4074|OPC71422.1	N/A	N/A	N/A	N/A
cluster851	6	G4074|OPC69524.1;KC1913|WP_016198272.1;R26|WP_009086571.1;G4070|WP_059154472.1;G4122|WP_059154472.1;G0146|AQX86470.1;	G4074|OPC69524.1	A6TWP7	ATP-dependent zinc metalloprotease FtsH 2 {ECO:0000255|HAMAP-Rule:MF_01458}	GO:0016021; C:integral component of membrane; IEA:UniProtKB-KW; GO:0005886; C:plasma membrane; IEA:UniProtKB-KW; GO:0005524; F:ATP binding; IEA:UniProtKB-HAMAP; GO:0016887; F:ATPase activity; IEA:UniProtKB-HAMAP; GO:0004222; F:metalloendopeptidase activity; IEA:InterPro; GO:0008270; F:zinc ion binding; IEA:UniProtKB-HAMAP; GO:0030163; P:protein catabolic process; IEA:UniProtKB-HAMAP	5.0e-134
cluster852	6	G4074|OPC73661.1;KC1913|WP_016200093.1;R26|WP_009087574.1;G4070|WP_078771678.1;G4122|WP_059323448.1;G0146|AQX85845.1;	G4074|OPC73661.1	N/A	N/A	N/A	N/A
cluster853	6	G4074|OPC69485.1;KC1913|WP_016198316.1;R26|WP_009086500.1;G4070|WP_009086500.1;G4122|WP_009086500.1;G0146|AQX86510.1;	G4074|OPC69485.1	P70949	MIP18 family protein YitW	N/A	4.3e-14
cluster854	6	G4074|OPC73830.1;KC1913|WP_016200625.1;R26|WP_009092017.1;G4070|WP_078771808.1;G4122|WP_059324465.1;G0146|AQX87404.1;	G4074|OPC73830.1	O06179	Putative monooxygenase Rv1533	GO:0018580; F:nitronate monooxygenase activity; IEA:InterPro	5.1e-16
cluster855	6	G4074|OPC74184.1;KC1913|WP_016199716.1;R26|WP_009091148.1;G4070|WP_078773112.1;G4122|WP_059325076.1;G0146|AQX85302.1;	G4074|OPC74184.1	N/A	N/A	N/A	N/A
cluster856	6	G4074|OPC69169.1;KC1913|WP_016169927.1;R26|WP_009086847.1;G4070|WP_059325645.1;G4122|WP_059325645.1;G0146|AQX86908.1;	G4074|OPC69169.1	N/A	N/A	N/A	N/A
cluster857	6	G4074|OPC74530.1;KC1913|WP_016198792.1;R26|WP_009084469.1;G4070|WP_078773329.1;G4122|WP_059325367.1;G0146|AQX85043.1;	G4074|OPC74530.1	B1L9R3	Glucose-1-phosphate adenylyltransferase {ECO:0000255|HAMAP-Rule:MF_00624}	GO:0005524; F:ATP binding; IEA:UniProtKB-KW; GO:0008878; F:glucose-1-phosphate adenylyltransferase activity; IEA:UniProtKB-EC; GO:0005978; P:glycogen biosynthetic process; IEA:UniProtKB-UniPathway	1.6e-64
cluster858	6	G4074|OPC69417.1;KC1913|WP_016199023.1;R26|WP_009090209.1;G4070|WP_078772073.1;G4122|WP_059322838.1;G0146|AQX86621.1;	G4074|OPC69417.1	N/A	N/A	N/A	N/A
cluster859	6	G4074|OPC71590.1;KC1913|WP_016198593.1;R26|WP_009085531.1;G4070|WP_078771918.1;G4122|WP_059325996.1;G0146|AQX86362.1;	G4074|OPC71590.1	N/A	N/A	N/A	N/A
cluster860	6	G4074|OPC67738.1;KC1913|WP_016197784.1;R26|WP_009087325.1;G4070|WP_009087325.1;G4122|WP_034871587.1;G0146|AQX87040.1;	G4074|OPC67738.1	Q81J31	50S ribosomal protein L24 {ECO:0000255|HAMAP-Rule:MF_01326}	GO:0005840; C:ribosome; IEA:UniProtKB-KW; GO:0019843; F:rRNA binding; IEA:UniProtKB-KW; GO:0003735; F:structural constituent of ribosome; IEA:InterPro; GO:0006412; P:translation; IEA:InterPro	3.3e-27
cluster861	6	G4074|OPC68795.1;KC1913|WP_016200561.1;R26|WP_009086197.1;G4070|WP_078770284.1;G4122|WP_059322188.1;G0146|AQX84519.1;	G4074|OPC68795.1	B0U081	50S ribosomal protein L9 {ECO:0000255|HAMAP-Rule:MF_00503}	GO:0005840; C:ribosome; IEA:UniProtKB-KW; GO:0019843; F:rRNA binding; IEA:UniProtKB-HAMAP; GO:0003735; F:structural constituent of ribosome; IEA:InterPro; GO:0006412; P:translation; IEA:UniProtKB-HAMAP	4.8e-25
cluster862	6	G4074|OPC73644.1;KC1913|WP_016199615.1;R26|WP_009087607.1;G4070|WP_078771663.1;G4122|WP_059323463.1;G0146|AQX85863.1;	G4074|OPC73644.1	P60611	Sensory transduction protein LytR	GO:0005737; C:cytoplasm; IEA:UniProtKB-KW; GO:0003677; F:DNA binding; IEA:UniProtKB-KW; GO:0000160; P:phosphorelay signal transduction system; IEA:UniProtKB-KW; GO:0006355; P:regulation of transcription, DNA-templated; IEA:UniProtKB-KW; GO:0006351; P:transcription, DNA-templated; IEA:UniProtKB-KW	1.7e-12
cluster863	6	G4074|OPC69531.1;KC1913|WP_019050767.1;R26|WP_009086582.1;G4070|WP_078772560.1;G4122|WP_059322742.1;G0146|AQX86463.1;	G4074|OPC69531.1	Q9ZLS9	Transcription termination factor Rho {ECO:0000255|HAMAP-Rule:MF_01884}	GO:0005524; F:ATP binding; IEA:UniProtKB-HAMAP; GO:0004386; F:helicase activity; IEA:UniProtKB-HAMAP; GO:0003723; F:RNA binding; IEA:UniProtKB-HAMAP; GO:0008186; F:RNA-dependent ATPase activity; IEA:InterPro; GO:0006353; P:DNA-templated transcription, termination; IEA:UniProtKB-HAMAP; GO:0006355; P:regulation of transcription, DNA-templated; IEA:UniProtKB-KW	2.8e-120
cluster864	6	G4074|OPC67744.1;KC1913|WP_009094463.1;R26|WP_009094463.1;G4070|WP_009094463.1;G4122|WP_034871591.1;G0146|AQX87034.1;	G4074|OPC67744.1	C5CC57	50S ribosomal protein L22 {ECO:0000255|HAMAP-Rule:MF_01331}	GO:0015934; C:large ribosomal subunit; IEA:InterPro; GO:0019843; F:rRNA binding; IEA:UniProtKB-HAMAP; GO:0003735; F:structural constituent of ribosome; IEA:InterPro; GO:0006412; P:translation; IEA:UniProtKB-HAMAP	5.5e-19
cluster865	6	G4074|OPC69117.1;KC1913|WP_016169870.1;R26|WP_009086969.1;G4070|WP_078772337.1;G4122|WP_059325602.1;G0146|AQX86957.1;	G4074|OPC69117.1	G8JZS4	Glucan 1,4-alpha-glucosidase SusB	GO:0042597; C:periplasmic space; IEA:UniProtKB-KW; GO:0005886; C:plasma membrane; IDA:MENGO; GO:0004558; F:alpha-1,4-glucosidase activity; IMP:MENGO; GO:0005509; F:calcium ion binding; IDA:UniProtKB; GO:0004339; F:glucan 1,4-alpha-glucosidase activity; IDA:UniProtKB; GO:0005983; P:starch catabolic process; IDA:UniProtKB	2.8e-223
cluster866	6	G4074|OPC68471.1;KC1913|WP_016200479.1;R26|WP_009091734.1;G4070|WP_078772768.1;G4122|WP_059324893.1;G0146|AQX84132.1;	G4074|OPC68471.1	P38004	3-oxoacyl-[acyl-carrier-protein] reductase FabG	GO:0004316; F:3-oxoacyl-[acyl-carrier-protein] reductase (NADPH) activity; ISS:UniProtKB; GO:0051287; F:NAD binding; IEA:InterPro; GO:0050661; F:NADP binding; ISS:UniProtKB; GO:0030497; P:fatty acid elongation; ISS:UniProtKB	1.2e-11
cluster867	6	G4074|OPC72237.1;KC1913|WP_016199960.1;R26|WP_009089816.1;G4070|WP_078771226.1;G4122|WP_009089816.1;G0146|AQX83867.1;	G4074|OPC72237.1	A3M1K4	Ribosome-binding factor A {ECO:0000255|HAMAP-Rule:MF_00003}	GO:0005737; C:cytoplasm; IEA:UniProtKB-HAMAP; GO:0006364; P:rRNA processing; IEA:UniProtKB-HAMAP	2.1e-06
cluster868	6	G4074|OPC71546.1;KC1913|WP_016198549.1;R26|WP_009085610.1;G4070|WP_078771949.1;G4122|WP_059326026.1;G0146|AQX86319.1;	G4074|OPC71546.1	B0TC35	Cysteine--tRNA ligase {ECO:0000255|HAMAP-Rule:MF_00041}	GO:0005737; C:cytoplasm; IEA:UniProtKB-HAMAP; GO:0005524; F:ATP binding; IEA:UniProtKB-HAMAP; GO:0004817; F:cysteine-tRNA ligase activity; IEA:UniProtKB-HAMAP; GO:0008270; F:zinc ion binding; IEA:UniProtKB-HAMAP; GO:0006423; P:cysteinyl-tRNA aminoacylation; IEA:UniProtKB-HAMAP	6.5e-94
cluster869	6	G4074|OPC69312.1;KC1913|WP_016170080.1;R26|WP_009089936.1;G4070|WP_078772163.1;G4122|WP_059325771.1;G0146|AQX86760.1;	G4074|OPC69312.1	N/A	N/A	N/A	N/A
cluster870	6	G4074|OPC69172.1;KC1913|WP_016169930.1;R26|WP_009086841.1;G4070|WP_024568547.1;G4122|WP_059325647.1;G0146|AQX86905.1;	G4074|OPC69172.1	N/A	N/A	N/A	N/A
cluster871	6	G4074|OPC72398.1;KC1913|WP_016200388.1;R26|WP_009089404.1;G4070|WP_078771105.1;G4122|WP_059322993.1;G0146|AQX83702.1;	G4074|OPC72398.1	P26900	L-asparaginase 1	GO:0005737; C:cytoplasm; IEA:UniProtKB-KW; GO:0004067; F:asparaginase activity; IEA:UniProtKB-EC; GO:0006520; P:cellular amino acid metabolic process; IEA:InterPro	2.3e-37
cluster872	6	G4074|OPC73860.1;KC1913|WP_016200410.1;R26|WP_009092213.1;G4070|WP_078770310.1;G4122|WP_059322695.1;G0146|AQX85635.1;	G4074|OPC73860.1	P72973	Na(+)/H(+) antiporter NhaS4	GO:0016021; C:integral component of membrane; IEA:UniProtKB-KW; GO:0015299; F:solute:proton antiporter activity; IEA:InterPro; GO:0006814; P:sodium ion transport; IEA:UniProtKB-KW	5.0e-93
cluster873	6	G4074|OPC71347.1;KC1913|WP_016198951.1;R26|WP_009085002.1;G4070|WP_009085002.1;G4122|WP_009085002.1;G0146|AQX86064.1;	G4074|OPC71347.1	C5D8V2	Succinyl-CoA ligase [ADP-forming] subunit beta {ECO:0000255|HAMAP-Rule:MF_00558}	GO:0005524; F:ATP binding; IEA:UniProtKB-HAMAP; GO:0000287; F:magnesium ion binding; IEA:UniProtKB-HAMAP; GO:0030145; F:manganese ion binding; IEA:UniProtKB-HAMAP; GO:0004775; F:succinate-CoA ligase (ADP-forming) activity; IEA:UniProtKB-HAMAP; GO:0006099; P:tricarboxylic acid cycle; IEA:UniProtKB-HAMAP	5.8e-109
cluster874	6	G4074|OPC73799.1;KC1913|WP_016200272.1;R26|WP_009092071.1;G4070|WP_078771780.1;G4122|WP_059323297.1;G0146|AQX85699.1;	G4074|OPC73799.1	N/A	N/A	N/A	N/A
cluster875	6	G4074|OPC74723.1;KC1913|WP_016198999.1;R26|WP_009088703.1;G4070|WP_078770804.1;G4122|WP_059325426.1;G0146|AQX84851.1;	G4074|OPC74723.1	B7JNV1	Elongation factor 4 {ECO:0000255|HAMAP-Rule:MF_00071}	GO:0005886; C:plasma membrane; IEA:UniProtKB-HAMAP; GO:0005525; F:GTP binding; IEA:UniProtKB-HAMAP; GO:0003924; F:GTPase activity; IEA:UniProtKB-HAMAP; GO:0043022; F:ribosome binding; IEA:UniProtKB-HAMAP; GO:0003746; F:translation elongation factor activity; IEA:UniProtKB-HAMAP; GO:0045727; P:positive regulation of translation; IEA:UniProtKB-HAMAP	1.0e-40
cluster876	6	G4074|OPC73540.1;KC1913|WP_016199201.1;R26|WP_009087792.1;G4070|WP_078771591.1;G4122|WP_059323537.1;G0146|AQX85974.1;	G4074|OPC73540.1	A1JLK0	UPF0312 protein YE1254 {ECO:0000255|HAMAP-Rule:MF_00780}	GO:0042597; C:periplasmic space; IEA:UniProtKB-KW	2.0e-19
cluster877	6	G4074|OPC71573.1;KC1913|WP_016198575.1;R26|WP_009085564.1;G4070|WP_078772045.1;G4122|WP_059326008.1;G0146|AQX86345.1;	G4074|OPC71573.1	N/A	N/A	N/A	N/A
cluster878	6	G4074|OPC68468.1;KC1913|WP_019051017.1;R26|WP_009091742.1;G4070|WP_078772771.1;G4122|WP_059324890.1;G0146|AQX84129.1;	G4074|OPC68468.1	N/A	N/A	N/A	N/A
cluster879	6	G4074|OPC69185.1;KC1913|WP_016169943.1;R26|WP_009086815.1;G4070|WP_078772270.1;G4122|WP_059325660.1;G0146|AQX86889.1;	G4074|OPC69185.1	P60298	Ornithine aminotransferase 2 {ECO:0000255|HAMAP-Rule:MF_01689}	GO:0005737; C:cytoplasm; IEA:UniProtKB-HAMAP; GO:0004587; F:ornithine-oxo-acid transaminase activity; IEA:UniProtKB-HAMAP; GO:0030170; F:pyridoxal phosphate binding; IEA:UniProtKB-HAMAP; GO:0006525; P:arginine metabolic process; IEA:InterPro; GO:0055129; P:L-proline biosynthetic process; IEA:UniProtKB-UniPathway	1.7e-54
cluster880	6	G4074|OPC74974.1;KC1913|WP_016199854.1;R26|WP_009088290.1;G4070|WP_078770663.1;G4122|WP_059322504.1;G0146|AQX84662.1;	G4074|OPC74974.1	N/A	N/A	N/A	N/A
cluster881	6	G4074|OPC69121.1;KC1913|WP_026149185.1;R26|WP_009086961.1;G4070|WP_078772334.1;G4122|WP_059325605.1;G0146|AQX86954.1;	G4074|OPC69121.1	P0AFR2	C4-dicarboxylic acid transporter DauA	GO:0016021; C:integral component of membrane; IEA:UniProtKB-KW; GO:0005886; C:plasma membrane; IEA:UniProtKB-KW; GO:0015138; F:fumarate transmembrane transporter activity; IDA:EcoCyc; GO:0015183; F:L-aspartate transmembrane transporter activity; IDA:EcoCyc; GO:0008271; F:secondary active sulfate transmembrane transporter activity; IEA:InterPro; GO:0015141; F:succinate transmembrane transporter ac…	1.7e-39
cluster882	6	G4074|OPC73961.1;KC1913|WP_016199757.1;R26|WP_009085410.1;G4070|WP_078770400.1;G4122|WP_078404469.1;G0146|AQX85533.1;	G4074|OPC73961.1	Q15QQ0	Multifunctional CCA protein {ECO:0000255|HAMAP-Rule:MF_01261}	GO:0005524; F:ATP binding; IEA:UniProtKB-HAMAP; GO:0052929; F:ATP:3'-cytidine-cytidine-tRNA adenylyltransferase activity; IEA:UniProtKB-EC; GO:0052928; F:CTP:3'-cytidine-tRNA cytidylyltransferase activity; IEA:UniProtKB-EC; GO:0052927; F:CTP:tRNA cytidylyltransferase activity; IEA:UniProtKB-EC; GO:0004112; F:cyclic-nucleotide phosphodiesterase activity; IEA:UniProtKB-HAMAP; GO:0000287; F:magnesiu…	2.4e-24
cluster883	6	G4074|OPC69488.1;KC1913|WP_016198313.1;R26|WP_009086508.1;G4070|WP_078772533.1;G4122|WP_059322777.1;G0146|AQX86507.1;	G4074|OPC69488.1	C3L049	Peptidase T {ECO:0000255|HAMAP-Rule:MF_00550}	GO:0005737; C:cytoplasm; IEA:UniProtKB-HAMAP; GO:0008237; F:metallopeptidase activity; IEA:UniProtKB-KW; GO:0045148; F:tripeptide aminopeptidase activity; IEA:UniProtKB-HAMAP; GO:0008270; F:zinc ion binding; IEA:UniProtKB-HAMAP; GO:0006518; P:peptide metabolic process; IEA:InterPro	1.7e-122
cluster884	6	G4074|OPC71629.1;KC1913|WP_016200424.1;R26|WP_009085461.1;G4070|WP_059325960.1;G4122|WP_059325960.1;G0146|AQX86400.1;	G4074|OPC71629.1	A7FPZ7	Elongation factor Ts {ECO:0000255|HAMAP-Rule:MF_00050}	GO:0005737; C:cytoplasm; IEA:UniProtKB-HAMAP; GO:0003746; F:translation elongation factor activity; IEA:UniProtKB-HAMAP	2.0e-47
cluster885	6	G4074|OPC71610.1;KC1913|WP_016198613.1;R26|WP_009085494.1;G4070|WP_034867999.1;G4122|WP_059325977.1;G0146|AQX86381.1;	G4074|OPC71610.1	O84410	Riboflavin synthase	GO:0016491; F:oxidoreductase activity; IEA:InterPro; GO:0004746; F:riboflavin synthase activity; IEA:UniProtKB-EC; GO:0009231; P:riboflavin biosynthetic process; IEA:UniProtKB-UniPathway	6.2e-16
cluster886	6	G4074|OPC72538.1;KC1913|WP_016198875.1;R26|WP_009086346.1;G4070|WP_059156627.1;G4122|WP_059325210.1;G0146|AQX83558.1;	G4074|OPC72538.1	C0QQ35	Glutamate racemase {ECO:0000255|HAMAP-Rule:MF_00258}	GO:0008881; F:glutamate racemase activity; IEA:UniProtKB-HAMAP; GO:0071555; P:cell wall organization; IEA:UniProtKB-KW; GO:0009252; P:peptidoglycan biosynthetic process; IEA:UniProtKB-HAMAP; GO:0008360; P:regulation of cell shape; IEA:UniProtKB-KW	5.4e-45
cluster887	6	G4074|OPC71612.1;KC1913|WP_016198615.1;R26|WP_009085492.1;G4070|WP_078771901.1;G4122|WP_059325975.1;G0146|AQX86383.1;	G4074|OPC71612.1	N/A	N/A	N/A	N/A
cluster888	6	G4074|OPC74377.1;KC1913|WP_016200725.1;R26|WP_009084334.1;G4070|WP_078773271.1;G4122|WP_059323241.1;G0146|AQX85113.1;	G4074|OPC74377.1	N/A	N/A	N/A	N/A
cluster889	6	G4074|OPC67765.1;KC1913|WP_016197803.1;R26|WP_009087376.1;G4070|WP_078772384.1;G4122|WP_059325872.1;G0146|AQX87011.1;	G4074|OPC67765.1	Q17VN9	Elongation factor G {ECO:0000255|HAMAP-Rule:MF_00054}	GO:0005737; C:cytoplasm; IEA:UniProtKB-HAMAP; GO:0005525; F:GTP binding; IEA:UniProtKB-HAMAP; GO:0003924; F:GTPase activity; IEA:InterPro; GO:0003746; F:translation elongation factor activity; IEA:UniProtKB-HAMAP	3.6e-239
cluster890	6	G4074|OPC74598.1;KC1913|WP_016198107.1;R26|WP_009084599.1;G4070|WP_078770910.1;G4122|WP_059324334.1;G0146|AQX84976.1;	G4074|OPC74598.1	P39914	Uncharacterized protein YtxJ	N/A	1.1e-10
cluster891	6	G4074|OPC71524.1;KC1913|WP_016198718.1;R26|WP_009085661.1;G4070|WP_078771968.1;G4122|WP_059326043.1;G0146|AQX86297.1;	G4074|OPC71524.1	N/A	N/A	N/A	N/A
cluster892	6	G4074|OPC75013.1;KC1913|WP_016198351.1;R26|WP_009088213.1;G4070|WP_078770556.1;G4122|WP_059322538.1;G0146|AQX84585.1;	G4074|OPC75013.1	N/A	N/A	N/A	N/A
cluster893	6	G4074|OPC74581.1;KC1913|WP_016198125.1;R26|WP_078691470.1;G4070|WP_078770922.1;G4122|WP_059324347.1;G0146|AQX84995.1;	G4074|OPC74581.1	N/A	N/A	N/A	N/A
cluster894	6	G4074|OPC73502.1;KC1913|WP_016198899.1;R26|WP_009087882.1;G4070|WP_059324227.1;G4122|WP_059324227.1;G0146|AQX86009.1;	G4074|OPC73502.1	A8IDZ2	C4-dicarboxylate transport protein {ECO:0000255|HAMAP-Rule:MF_01300}	GO:0016021; C:integral component of membrane; IEA:UniProtKB-KW; GO:0005886; C:plasma membrane; IEA:UniProtKB-HAMAP; GO:0017153; F:sodium:dicarboxylate symporter activity; IEA:InterPro; GO:0008643; P:carbohydrate transport; IEA:UniProtKB-KW	7.2e-78
cluster895	6	G4074|OPC72502.1;KC1913|WP_016198837.1;R26|WP_009086256.1;G4070|WP_078772944.1;G4122|WP_059325244.1;G0146|AQX83599.1;	G4074|OPC72502.1	Q1I966	Macrolide export ATP-binding/permease protein MacB 1 {ECO:0000255|HAMAP-Rule:MF_01720}	GO:0043190; C:ATP-binding cassette (ABC) transporter complex; IEA:UniProtKB-HAMAP; GO:0042895; F:antibiotic transporter activity; IEA:UniProtKB-HAMAP; GO:0005524; F:ATP binding; IEA:UniProtKB-HAMAP; GO:0016887; F:ATPase activity; IEA:InterPro; GO:0016820; F:hydrolase activity, acting on acid anhydrides, catalyzing transmembrane movement of substances; IEA:InterPro; GO:0046677; P:response to antib…	3.6e-29
cluster896	6	G4074|OPC74873.1;KC1913|WP_016200252.1;R26|WP_009088525.1;G4070|WP_078770736.1;G4122|WP_059325498.1;G0146|AQX84767.1;	G4074|OPC74873.1	O07575	Uncharacterized oxidoreductase YhdF	GO:0016491; F:oxidoreductase activity; IEA:UniProtKB-KW	3.6e-10
cluster897	6	G4074|OPC69232.1;KC1913|WP_016169993.1;R26|WP_009086752.1;G4070|WP_078772234.1;G4122|WP_059325696.1;G0146|AQX86840.1;	G4074|OPC69232.1	P76482	Uncharacterized protein YfbL	GO:0016021; C:integral component of membrane; IEA:UniProtKB-KW	2.7e-08
cluster898	6	G4074|OPC72466.1;KC1913|WP_026149251.1;R26|WP_009087014.1;G4070|WP_078773055.1;G4122|WP_059325277.1;G0146|AQX83643.1;	G4074|OPC72466.1	N/A	N/A	N/A	N/A
cluster899	6	G4074|OPC68823.1;KC1913|WP_016198694.1;R26|WP_009085942.1;G4070|WP_078772611.1;G4122|WP_034870263.1;G0146|AQX84428.1;	G4074|OPC68823.1	N/A	N/A	N/A	N/A
cluster900	6	G4074|OPC69369.1;KC1913|WP_016170137.1;R26|WP_009090090.1;G4070|WP_078772114.1;G4122|WP_059322880.1;G0146|AQX86672.1;	G4074|OPC69369.1	N/A	N/A	N/A	N/A
cluster901	6	G4074|OPC74126.1;KC1913|WP_016200001.1;R26|WP_009085106.1;G4070|WP_078404753.1;G4122|WP_059324537.1;G0146|AQX85366.1;	G4074|OPC74126.1	Q8DR77	Unsaturated chondroitin disaccharide hydrolase	GO:0052757; F:chondroitin hydrolase activity; IDA:UniProtKB; GO:0008152; P:metabolic process; IDA:UniProtKB; GO:0009405; P:pathogenesis; TAS:UniProtKB; GO:0000272; P:polysaccharide catabolic process; IDA:UniProtKB	4.2e-43
cluster902	6	G4074|OPC74118.1;KC1913|WP_016198144.1;R26|WP_009085122.1;G4070|WP_078770526.1;G4122|WP_059324554.1;G0146|AQX85376.1;	G4074|OPC74118.1	B3PGJ1	Alpha-galactosidase A	GO:0004557; F:alpha-galactosidase activity; IDA:UniProtKB; GO:0052692; F:raffinose alpha-galactosidase activity; IEA:UniProtKB-EC; GO:0051682; P:galactomannan catabolic process; IDA:UniProtKB	2.1e-79
cluster903	6	G4074|OPC71275.1;KC1913|WP_016199789.1;R26|WP_009089043.1;G4070|WP_078770979.1;G4122|WP_059324976.1;G0146|AQX87228.1;	G4074|OPC71275.1	N/A	N/A	N/A	N/A
cluster904	6	G4074|OPC73634.1;KC1913|WP_016199605.1;R26|WP_009087630.1;G4070|WP_078771653.1;G4122|WP_059323473.1;G0146|AQX85873.1;	G4074|OPC73634.1	N/A	N/A	N/A	N/A
cluster905	6	G4074|OPC69298.1;KC1913|WP_016170065.1;R26|WP_009086649.1;G4070|WP_078772179.1;G4122|WP_059325758.1;G0146|AQX86773.1;	G4074|OPC69298.1	Q8A1G1	TonB-dependent receptor SusC	GO:0009279; C:cell outer membrane; IEA:UniProtKB-KW; GO:0016021; C:integral component of membrane; IEA:UniProtKB-KW; GO:0019867; C:outer membrane; IDA:MENGO; GO:0004872; F:receptor activity; IEA:InterPro; GO:2001070; F:starch binding; IDA:MENGO; GO:0005215; F:transporter activity; IEA:InterPro; GO:0005983; P:starch catabolic process; IEA:UniProtKB-UniPathway	4.9e-37
cluster906	6	G4074|OPC72428.1;KC1913|WP_016199898.1;R26|WP_009087091.1;G4070|WP_078773039.1;G4122|WP_059325311.1;G0146|AQX83678.1;	G4074|OPC72428.1	Q7NK24	Phosphoadenosine phosphosulfate reductase {ECO:0000255|HAMAP-Rule:MF_00063}	GO:0005737; C:cytoplasm; IEA:UniProtKB-HAMAP; GO:0004604; F:phosphoadenylyl-sulfate reductase (thioredoxin) activity; IEA:UniProtKB-HAMAP; GO:0070814; P:hydrogen sulfide biosynthetic process; IEA:UniProtKB-UniPathway; GO:0019379; P:sulfate assimilation, phosphoadenylyl sulfate reduction by phosphoadenylyl-sulfate reductase (thioredoxin); IEA:UniProtKB-HAMAP	1.9e-27
cluster907	6	G4074|OPC74069.1;KC1913|WP_016198184.1;R26|WP_009085224.1;G4070|WP_078770490.1;G4122|WP_059324025.1;G0146|AQX85425.1;	G4074|OPC74069.1	N/A	N/A	N/A	N/A
cluster908	6	G4074|OPC71452.1;KC1913|WP_016199285.1;R26|WP_009085838.1;G4070|WP_078772032.1;G4122|WP_059326101.1;G0146|AQX86219.1;	G4074|OPC71452.1	N/A	N/A	N/A	N/A
cluster909	6	G4074|OPC74895.1;KC1913|WP_016199125.1;R26|WP_009088471.1;G4070|WP_078770718.1;G4122|WP_059325518.1;G0146|AQX84748.1;	G4074|OPC74895.1	A8AIB5	Methylglyoxal synthase {ECO:0000255|HAMAP-Rule:MF_00549}	GO:0008929; F:methylglyoxal synthase activity; IEA:UniProtKB-HAMAP; GO:0019242; P:methylglyoxal biosynthetic process; IEA:UniProtKB-HAMAP	1.8e-42
cluster910	6	G4074|OPC69474.1;KC1913|WP_016198327.1;R26|WP_009086434.1;G4070|WP_078772513.1;G4122|WP_059322791.1;G0146|AQX86564.1;	G4074|OPC69474.1	N/A	N/A	N/A	N/A
cluster911	6	G4074|OPC67693.1;KC1913|WP_016170182.1;R26|WP_009087222.1;G4070|WP_078772428.1;G4122|WP_059325825.1;G0146|AQX87085.1;	G4074|OPC67693.1	N/A	N/A	N/A	N/A
cluster912	6	G4074|OPC69200.1;KC1913|WP_016169958.1;R26|WP_009086787.1;G4070|WP_078772262.1;G4122|WP_059156019.1;G0146|AQX86874.1;	G4074|OPC69200.1	B7JJC8	Serine--tRNA ligase {ECO:0000255|HAMAP-Rule:MF_00176}	GO:0005737; C:cytoplasm; IEA:UniProtKB-HAMAP; GO:0005524; F:ATP binding; IEA:UniProtKB-HAMAP; GO:0004828; F:serine-tRNA ligase activity; IEA:UniProtKB-HAMAP; GO:0016260; P:selenocysteine biosynthetic process; IEA:UniProtKB-HAMAP; GO:0097056; P:selenocysteinyl-tRNA(Sec) biosynthetic process; IEA:UniProtKB-UniPathway; GO:0006434; P:seryl-tRNA aminoacylation; IEA:UniProtKB-HAMAP	1.3e-90
cluster913	6	G4074|OPC75036.1;KC1913|WP_016198379.1;R26|WP_009088084.1;G4070|WP_078772885.1;G4122|WP_059322561.1;G0146|AQX84561.1;	G4074|OPC75036.1	Q8RF47	Bifunctional 3-dehydroquinate synthase/phosphatase	GO:0005737; C:cytoplasm; IEA:UniProtKB-KW; GO:0003856; F:3-dehydroquinate synthase activity; IEA:UniProtKB-EC; GO:0016787; F:hydrolase activity; IEA:UniProtKB-KW; GO:0009073; P:aromatic amino acid family biosynthetic process; IEA:UniProtKB-KW; GO:0009423; P:chorismate biosynthetic process; IEA:UniProtKB-UniPathway	2.1e-46
cluster914	6	G4074|OPC74492.1;KC1913|WP_016199581.1;R26|WP_009084384.1;G4070|WP_059323265.1;G4122|WP_059323265.1;G0146|AQX85078.1;	G4074|OPC74492.1	N/A	N/A	N/A	N/A
cluster915	6	G4074|OPC71672.1;KC1913|WP_016200036.1;R26|WP_009084896.1;G4070|WP_024564629.1;G4122|WP_024564629.1;G0146|AQX87438.1;	G4074|OPC71672.1	Q98II0	10 kDa chaperonin 2	GO:0005737; C:cytoplasm; IEA:UniProtKB-HAMAP; GO:0005524; F:ATP binding; IEA:InterPro; GO:0006457; P:protein folding; IEA:UniProtKB-HAMAP	4.1e-26
cluster916	6	G4074|OPC68690.1;KC1913|WP_019051124.1;R26|WP_009085950.1;G4070|WP_078772607.1;G4122|WP_059322358.1;G0146|AQX84431.1;	G4074|OPC68690.1	P22715	UDP-glucose 4-epimerase	GO:0050662; F:coenzyme binding; IEA:InterPro; GO:0003978; F:UDP-glucose 4-epimerase activity; IEA:UniProtKB-EC; GO:0006012; P:galactose metabolic process; IEA:UniProtKB-UniPathway	5.7e-03
cluster917	6	G4074|OPC68787.1;KC1913|WP_016198407.1;R26|WP_009086173.1;G4070|WP_078771352.1;G4122|WP_059322199.1;G0146|AQX84513.1;	G4074|OPC68787.1	P54527	Uncharacterized protein YqiK	GO:0008889; F:glycerophosphodiester phosphodiesterase activity; IEA:InterPro; GO:0006071; P:glycerol metabolic process; IEA:InterPro; GO:0006629; P:lipid metabolic process; IEA:InterPro	1.0e-07
cluster918	6	G4074|OPC74963.1;KC1913|WP_016200534.1;R26|WP_009088323.1;G4070|WP_078770673.1;G4122|WP_059325577.1;G0146|AQX84674.1;	G4074|OPC74963.1	N/A	N/A	N/A	N/A
cluster919	6	G4074|OPC73497.1;KC1913|WP_016198904.1;R26|WP_009087890.1;G4070|WP_024568565.1;G4122|WP_024568565.1;G0146|AQX86015.1;	G4074|OPC73497.1	N/A	N/A	N/A	N/A
cluster920	6	G4074|OPC71345.1;KC1913|WP_016198949.1;R26|WP_009087981.1;G4070|WP_078771446.1;G4122|WP_059324186.1;G0146|AQX86063.1;	G4074|OPC71345.1	N/A	N/A	N/A	N/A
cluster921	6	G4074|OPC71531.1;KC1913|WP_016198710.1;R26|WP_009085644.1;G4070|WP_034869620.1;G4122|WP_034869620.1;G0146|AQX86304.1;	G4074|OPC71531.1	Q051D8	30S ribosomal protein S21 {ECO:0000255|HAMAP-Rule:MF_00358}	GO:0005840; C:ribosome; IEA:UniProtKB-KW; GO:0003735; F:structural constituent of ribosome; IEA:InterPro; GO:0006412; P:translation; IEA:InterPro	3.4e-06
cluster922	6	G4074|OPC69208.1;KC1913|WP_016169966.1;R26|WP_009086776.1;G4070|WP_059156026.1;G4122|WP_059325676.1;G0146|AQX86866.1;	G4074|OPC69208.1	N/A	N/A	N/A	N/A
cluster923	6	G4074|OPC69566.1;KC1913|WP_016170045.1;R26|WP_034785674.1;G4070|WP_078772477.1;G4122|WP_059325784.1;G0146|AQX86792.1;	G4074|OPC69566.1	N/A	N/A	N/A	N/A
cluster924	6	G4074|OPC68410.1;KC1913|WP_016197932.1;R26|WP_009091866.1;G4070|WP_078402400.1;G4122|WP_078402400.1;G0146|AQX84070.1;	G4074|OPC68410.1	N/A	N/A	N/A	N/A
cluster925	6	G4074|OPC71650.1;KC1913|WP_016200075.1;R26|WP_009085437.1;G4070|WP_078771872.1;G4122|WP_059325943.1;G0146|AQX86424.1;	G4074|OPC71650.1	P50199	Gluconate 5-dehydrogenase	GO:0005737; C:cytoplasm; IEA:UniProtKB-KW; GO:0008874; F:gluconate 5-dehydrogenase activity; IEA:UniProtKB-EC	1.9e-15
cluster926	6	G4074|OPC69170.1;KC1913|WP_016169928.1;R26|WP_009086844.1;G4070|WP_078772283.1;G4122|WP_059325646.1;G0146|AQX86907.1;	G4074|OPC69170.1	A1KU80	3-isopropylmalate dehydratase large subunit {ECO:0000255|HAMAP-Rule:MF_01026}	GO:0003861; F:3-isopropylmalate dehydratase activity; IEA:UniProtKB-HAMAP; GO:0051539; F:4 iron, 4 sulfur cluster binding; IEA:UniProtKB-KW; GO:0046872; F:metal ion binding; IEA:UniProtKB-KW; GO:0009098; P:leucine biosynthetic process; IEA:UniProtKB-HAMAP	5.4e-31
cluster927	6	G4074|OPC68677.1;KC1913|WP_016198676.1;R26|WP_009085924.1;G4070|WP_009085924.1;G4122|WP_009085924.1;G0146|AQX84416.1;	G4074|OPC68677.1	P0AA24	Putative ethidium bromide resistance protein	GO:0016021; C:integral component of membrane; IEA:UniProtKB-KW; GO:0005886; C:plasma membrane; IEA:UniProtKB-KW; GO:0006810; P:transport; IEA:UniProtKB-KW	7.6e-03
cluster928	6	G4074|OPC67809.1;KC1913|WP_016170171.1;R26|WP_009094441.1;G4070|WP_078772492.1;G4122|WP_059325924.1;G0146|AQX87493.1;	G4074|OPC67809.1	N/A	N/A	N/A	N/A
cluster929	6	G4074|OPC68655.1;KC1913|WP_016198652.1;R26|WP_009090639.1;G4070|WP_078772634.1;G4122|WP_059322397.1;G0146|AQX84395.1;	G4074|OPC68655.1	N/A	N/A	N/A	N/A
cluster930	6	G4074|OPC68466.1;KC1913|WP_016198008.1;R26|WP_009091749.1;G4070|WP_078772773.1;G4122|WP_059324888.1;G0146|AQX84127.1;	G4074|OPC68466.1	A0PWB4	Response regulator MprA	GO:0005737; C:cytoplasm; IEA:UniProtKB-KW; GO:0003677; F:DNA binding; IEA:UniProtKB-KW; GO:0009405; P:pathogenesis; IEA:UniProtKB-KW; GO:0000160; P:phosphorelay signal transduction system; IEA:UniProtKB-KW; GO:0006355; P:regulation of transcription, DNA-templated; IEA:UniProtKB-KW; GO:0006950; P:response to stress; IEA:UniProtKB-KW; GO:0006351; P:transcription, DNA-templated; IEA:UniProtKB-KW	1.1e-38
cluster931	6	G4074|OPC74447.1;KC1913|WP_019051055.1;R26|WP_009093493.1;G4070|WP_078770392.1;G4122|WP_082695142.1;G0146|AQX85542.1;	G4074|OPC74447.1	N/A	N/A	N/A	N/A
cluster932	6	G4074|OPC74466.1;KC1913|WP_016199671.1;R26|WP_009091106.1;G4070|WP_078773357.1;G4122|WP_059323705.1;G0146|AQX87378.1;	G4074|OPC74466.1	P96668	Uncharacterized transporter YdeK	GO:0016021; C:integral component of membrane; IEA:UniProtKB-KW; GO:0005886; C:plasma membrane; IEA:UniProtKB-KW; GO:0006810; P:transport; IEA:UniProtKB-KW	8.8e-102
cluster933	6	G4074|OPC74840.1;KC1913|WP_016198961.1;R26|WP_009088590.1;G4070|WP_078770759.1;G4122|WP_059325470.1;G0146|AQX84798.1;	G4074|OPC74840.1	N/A	N/A	N/A	N/A
cluster934	6	G4074|OPC71536.1;KC1913|WP_016198706.1;R26|WP_009085635.1;G4070|WP_078771960.1;G4122|WP_059326036.1;G0146|AQX86308.1;	G4074|OPC71536.1	N/A	N/A	N/A	N/A
cluster935	6	G4074|OPC69324.1;KC1913|WP_016170088.1;R26|WP_009089967.1;G4070|WP_078772152.1;G4122|WP_059322940.1;G0146|AQX86747.1;	G4074|OPC69324.1	N/A	N/A	N/A	N/A
cluster936	6	G4074|OPC71547.1;KC1913|WP_016198551.1;R26|WP_009085609.1;G4070|WP_078771948.1;G4122|WP_059326025.1;G0146|AQX86320.1;	G4074|OPC71547.1	B4TNQ0	GTP cyclohydrolase 1 {ECO:0000255|HAMAP-Rule:MF_00223}	GO:0005737; C:cytoplasm; IEA:InterPro; GO:0005525; F:GTP binding; IEA:UniProtKB-KW; GO:0003934; F:GTP cyclohydrolase I activity; IEA:UniProtKB-HAMAP; GO:0008270; F:zinc ion binding; IEA:UniProtKB-HAMAP; GO:0035998; P:7,8-dihydroneopterin 3'-triphosphate biosynthetic process; IEA:UniProtKB-UniPathway; GO:0006730; P:one-carbon metabolic process; IEA:UniProtKB-HAMAP; GO:0046654; P:tetrahydrofolate b…	1.2e-50
cluster937	6	G4074|OPC74044.1;KC1913|WP_016198205.1;R26|WP_009085285.1;G4070|WP_078770468.1;G4122|WP_059324048.1;G0146|AQX85449.1;	G4074|OPC74044.1	N/A	N/A	N/A	N/A
cluster938	6	G4074|OPC71609.1;KC1913|WP_016198612.1;R26|WP_009085495.1;G4070|WP_078771903.1;G4122|WP_059325978.1;G0146|AQX86380.1;	G4074|OPC71609.1	A5A2P0	Sensor protein kinase WalK	GO:0016021; C:integral component of membrane; IEA:UniProtKB-KW; GO:0005886; C:plasma membrane; IEA:UniProtKB-KW; GO:0005524; F:ATP binding; IEA:UniProtKB-KW; GO:0000155; F:phosphorelay sensor kinase activity; IEA:InterPro	3.5e-15
cluster939	6	G4074|OPC67799.1;KC1913|WP_016197836.1;R26|WP_009087441.1;G4070|WP_078402981.1;G4122|WP_059325913.1;G0146|AQX86977.1;	G4074|OPC67799.1	B8E0Z3	3-dehydroquinate dehydratase {ECO:0000255|HAMAP-Rule:MF_00169}	GO:0003855; F:3-dehydroquinate dehydratase activity; IEA:UniProtKB-HAMAP; GO:0009073; P:aromatic amino acid family biosynthetic process; IEA:UniProtKB-HAMAP; GO:0009423; P:chorismate biosynthetic process; IEA:UniProtKB-UniPathway	1.7e-28
cluster940	6	G4074|OPC74587.1;KC1913|WP_019051074.1;R26|WP_009084576.1;G4070|WP_059324372.1;G4122|WP_059324372.1;G0146|AQX84988.1;	G4074|OPC74587.1	N/A	N/A	N/A	N/A
cluster941	6	G4074|OPC73498.1;KC1913|WP_016198902.1;R26|WP_009087887.1;G4070|WP_078771482.1;G4122|WP_059324225.1;G0146|AQX86013.1;	G4074|OPC73498.1	N/A	N/A	N/A	N/A
cluster942	6	G4074|OPC74868.1;KC1913|WP_019051105.1;R26|WP_009088533.1;G4070|WP_034867016.1;G4122|WP_034867016.1;G0146|AQX84772.1;	G4074|OPC74868.1	N/A	N/A	N/A	N/A
cluster943	6	G4074|OPC68644.1;KC1913|WP_016198640.1;R26|WP_009090616.1;G4070|WP_078772641.1;G4122|WP_059322407.1;G0146|AQX84385.1;	G4074|OPC68644.1	N/A	N/A	N/A	N/A
cluster944	6	G4074|OPC73909.1;KC1913|WP_026149332.1;R26|WP_009091425.1;G4070|WP_078770346.1;G4122|WP_059322656.1;G0146|AQX85590.1;	G4074|OPC73909.1	N/A	N/A	N/A	N/A
cluster945	6	G4074|OPC67743.1;KC1913|WP_016197786.1;R26|WP_009087333.1;G4070|WP_009087333.1;G4122|WP_059325852.1;G0146|AQX87035.1;	G4074|OPC67743.1	B5YG41	30S ribosomal protein S3 {ECO:0000255|HAMAP-Rule:MF_01309}	GO:0015935; C:small ribosomal subunit; IEA:InterPro; GO:0003729; F:mRNA binding; IEA:UniProtKB-HAMAP; GO:0019843; F:rRNA binding; IEA:UniProtKB-HAMAP; GO:0003735; F:structural constituent of ribosome; IEA:InterPro; GO:0006412; P:translation; IEA:UniProtKB-HAMAP	7.5e-67
cluster946	6	G4074|OPC71089.1;KC1913|WP_016199494.1;R26|WP_009091269.1;G4070|WP_078771073.1;G4122|WP_059325054.1;G0146|AQX87132.1;	G4074|OPC71089.1	B0B7N1	DNA-directed RNA polymerase subunit beta {ECO:0000255|HAMAP-Rule:MF_01321}	GO:0003677; F:DNA binding; IEA:UniProtKB-HAMAP; GO:0003899; F:DNA-directed RNA polymerase activity; IEA:UniProtKB-HAMAP; GO:0032549; F:ribonucleoside binding; IEA:InterPro; GO:0006351; P:transcription, DNA-templated; IEA:UniProtKB-HAMAP	0.0e+00
cluster947	6	G4074|OPC75056.1;KC1913|WP_016198398.1;R26|WP_009088033.1;G4070|WP_078772866.1;G4122|WP_059322582.1;G0146|AQX84541.1;	G4074|OPC75056.1	N/A	N/A	N/A	N/A
cluster948	6	G4074|OPC67725.1;KC1913|WP_016170211.1;R26|WP_009087286.1;G4070|WP_078772400.1;G4122|WP_034871579.1;G0146|AQX87053.1;	G4074|OPC67725.1	P59130	30S ribosomal protein S4 {ECO:0000255|HAMAP-Rule:MF_01306}	GO:0015935; C:small ribosomal subunit; IEA:InterPro; GO:0019843; F:rRNA binding; IEA:UniProtKB-HAMAP; GO:0003735; F:structural constituent of ribosome; IEA:InterPro; GO:0006412; P:translation; IEA:UniProtKB-HAMAP	4.8e-51
cluster949	6	G4074|OPC69186.1;KC1913|WP_016169944.1;R26|WP_009086813.1;G4070|WP_078772269.1;G4122|WP_059325661.1;G0146|AQX86888.1;	G4074|OPC69186.1	Q8R7B8	N-acetyl-gamma-glutamyl-phosphate reductase {ECO:0000255|HAMAP-Rule:MF_00150}	GO:0005737; C:cytoplasm; IEA:UniProtKB-HAMAP; GO:0003942; F:N-acetyl-gamma-glutamyl-phosphate reductase activity; IEA:UniProtKB-HAMAP; GO:0051287; F:NAD binding; IEA:InterPro; GO:0006526; P:arginine biosynthetic process; IEA:UniProtKB-HAMAP	2.1e-48
cluster950	6	G4074|OPC67690.1;KC1913|WP_016170178.1;R26|WP_009094444.1;G4070|WP_078772430.1;G4122|WP_059325821.1;G0146|AQX87088.1;	G4074|OPC67690.1	Q9CF72	Glutamate 5-kinase {ECO:0000255|HAMAP-Rule:MF_00456}	GO:0005737; C:cytoplasm; IEA:UniProtKB-HAMAP; GO:0005524; F:ATP binding; IEA:UniProtKB-KW; GO:0004349; F:glutamate 5-kinase activity; IEA:UniProtKB-HAMAP; GO:0055129; P:L-proline biosynthetic process; IEA:UniProtKB-UniPathway	2.3e-03
cluster951	6	G4074|OPC73908.1;KC1913|WP_019051291.1;R26|WP_009091421.1;G4070|WP_078770345.1;G4122|WP_059322657.1;G0146|AQX85591.1;	G4074|OPC73908.1	Q7WK44	Peptide chain release factor 2 {ECO:0000255|HAMAP-Rule:MF_00094}	GO:0005737; C:cytoplasm; IEA:UniProtKB-HAMAP; GO:0016149; F:translation release factor activity, codon specific; IEA:UniProtKB-HAMAP	1.6e-84
cluster952	6	G4074|OPC68447.1;KC1913|WP_016197980.1;R26|WP_009091786.1;G4070|WP_078772791.1;G4122|WP_059324850.1;G0146|AQX84109.1;	G4074|OPC68447.1	F2EYD8	Multidrug resistance protein MdtA {ECO:0000255|HAMAP-Rule:MF_01422}	GO:0005886; C:plasma membrane; IEA:UniProtKB-KW; GO:0055085; P:transmembrane transport; IEA:InterPro	3.1e-16
cluster953	6	G4074|OPC72424.1;KC1913|WP_016199894.1;R26|WP_009087099.1;G4070|WP_078722697.1;G4122|WP_059325315.1;G0146|AQX83682.1;	G4074|OPC72424.1	P0ABK5	Cysteine synthase A	GO:0009333; C:cysteine synthase complex; IDA:EcoCyc; GO:0005829; C:cytosol; IDA:UniProtKB; GO:0004124; F:cysteine synthase activity; IDA:EcoCyc; GO:0080146; F:L-cysteine desulfhydrase activity; IMP:EcoCyc; GO:0030170; F:pyridoxal phosphate binding; IDA:EcoCyc; GO:0050272; F:S-carboxymethylcysteine synthase activity; IEA:UniProtKB-EC; GO:0016740; F:transferase activity; IDA:EcoliWiki; GO:0008652; …	7.4e-64
cluster954	6	G4074|OPC67747.1;KC1913|WP_016197788.1;R26|WP_009087340.1;G4070|WP_016197788.1;G4122|WP_059325854.1;G0146|AQX87031.1;	G4074|OPC67747.1	A5CUB1	50S ribosomal protein L23 {ECO:0000255|HAMAP-Rule:MF_01369}	GO:0005840; C:ribosome; IEA:UniProtKB-KW; GO:0000166; F:nucleotide binding; IEA:InterPro; GO:0019843; F:rRNA binding; IEA:UniProtKB-HAMAP; GO:0003735; F:structural constituent of ribosome; IEA:InterPro; GO:0006412; P:translation; IEA:UniProtKB-HAMAP	1.8e-11
cluster955	6	G4074|OPC74456.1;KC1913|WP_016198233.1;R26|WP_034786134.1;G4070|WP_078770541.1;G4122|WP_059324132.1;G0146|AQX87385.1;	G4074|OPC74456.1	N/A	N/A	N/A	N/A
cluster956	6	G4074|OPC72470.1;KC1913|WP_019050970.1;R26|WP_009087007.1;G4070|WP_078772976.1;G4122|WP_059325273.1;G0146|AQX83639.1;	G4074|OPC72470.1	N/A	N/A	N/A	N/A
cluster957	6	G4074|OPC71373.1;KC1913|WP_016200349.1;R26|WP_009084974.1;G4070|WP_078771429.1;G4122|WP_059324172.1;G0146|AQX86132.1;	G4074|OPC71373.1	P0A6Z4	Chaperone protein HtpG {ECO:0000255|HAMAP-Rule:MF_00505}	GO:0005737; C:cytoplasm; IEA:UniProtKB-HAMAP; GO:0005524; F:ATP binding; IEA:UniProtKB-HAMAP; GO:0006457; P:protein folding; IEA:UniProtKB-HAMAP; GO:0006950; P:response to stress; IEA:UniProtKB-KW	1.4e-64
cluster958	6	G4074|OPC71099.1;KC1913|WP_016199504.1;R26|WP_009091238.1;G4070|WP_021347083.1;G4122|WP_021347083.1;G0146|AQX87143.1;	G4074|OPC71099.1	N/A	N/A	N/A	N/A
cluster959	6	G4074|OPC72543.1;KC1913|WP_016198881.1;R26|WP_009086358.1;G4070|WP_009086358.1;G4122|WP_009086358.1;G0146|AQX83553.1;	G4074|OPC72543.1	A9KNU8	Phosphopantetheine adenylyltransferase {ECO:0000255|HAMAP-Rule:MF_00151}	GO:0005737; C:cytoplasm; IEA:UniProtKB-KW; GO:0005524; F:ATP binding; IEA:UniProtKB-KW; GO:0004595; F:pantetheine-phosphate adenylyltransferase activity; IEA:UniProtKB-EC; GO:0015937; P:coenzyme A biosynthetic process; IEA:UniProtKB-UniPathway	6.8e-34
cluster960	6	G4074|OPC75071.1;KC1913|WP_019051379.1;R26|WP_009087997.1;G4070|WP_078772853.1;G4122|WP_059322597.1;G0146|AQX84526.1;	G4074|OPC75071.1	Q68XI8	Dihydrolipoyllysine-residue succinyltransferase component of 2-oxoglutarate dehydrogenase complex	GO:0045252; C:oxoglutarate dehydrogenase complex; IEA:InterPro; GO:0004149; F:dihydrolipoyllysine-residue succinyltransferase activity; IEA:UniProtKB-EC; GO:0033512; P:L-lysine catabolic process to acetyl-CoA via saccharopine; IEA:UniProtKB-UniPathway; GO:0006099; P:tricarboxylic acid cycle; IEA:UniProtKB-KW	1.0e-58
cluster961	6	G4074|OPC69380.1;KC1913|WP_019050722.1;R26|WP_009090122.1;G4070|WP_078772103.1;G4122|WP_034870805.1;G0146|AQX86660.1;	G4074|OPC69380.1	N/A	N/A	N/A	N/A
cluster962	6	G4074|OPC69478.1;KC1913|WP_016198323.1;R26|WP_009086443.1;G4070|WP_078772516.1;G4122|WP_059322787.1;G0146|AQX86560.1;	G4074|OPC69478.1	N/A	N/A	N/A	N/A
cluster963	6	G4074|OPC71388.1;KC1913|WP_016200732.1;R26|WP_009084946.1;G4070|WP_078771416.1;G4122|WP_059324159.1;G0146|AQX86149.1;	G4074|OPC71388.1	C1FK28	Arginine--tRNA ligase {ECO:0000255|HAMAP-Rule:MF_00123}	GO:0005737; C:cytoplasm; IEA:UniProtKB-HAMAP; GO:0004814; F:arginine-tRNA ligase activity; IEA:UniProtKB-HAMAP; GO:0005524; F:ATP binding; IEA:UniProtKB-HAMAP; GO:0006420; P:arginyl-tRNA aminoacylation; IEA:UniProtKB-HAMAP	1.2e-70
cluster964	6	G4074|OPC74089.1;KC1913|WP_016198168.1;R26|WP_021346562.1;G4070|WP_078770502.1;G4122|WP_059324601.1;G0146|AQX85407.1;	G4074|OPC74089.1	C3K706	Protein-L-isoaspartate O-methyltransferase {ECO:0000255|HAMAP-Rule:MF_00090}	GO:0005737; C:cytoplasm; IEA:UniProtKB-HAMAP; GO:0004719; F:protein-L-isoaspartate (D-aspartate) O-methyltransferase activity; IEA:UniProtKB-HAMAP; GO:0030091; P:protein repair; IEA:UniProtKB-HAMAP	9.3e-37
cluster965	6	G4074|OPC67781.1;KC1913|WP_016197816.1;R26|WP_009087407.1;G4070|WP_078772372.1;G4122|WP_034871625.1;G0146|AQX86997.1;	G4074|OPC67781.1	Q2YMX6	Probable periplasmic serine endoprotease DegP-like	GO:0030288; C:outer membrane-bounded periplasmic space; ISS:UniProtKB; GO:0004252; F:serine-type endopeptidase activity; ISS:UniProtKB; GO:0006950; P:response to stress; IEA:UniProtKB-KW	9.5e-56
cluster966	6	G4074|OPC71262.1;KC1913|WP_016200642.1;R26|WP_009089069.1;G4070|WP_034870702.1;G4122|WP_034870702.1;G0146|AQX87216.1;	G4074|OPC71262.1	N/A	N/A	N/A	N/A
cluster967	6	G4074|OPC69286.1;KC1913|WP_016170053.1;R26|WP_009086677.1;G4070|WP_078772185.1;G4122|WP_059325746.1;G0146|AQX86784.1;	G4074|OPC69286.1	N/A	N/A	N/A	N/A
cluster968	6	G4074|OPC74575.1;KC1913|WP_016198130.1;R26|WP_009084559.1;G4070|WP_078770925.1;G4122|WP_059324350.1;G0146|AQX84998.1;	G4074|OPC74575.1	P27745	Acetoin:2,6-dichlorophenolindophenol oxidoreductase subunit alpha	GO:0016624; F:oxidoreductase activity, acting on the aldehyde or oxo group of donors, disulfide as acceptor; IEA:InterPro; GO:0045150; P:acetoin catabolic process; IEA:UniProtKB-UniPathway	3.1e-47
cluster969	6	G4074|OPC74414.1;KC1913|WP_026149220.1;R26|WP_009087748.1;G4070|WP_078771846.1;G4122|WP_059323518.1;G0146|AQX85955.1;	G4074|OPC74414.1	Q2FZV1	Na(+)/H(+) antiporter subunit A1	GO:0016021; C:integral component of membrane; IEA:UniProtKB-KW; GO:0005886; C:plasma membrane; IEA:UniProtKB-KW; GO:0015297; F:antiporter activity; IEA:UniProtKB-KW; GO:0015077; F:monovalent inorganic cation transmembrane transporter activity; IEA:InterPro; GO:0008137; F:NADH dehydrogenase (ubiquinone) activity; IEA:InterPro; GO:0042773; P:ATP synthesis coupled electron transport; IEA:InterPro; G…	3.7e-73
cluster970	6	G4074|OPC69245.1;KC1913|WP_016170010.1;R26|WP_009086738.1;G4070|WP_078772223.1;G4122|WP_059325708.1;G0146|AQX86827.1;	G4074|OPC69245.1	N/A	N/A	N/A	N/A
cluster971	6	G4074|OPC69420.1;KC1913|WP_002662059.1;R26|WP_002662059.1;G4070|WP_002662059.1;G4122|WP_002662059.1;G0146|AQX86619.1;	G4074|OPC69420.1	N/A	N/A	N/A	N/A
cluster972	6	G4074|OPC74094.1;KC1913|WP_019051033.1;R26|WP_009085173.1;G4070|WP_059324631.1;G4122|WP_059324631.1;G0146|AQX85402.1;	G4074|OPC74094.1	Q3YZZ8	Ecotin {ECO:0000255|HAMAP-Rule:MF_00706}	GO:0042597; C:periplasmic space; IEA:UniProtKB-HAMAP; GO:0004867; F:serine-type endopeptidase inhibitor activity; IEA:UniProtKB-HAMAP	3.5e-23
cluster973	6	G4074|OPC75028.1;KC1913|WP_016198370.1;R26|WP_009088105.1;G4070|WP_078772894.1;G4122|WP_059322552.1;G0146|AQX84570.1;	G4074|OPC75028.1	C4Z523	Probable dual-specificity RNA methyltransferase RlmN {ECO:0000255|HAMAP-Rule:MF_01849}	GO:0005737; C:cytoplasm; IEA:UniProtKB-HAMAP; GO:0051539; F:4 iron, 4 sulfur cluster binding; IEA:UniProtKB-HAMAP; GO:0046872; F:metal ion binding; IEA:UniProtKB-KW; GO:0070040; F:rRNA (adenine-C2-)-methyltransferase activity; IEA:UniProtKB-HAMAP; GO:0019843; F:rRNA binding; IEA:UniProtKB-HAMAP; GO:0002935; F:tRNA (adenine-C2-)-methyltransferase activity; IEA:UniProtKB-HAMAP; GO:0000049; F:tRNA b…	1.5e-65
cluster974	6	G4074|OPC68604.1;KC1913|WP_016199537.1;R26|WP_009090514.1;G4070|WP_078772672.1;G4122|WP_034871176.1;G0146|AQX84344.1;	G4074|OPC68604.1	B5RES4	Monofunctional biosynthetic peptidoglycan transglycosylase {ECO:0000255|HAMAP-Rule:MF_00766}	GO:0016021; C:integral component of membrane; IEA:UniProtKB-KW; GO:0009274; C:peptidoglycan-based cell wall; IEA:InterPro; GO:0005886; C:plasma membrane; IEA:UniProtKB-KW; GO:0016763; F:transferase activity, transferring pentosyl groups; IEA:InterPro; GO:0071555; P:cell wall organization; IEA:UniProtKB-KW; GO:0009252; P:peptidoglycan biosynthetic process; IEA:UniProtKB-UniPathway; GO:0008360; P:r…	7.2e-45
cluster975	6	G4074|OPC73494.1;KC1913|WP_016198907.1;R26|WP_009087894.1;G4070|WP_078771478.1;G4122|WP_059324221.1;G0146|AQX86018.1;	G4074|OPC73494.1	Q8XNV1	Arylsulfatase	GO:0004065; F:arylsulfatase activity; IEA:UniProtKB-EC; GO:0046872; F:metal ion binding; IEA:UniProtKB-KW	6.6e-09
cluster976	6	G4074|OPC74501.1;KC1913|WP_016199590.1;R26|WP_009084404.1;G4070|WP_078773305.1;G4122|WP_059323274.1;G0146|AQX85069.1;	G4074|OPC74501.1	N/A	N/A	N/A	N/A
cluster977	6	G4074|OPC67659.1;KC1913|WP_016170142.1;R26|WP_009087147.1;G4070|WP_078772459.1;G4122|WP_059325790.1;G0146|AQX87120.1;	G4074|OPC67659.1	N/A	N/A	N/A	N/A
cluster978	6	G4074|OPC73711.1;KC1913|WP_016199170.1;R26|WP_009087486.1;G4070|WP_078771714.1;G4122|WP_059323399.1;G0146|AQX85798.1;	G4074|OPC73711.1	B5Z0D5	H(+)/Cl(-) exchange transporter ClcA {ECO:0000255|HAMAP-Rule:MF_01128}	GO:0005887; C:integral component of plasma membrane; IEA:InterPro; GO:0015297; F:antiporter activity; IEA:UniProtKB-HAMAP; GO:0005247; F:voltage-gated chloride channel activity; IEA:InterPro	9.6e-23
cluster979	6	G4074|OPC71304.1;KC1913|WP_016199490.1;R26|WP_009091277.1;G4070|WP_078771089.1;G4122|WP_059325071.1;G0146|AQX87496.1;	G4074|OPC71304.1	N/A	N/A	N/A	N/A
cluster980	6	G4074|OPC74677.1;KC1913|WP_016198028.1;R26|WP_009084774.1;G4070|WP_078770844.1;G4122|WP_059325086.1;G0146|AQX84897.1;	G4074|OPC74677.1	N/A	N/A	N/A	N/A
cluster981	6	G4074|OPC73618.1;KC1913|WP_016200586.1;R26|WP_009087663.1;G4070|WP_078771645.1;G4122|WP_059323486.1;G0146|AQX85885.1;	G4074|OPC73618.1	Q06004	Sorbitol dehydrogenase	GO:0003939; F:L-iditol 2-dehydrogenase activity; IEA:UniProtKB-EC; GO:0008270; F:zinc ion binding; IEA:InterPro	2.5e-06
cluster982	6	G4074|OPC69526.1;KC1913|WP_016198270.1;R26|WP_009086576.1;G4070|WP_059345918.1;G4122|WP_059322747.1;G0146|AQX86468.1;	G4074|OPC69526.1	Q9ZDA8	Phosphatidate cytidylyltransferase	GO:0016021; C:integral component of membrane; IEA:UniProtKB-KW; GO:0005886; C:plasma membrane; IEA:UniProtKB-KW; GO:0004605; F:phosphatidate cytidylyltransferase activity; IEA:UniProtKB-EC; GO:0016024; P:CDP-diacylglycerol biosynthetic process; IEA:UniProtKB-UniPathway	1.2e-23
cluster983	6	G4074|OPC68474.1;KC1913|WP_016199864.1;R26|WP_009091729.1;G4070|WP_078772765.1;G4122|WP_059324896.1;G0146|AQX84135.1;	G4074|OPC68474.1	P35596	Alpha-glycerophosphate oxidase	GO:0009331; C:glycerol-3-phosphate dehydrogenase complex; IEA:InterPro; GO:0005886; C:plasma membrane; IEA:UniProtKB-KW; GO:0004368; F:glycerol-3-phosphate dehydrogenase activity; IEA:InterPro; GO:0004369; F:glycerol-3-phosphate oxidase activity; IEA:UniProtKB-EC; GO:0006071; P:glycerol metabolic process; IEA:UniProtKB-KW; GO:0006072; P:glycerol-3-phosphate metabolic process; IEA:InterPro; GO:000…	5.1e-04
cluster984	6	G4074|OPC73899.1;KC1913|WP_016199663.1;R26|WP_009093556.1;G4070|WP_078770335.1;G4122|WP_059322667.1;G0146|AQX85600.1;	G4074|OPC73899.1	O31498	DNA ligase {ECO:0000255|HAMAP-Rule:MF_01588}	GO:0003677; F:DNA binding; IEA:InterPro; GO:0003911; F:DNA ligase (NAD+) activity; IEA:UniProtKB-HAMAP; GO:0046872; F:metal ion binding; IEA:UniProtKB-KW; GO:0006281; P:DNA repair; IEA:UniProtKB-KW; GO:0006260; P:DNA replication; IEA:UniProtKB-KW	2.8e-156
cluster985	6	G4074|OPC74909.1;KC1913|WP_019051111.1;R26|WP_009088437.1;G4070|WP_078770703.1;G4122|WP_059325530.1;G0146|AQX84734.1;	G4074|OPC74909.1	N/A	N/A	N/A	N/A
cluster986	6	G4074|OPC74724.1;KC1913|WP_016198998.1;R26|WP_009088700.1;G4070|WP_078770803.1;G4122|WP_059325427.1;G0146|AQX84850.1;	G4074|OPC74724.1	N/A	N/A	N/A	N/A
cluster987	6	G4074|OPC68647.1;KC1913|WP_016198643.1;R26|WP_009090624.1;G4070|WP_078772640.1;G4122|WP_059322404.1;G0146|AQX84388.1;	G4074|OPC68647.1	Q9RMP7	6-phosphogluconolactonase {ECO:0000255|HAMAP-Rule:MF_01605}	GO:0017057; F:6-phosphogluconolactonase activity; IEA:UniProtKB-HAMAP; GO:0006098; P:pentose-phosphate shunt; IEA:UniProtKB-UniPathway	4.6e-23
cluster988	6	G4074|OPC75041.1;KC1913|WP_016198387.1;R26|WP_009088069.1;G4070|WP_078772880.1;G4122|WP_059322567.1;G0146|AQX84555.1;	G4074|OPC75041.1	Q93PU5	Toluene efflux pump periplasmic linker protein TtgG	GO:0005886; C:plasma membrane; IEA:UniProtKB-KW; GO:0055085; P:transmembrane transport; IEA:InterPro	9.1e-03
cluster989	6	G4074|OPC72382.1;KC1913|WP_016198532.1;R26|WP_009089445.1;G4070|WP_078402679.1;G4122|WP_059323023.1;G0146|AQX83721.1;	G4074|OPC72382.1	B7V7R4	1-deoxy-D-xylulose-5-phosphate synthase {ECO:0000255|HAMAP-Rule:MF_00315}	GO:0008661; F:1-deoxy-D-xylulose-5-phosphate synthase activity; IEA:UniProtKB-HAMAP; GO:0000287; F:magnesium ion binding; IEA:UniProtKB-HAMAP; GO:0030976; F:thiamine pyrophosphate binding; IEA:UniProtKB-HAMAP; GO:0052865; P:1-deoxy-D-xylulose 5-phosphate biosynthetic process; IEA:UniProtKB-UniPathway; GO:0016114; P:terpenoid biosynthetic process; IEA:UniProtKB-HAMAP; GO:0009228; P:thiamine biosyn…	1.6e-32
cluster990	6	G4074|OPC74141.1;KC1913|WP_016200011.1;R26|WP_009085063.1;G4070|WP_078773077.1;G4122|WP_059324525.1;G0146|AQX85348.1;	G4074|OPC74141.1	B1JP69	Tat-linked quality control protein TatD {ECO:0000255|HAMAP-Rule:MF_00901}	GO:0005737; C:cytoplasm; IEA:UniProtKB-HAMAP; GO:0016888; F:endodeoxyribonuclease activity, producing 5'-phosphomonoesters; IEA:InterPro; GO:0046872; F:metal ion binding; IEA:UniProtKB-HAMAP; GO:0006515; P:misfolded or incompletely synthesized protein catabolic process; IEA:UniProtKB-HAMAP	5.9e-22
cluster991	6	G4074|OPC68802.1;KC1913|WP_016197933.1;R26|WP_009091865.1;G4070|WP_034869866.1;G4122|WP_034869866.1;G0146|AQX87285.1;	G4074|OPC68802.1	A2RMV9	30S ribosomal protein S15 {ECO:0000255|HAMAP-Rule:MF_01343}	GO:0005840; C:ribosome; IEA:UniProtKB-KW; GO:0019843; F:rRNA binding; IEA:UniProtKB-HAMAP; GO:0003735; F:structural constituent of ribosome; IEA:InterPro; GO:0006412; P:translation; IEA:UniProtKB-HAMAP	1.6e-19
cluster992	6	G4074|OPC74730.1;KC1913|WP_016198992.1;R26|WP_009088685.1;G4070|WP_078770798.1;G4122|WP_059325433.1;G0146|AQX84843.1;	G4074|OPC74730.1	Q1RI77	Uncharacterized transporter RBE_0856	GO:0016021; C:integral component of membrane; IEA:UniProtKB-KW; GO:0005886; C:plasma membrane; IEA:UniProtKB-KW; GO:0005215; F:transporter activity; IEA:InterPro; GO:0055085; P:transmembrane transport; IEA:InterPro	5.7e-03
cluster993	6	G4074|OPC74595.1;KC1913|WP_016198110.1;R26|WP_009084594.1;G4070|WP_078770913.1;G4122|WP_059324337.1;G0146|AQX84979.1;	G4074|OPC74595.1	N/A	N/A	N/A	N/A
cluster994	6	G4074|OPC73593.1;KC1913|WP_016200594.1;R26|WP_009087681.1;G4070|WP_009087681.1;G4122|WP_059323501.1;G0146|AQX85924.1;	G4074|OPC73593.1	Q9RV58	Protein DR_1172	N/A	1.1e+01
cluster995	6	G4074|OPC69383.1;KC1913|WP_016199058.1;R26|WP_009090138.1;G4070|WP_078772100.1;G4122|WP_059322868.1;G0146|AQX86657.1;	G4074|OPC69383.1	P0AD16	Sensor histidine kinase YehU	GO:0016021; C:integral component of membrane; IEA:UniProtKB-KW; GO:0005886; C:plasma membrane; IEA:UniProtKB-KW; GO:0005524; F:ATP binding; IEA:UniProtKB-KW; GO:0000155; F:phosphorelay sensor kinase activity; IEA:InterPro; GO:0071555; P:cell wall organization; IEA:InterPro	1.1e-10
cluster996	6	G4074|OPC71641.1;KC1913|WP_019051231.1;R26|WP_009085447.1;G4070|WP_078771878.1;G4122|WP_059325952.1;G0146|AQX86414.1;	G4074|OPC71641.1	N/A	N/A	N/A	N/A
cluster997	6	G4074|OPC74555.1;KC1913|WP_016198823.1;R26|WP_009084522.1;G4070|WP_059323914.1;G4122|WP_059323914.1;G0146|AQX85019.1;	G4074|OPC74555.1	A8GYH2	Methionyl-tRNA formyltransferase {ECO:0000255|HAMAP-Rule:MF_00182}	GO:0004479; F:methionyl-tRNA formyltransferase activity; IEA:UniProtKB-HAMAP; GO:0008168; F:methyltransferase activity; IEA:InterPro	1.5e-03
cluster998	6	G4074|OPC73844.1;KC1913|WP_016200289.1;R26|WP_009091981.1;G4070|WP_078679326.1;G4122|WP_034866087.1;G0146|AQX85652.1;	G4074|OPC73844.1	Q6NGA1	Probable menaquinol-cytochrome c reductase cytochrome c subunit	GO:0016021; C:integral component of membrane; IEA:UniProtKB-KW; GO:0005886; C:plasma membrane; IEA:UniProtKB-KW; GO:0009055; F:electron carrier activity; IEA:InterPro; GO:0020037; F:heme binding; IEA:InterPro; GO:0005506; F:iron ion binding; IEA:InterPro; GO:0055114; P:oxidation-reduction process; IEA:UniProtKB-KW	8.3e-04
cluster999	6	G4074|OPC73931.1;KC1913|WP_016199449.1;R26|WP_009091471.1;G4070|WP_078770367.1;G4122|WP_059322633.1;G0146|AQX85567.1;	G4074|OPC73931.1	P46907	Nitrite extrusion protein	GO:0016021; C:integral component of membrane; IEA:UniProtKB-KW; GO:0005886; C:plasma membrane; IEA:UniProtKB-KW; GO:0042128; P:nitrate assimilation; IEA:UniProtKB-KW; GO:0055085; P:transmembrane transport; IEA:InterPro	1.9e-07
cluster1000	6	G4074|OPC69392.1;KC1913|WP_016199048.1;R26|WP_090211034.1;G4070|WP_078772092.1;G4122|WP_059322860.1;G0146|AQX86649.1;	G4074|OPC69392.1	P65024	Uncharacterized protein Mb2609c	GO:0016021; C:integral component of membrane; IEA:UniProtKB-KW; GO:0005886; C:plasma membrane; IEA:UniProtKB-KW; GO:0051539; F:4 iron, 4 sulfur cluster binding; IEA:UniProtKB-KW; GO:0003824; F:catalytic activity; IEA:InterPro; GO:0046872; F:metal ion binding; IEA:UniProtKB-KW	6.1e-30
cluster1001	6	G4074|OPC74579.1;KC1913|WP_016198127.1;R26|WP_009084565.1;G4070|WP_078770923.1;G4122|WP_059324348.1;G0146|AQX84996.1;	G4074|OPC74579.1	N/A	N/A	N/A	N/A
cluster1002	6	G4074|OPC74328.1;KC1913|WP_016199162.1;R26|WP_009090921.1;G4070|WP_078773230.1;G4122|WP_059323185.1;G0146|AQX85166.1;	G4074|OPC74328.1	N/A	N/A	N/A	N/A
cluster1003	6	G4074|OPC67790.1;KC1913|WP_016197828.1;R26|WP_009087424.1;G4070|WP_078772364.1;G4122|WP_059325906.1;G0146|AQX86986.1;	G4074|OPC67790.1	P0ACM8	Uncharacterized HTH-type transcriptional regulator YegW	GO:0003677; F:DNA binding; IEA:UniProtKB-KW; GO:0003700; F:sequence-specific DNA binding transcription factor activity; IEA:InterPro; GO:0006351; P:transcription, DNA-templated; IEA:UniProtKB-KW	6.9e-15
cluster1004	6	G4074|OPC68642.1;KC1913|WP_016198638.1;R26|WP_009090612.1;G4070|WP_078772643.1;G4122|WP_059322409.1;G0146|AQX84383.1;	G4074|OPC68642.1	Q15NG5	Diaminopimelate epimerase {ECO:0000255|HAMAP-Rule:MF_00197}	GO:0005737; C:cytoplasm; IEA:UniProtKB-HAMAP; GO:0008837; F:diaminopimelate epimerase activity; IEA:UniProtKB-HAMAP; GO:0009089; P:lysine biosynthetic process via diaminopimelate; IEA:UniProtKB-HAMAP	6.5e-13
cluster1005	6	G4074|OPC69434.1;KC1913|WP_016199981.1;R26|WP_009090268.1;G4070|WP_078772062.1;G4122|WP_009090268.1;G0146|AQX86606.1;	G4074|OPC69434.1	B1HPY0	Ribosomal RNA small subunit methyltransferase H {ECO:0000255|HAMAP-Rule:MF_01007}	GO:0005737; C:cytoplasm; IEA:UniProtKB-HAMAP; GO:0071424; F:rRNA (cytosine-N4-)-methyltransferase activity; IEA:UniProtKB-HAMAP; GO:0070475; P:rRNA base methylation; IEA:UniProtKB-HAMAP	4.7e-63
cluster1006	6	G4074|OPC68694.1;KC1913|WP_016200450.1;R26|WP_009085953.1;G4070|WP_078772605.1;G4122|WP_059322356.1;G0146|AQX84433.1;	G4074|OPC68694.1	N/A	N/A	N/A	N/A
cluster1007	6	G4074|OPC69487.1;KC1913|WP_016198314.1;R26|WP_009086506.1;G4070|WP_078403251.1;G4122|WP_059322778.1;G0146|AQX86508.1;	G4074|OPC69487.1	N/A	N/A	N/A	N/A
cluster1008	6	G4074|OPC69461.1;KC1913|WP_016198342.1;R26|WP_009087475.1;G4070|WP_009087475.1;G4122|WP_059322802.1;G0146|AQX86578.1;	G4074|OPC69461.1	P0A0K5	Thioredoxin	GO:0015035; F:protein disulfide oxidoreductase activity; IEA:InterPro; GO:0045454; P:cell redox homeostasis; IEA:InterPro; GO:0006662; P:glycerol ether metabolic process; IEA:InterPro	3.3e-13
cluster1009	6	G4074|OPC73580.1;KC1913|WP_016199240.1;R26|WP_009087706.1;G4070|WP_009087706.1;G4122|WP_059154203.1;G0146|AQX85936.1;	G4074|OPC73580.1	A5WBV7	ATP synthase subunit b {ECO:0000255|HAMAP-Rule:MF_01398}	GO:0016021; C:integral component of membrane; IEA:UniProtKB-KW; GO:0005886; C:plasma membrane; IEA:UniProtKB-HAMAP; GO:0045263; C:proton-transporting ATP synthase complex, coupling factor F(o); IEA:UniProtKB-KW; GO:0046933; F:proton-transporting ATP synthase activity, rotational mechanism; IEA:UniProtKB-HAMAP; GO:0042777; P:plasma membrane ATP synthesis coupled proton transport; IEA:UniProtKB-HAM…	3.9e-19
cluster1010	6	G4074|OPC67661.1;KC1913|WP_016170144.1;R26|WP_009087153.1;G4070|WP_078772457.1;G4122|WP_059325792.1;G0146|AQX87118.1;	G4074|OPC67661.1	Q92XP5	Opine oxidase subunit B	GO:0016491; F:oxidoreductase activity; IEA:UniProtKB-KW; GO:0019469; P:octopine catabolic process; IEA:UniProtKB-UniPathway	3.8e-04
cluster1011	6	G4074|OPC67708.1;KC1913|WP_016170197.1;R26|WP_009094449.1;G4070|WP_078772417.1;G4122|WP_059325835.1;G0146|AQX87069.1;	G4074|OPC67708.1	P23212	Erythromycin resistance ATP-binding protein MsrA	GO:0005524; F:ATP binding; IEA:UniProtKB-KW; GO:0016887; F:ATPase activity; IEA:InterPro; GO:0004871; F:signal transducer activity; IEA:InterPro; GO:0046677; P:response to antibiotic; IEA:UniProtKB-KW	4.9e-26
cluster1012	6	G4074|OPC73517.1;KC1913|WP_016200196.1;R26|WP_009087844.1;G4070|WP_078771496.1;G4122|WP_059324241.1;G0146|AQX85994.1;	G4074|OPC73517.1	N/A	N/A	N/A	N/A
cluster1013	6	G4074|OPC74917.1;KC1913|WP_016199101.1;R26|WP_009088419.1;G4070|WP_078770697.1;G4122|WP_059325537.1;G0146|AQX84723.1;	G4074|OPC74917.1	N/A	N/A	N/A	N/A
cluster1014	6	G4074|OPC73463.1;KC1913|WP_016198935.1;R26|WP_009087950.1;G4070|WP_078771458.1;G4122|WP_059324197.1;G0146|AQX86050.1;	G4074|OPC73463.1	N/A	N/A	N/A	N/A
cluster1015	6	G4074|OPC69122.1;KC1913|WP_016169879.1;R26|WP_009086959.1;G4070|WP_078772332.1;G4122|WP_059325606.1;G0146|AQX86953.1;	G4074|OPC69122.1	B2TI10	Peptidyl-tRNA hydrolase {ECO:0000255|HAMAP-Rule:MF_00083}	GO:0005737; C:cytoplasm; IEA:UniProtKB-KW; GO:0004045; F:aminoacyl-tRNA hydrolase activity; IEA:UniProtKB-EC	8.4e-34
cluster1016	6	G4074|OPC73768.1;KC1913|WP_016200636.1;R26|WP_009088824.1;G4070|WP_078771750.1;G4122|WP_059323347.1;G0146|AQX85747.1;	G4074|OPC73768.1	Q2GHW1	Succinyl-diaminopimelate desuccinylase {ECO:0000255|HAMAP-Rule:MF_01690}	GO:0050897; F:cobalt ion binding; IEA:UniProtKB-HAMAP; GO:0008237; F:metallopeptidase activity; IEA:InterPro; GO:0009014; F:succinyl-diaminopimelate desuccinylase activity; IEA:UniProtKB-HAMAP; GO:0008270; F:zinc ion binding; IEA:UniProtKB-HAMAP; GO:0019877; P:diaminopimelate biosynthetic process; IEA:UniProtKB-HAMAP; GO:0009089; P:lysine biosynthetic process via diaminopimelate; IEA:UniProtKB-HA…	4.5e-05
cluster1017	6	G4074|OPC74858.1;KC1913|WP_016200372.1;R26|WP_009088553.1;G4070|WP_078770744.1;G4122|WP_059325487.1;G0146|AQX84781.1;	G4074|OPC74858.1	O07137	Probable enoyl-CoA hydratase echA8	GO:0004300; F:enoyl-CoA hydratase activity; IEA:UniProtKB-EC; GO:0006631; P:fatty acid metabolic process; IEA:UniProtKB-KW	5.2e-08
cluster1018	6	G4074|OPC68491.1;KC1913|WP_016197918.1;R26|WP_009091694.1;G4070|WP_078402323.1;G4122|WP_059324922.1;G0146|AQX84170.1;	G4074|OPC68491.1	N/A	N/A	N/A	N/A
cluster1019	6	G4074|OPC74847.1;KC1913|WP_016200362.1;R26|WP_009088578.1;G4070|WP_078770753.1;G4122|WP_059325476.1;G0146|AQX84791.1;	G4074|OPC74847.1	A3DHS8	Undecaprenyl-diphosphatase {ECO:0000255|HAMAP-Rule:MF_01006}	GO:0016021; C:integral component of membrane; IEA:UniProtKB-KW; GO:0005886; C:plasma membrane; IEA:UniProtKB-HAMAP; GO:0050380; F:undecaprenyl-diphosphatase activity; IEA:UniProtKB-HAMAP; GO:0071555; P:cell wall organization; IEA:UniProtKB-KW; GO:0016311; P:dephosphorylation; IEA:InterPro; GO:0009252; P:peptidoglycan biosynthetic process; IEA:UniProtKB-KW; GO:0008360; P:regulation of cell shape; …	1.9e-47
cluster1020	6	G4074|OPC73989.1;KC1913|WP_016200333.1;R26|WP_009085379.1;G4070|WP_078770423.1;G4122|WP_059324099.1;G0146|AQX85504.1;	G4074|OPC73989.1	N/A	N/A	N/A	N/A
cluster1021	6	G4074|OPC73836.1;KC1913|WP_019051346.1;R26|WP_009092004.1;G4070|WP_078771814.1;G4122|WP_034866066.1;G0146|AQX85660.1;	G4074|OPC73836.1	N/A	N/A	N/A	N/A
cluster1022	6	G4074|OPC69470.1;KC1913|WP_016198331.1;R26|WP_009086425.1;G4070|WP_078772510.1;G4122|WP_059322794.1;G0146|AQX86568.1;	G4074|OPC69470.1	P73863	Low-affinity Na(+)/H(+) antiporter NhaS1	GO:0016021; C:integral component of membrane; IEA:UniProtKB-KW; GO:0005886; C:plasma membrane; IEA:UniProtKB-KW; GO:0015299; F:solute:proton antiporter activity; IEA:InterPro; GO:0006814; P:sodium ion transport; IEA:UniProtKB-KW	3.2e-41
cluster1023	6	G4074|OPC69222.1;KC1913|WP_016169984.1;R26|WP_009086761.1;G4070|WP_078772245.1;G4122|WP_059325687.1;G0146|AQX86852.1;	G4074|OPC69222.1	N/A	N/A	N/A	N/A
cluster1024	6	G4074|OPC73915.1;KC1913|WP_016199468.1;R26|WP_009091436.1;G4070|WP_078770351.1;G4122|WP_059322650.1;G0146|AQX85584.1;	G4074|OPC73915.1	N/A	N/A	N/A	N/A
cluster1025	6	G4074|OPC73718.1;KC1913|WP_016198732.1;R26|WP_009090343.1;G4070|WP_078771715.1;G4122|WP_059323397.1;G0146|AQX85790.1;	G4074|OPC73718.1	N/A	N/A	N/A	N/A
cluster1026	6	G4074|OPC69116.1;KC1913|WP_016169868.1;R26|WP_009086971.1;G4070|WP_059155956.1;G4122|WP_059325601.1;G0146|AQX86958.1;	G4074|OPC69116.1	B9L6E1	Ribosome maturation factor RimP {ECO:0000255|HAMAP-Rule:MF_01077}	GO:0005737; C:cytoplasm; IEA:UniProtKB-KW; GO:0042254; P:ribosome biogenesis; IEA:UniProtKB-KW	3.3e-07
cluster1027	6	G4074|OPC73831.1;KC1913|WP_016200626.1;R26|WP_034785209.1;G4070|WP_078771809.1;G4122|WP_059324399.1;G0146|AQX85665.1;	G4074|OPC73831.1	N/A	N/A	N/A	N/A
cluster1028	6	G4074|OPC74043.1;KC1913|WP_016198206.1;R26|WP_009085287.1;G4070|WP_078770467.1;G4122|WP_059324049.1;G0146|AQX85450.1;	G4074|OPC74043.1	N/A	N/A	N/A	N/A
cluster1029	6	G4074|OPC74805.1;KC1913|WP_016198986.1;R26|WP_009088668.1;G4070|WP_078770793.1;G4122|WP_059325438.1;G0146|AQX84837.1;	G4074|OPC74805.1	N/A	N/A	N/A	N/A
cluster1030	6	G4074|OPC69151.1;KC1913|WP_016169907.1;R26|WP_009086898.1;G4070|WP_078772301.1;G4122|WP_059325630.1;G0146|AQX86927.1;	G4074|OPC69151.1	N/A	N/A	N/A	N/A
cluster1031	6	G4074|OPC71649.1;KC1913|WP_016200074.1;R26|WP_009085438.1;G4070|WP_078771873.1;G4122|WP_059325944.1;G0146|AQX86423.1;	G4074|OPC71649.1	N/A	N/A	N/A	N/A
cluster1032	6	G4074|OPC73992.1;KC1913|WP_016200330.1;R26|WP_009085376.1;G4070|WP_078770426.1;G4122|WP_059324096.1;G0146|AQX85501.1;	G4074|OPC73992.1	N/A	N/A	N/A	N/A
cluster1033	6	G4074|OPC71415.1;KC1913|WP_016198783.1;R26|WP_009084876.1;G4070|WP_078771385.1;G4122|WP_059326133.1;G0146|AQX86182.1;	G4074|OPC71415.1	N/A	N/A	N/A	N/A
cluster1034	6	G4074|OPC73556.1;KC1913|WP_016199216.1;R26|WP_009087762.1;G4070|WP_078771602.1;G4122|WP_059323524.1;G0146|AQX85961.1;	G4074|OPC73556.1	N/A	N/A	N/A	N/A
cluster1035	6	G4074|OPC75020.1;KC1913|WP_016198359.1;R26|WP_009088201.1;G4070|WP_078770550.1;G4122|WP_059322542.1;G0146|AQX84578.1;	G4074|OPC75020.1	Q9HUY1	Dihydrolipoyl dehydrogenase 3	GO:0005737; C:cytoplasm; IEA:UniProtKB-KW; GO:0004148; F:dihydrolipoyl dehydrogenase activity; IEA:UniProtKB-EC; GO:0050660; F:flavin adenine dinucleotide binding; IEA:InterPro; GO:0045454; P:cell redox homeostasis; IEA:InterPro; GO:0006096; P:glycolytic process; IEA:UniProtKB-KW	6.6e-88
cluster1036	6	G4074|OPC71252.1;KC1913|WP_016200232.1;R26|WP_009089094.1;G4070|WP_078770999.1;G4122|WP_059324996.1;G0146|AQX87205.1;	G4074|OPC71252.1	N/A	N/A	N/A	N/A
cluster1037	6	G4074|OPC74452.1;KC1913|WP_016200604.1;R26|WP_078396941.1;G4070|WP_078770537.1;G4122|WP_082695189.1;G0146|AQX85518.1;	G4074|OPC74452.1	N/A	N/A	N/A	N/A
cluster1038	6	G4074|OPC68620.1;KC1913|WP_016199523.1;R26|WP_009090551.1;G4070|WP_009090551.1;G4122|WP_059322431.1;G0146|AQX84361.1;	G4074|OPC68620.1	P44515	Uncharacterized protein HI_0103	N/A	5.0e-05
cluster1039	6	G4074|OPC73878.1;KC1913|WP_016199639.1;R26|WP_009091353.1;G4070|WP_078770531.1;G4122|WP_059322686.1;G0146|AQX87400.1;	G4074|OPC73878.1	P45174	Sodium/proline symporter	GO:0016021; C:integral component of membrane; IEA:UniProtKB-KW; GO:0005886; C:plasma membrane; IEA:UniProtKB-KW; GO:0005298; F:proline:sodium symporter activity; IEA:InterPro; GO:0031402; F:sodium ion binding; IEA:InterPro	2.3e-131
cluster1040	6	G4074|OPC69349.1;KC1913|WP_034881119.1;R26|WP_009090043.1;G4070|WP_078772131.1;G4122|WP_059322899.1;G0146|AQX86692.1;	G4074|OPC69349.1	Q49WS9	Uncharacterized oxidoreductase SSP1627	GO:0016491; F:oxidoreductase activity; IEA:UniProtKB-KW	3.0e-31
cluster1041	6	G4074|OPC72333.1;KC1913|WP_016198478.1;R26|WP_009089562.1;G4070|WP_078771160.1;G4122|WP_059323097.1;G0146|AQX83771.1;	G4074|OPC72333.1	P80036	Endo-beta-N-acetylglucosaminidase	GO:0005576; C:extracellular region; IEA:UniProtKB-KW; GO:0033925; F:mannosyl-glycoprotein endo-beta-N-acetylglucosaminidase activity; IEA:UniProtKB-EC; GO:0005975; P:carbohydrate metabolic process; IEA:InterPro	1.7e-29
cluster1042	6	G4074|OPC69398.1;KC1913|WP_016199042.1;R26|WP_009090168.1;G4070|WP_078772086.1;G4122|WP_059322854.1;G0146|AQX86643.1;	G4074|OPC69398.1	N/A	N/A	N/A	N/A
cluster1043	6	G4074|OPC75060.1;KC1913|WP_016198402.1;R26|WP_009088026.1;G4070|WP_078772863.1;G4122|WP_059322586.1;G0146|AQX84537.1;	G4074|OPC75060.1	Q7WZY5	Oxygen sensor histidine kinase NreB	GO:0005737; C:cytoplasm; IEA:UniProtKB-KW; GO:0016021; C:integral component of membrane; IEA:InterPro; GO:0051539; F:4 iron, 4 sulfur cluster binding; IEA:UniProtKB-KW; GO:0005524; F:ATP binding; IEA:UniProtKB-KW; GO:0005506; F:iron ion binding; IEA:InterPro; GO:0000155; F:phosphorelay sensor kinase activity; IEA:InterPro	6.2e-15
cluster1044	6	G4074|OPC74508.1;KC1913|WP_016199596.1;R26|WP_009084421.1;G4070|WP_078721590.1;G4122|WP_059323283.1;G0146|AQX85062.1;	G4074|OPC74508.1	N/A	N/A	N/A	N/A
cluster1045	6	G4074|OPC73785.1;KC1913|WP_016200615.1;R26|WP_009091939.1;G4070|WP_078771764.1;G4122|WP_059323330.1;G0146|AQX85713.1;	G4074|OPC73785.1	N/A	N/A	N/A	N/A
cluster1046	6	G4074|OPC71549.1;KC1913|WP_016198552.1;R26|WP_009094349.1;G4070|WP_034867870.1;G4122|WP_034867870.1;G0146|AQX86322.1;	G4074|OPC71549.1	Q02059	Actinorhodin polyketide putative beta-ketoacyl synthase 1	GO:0016746; F:transferase activity, transferring acyl groups; IEA:UniProtKB-KW; GO:0017000; P:antibiotic biosynthetic process; IEA:UniProtKB-KW	1.4e-65
cluster1047	6	G4074|OPC74304.1;KC1913|WP_016200158.1;R26|WP_009090979.1;G4070|WP_078773208.1;G4122|WP_059323156.1;G0146|AQX85189.1;	G4074|OPC74304.1	P37494	Uncharacterized ABC transporter ATP-binding protein YybJ	GO:0005524; F:ATP binding; IEA:UniProtKB-KW; GO:0016887; F:ATPase activity; IEA:InterPro; GO:0006810; P:transport; IEA:UniProtKB-KW	4.3e-24
cluster1048	6	G4074|OPC74173.1;KC1913|WP_016199729.1;R26|WP_009091173.1;G4070|WP_078773100.1;G4122|WP_059324502.1;G0146|AQX85314.1;	G4074|OPC74173.1	N/A	N/A	N/A	N/A
cluster1049	6	G4074|OPC75018.1;KC1913|WP_016198357.1;R26|WP_009088204.1;G4070|WP_078770552.1;G4122|WP_059322541.1;G0146|AQX84580.1;	G4074|OPC75018.1	N/A	N/A	N/A	N/A
cluster1050	6	G4074|OPC68630.1;KC1913|WP_016198626.1;R26|WP_009090585.1;G4070|WP_078772655.1;G4122|WP_059322421.1;G0146|AQX84371.1;	G4074|OPC68630.1	P00632	3-oxoadipate enol-lactonase 2	GO:0047570; F:3-oxoadipate enol-lactonase activity; IEA:UniProtKB-EC; GO:0042952; P:beta-ketoadipate pathway; IEA:UniProtKB-UniPathway	7.3e-04
cluster1051	6	G4074|OPC74223.1;KC1913|WP_016199693.1;R26|WP_009091053.1;G4070|WP_078773152.1;G4122|WP_059323620.1;G0146|AQX85248.1;	G4074|OPC74223.1	N/A	N/A	N/A	N/A
cluster1052	6	G4074|OPC72375.1;KC1913|WP_016198525.1;R26|WP_009089465.1;G4070|WP_045183787.1;G4122|WP_045183787.1;G0146|AQX83729.1;	G4074|OPC72375.1	N/A	N/A	N/A	N/A
cluster1053	6	G4074|OPC73573.1;KC1913|WP_016199234.1;R26|WP_009087723.1;G4070|WP_078771616.1;G4122|WP_009087723.1;G0146|AQX85943.1;	G4074|OPC73573.1	Q2RJU7	NADH-quinone oxidoreductase subunit A {ECO:0000255|HAMAP-Rule:MF_01394}	GO:0016021; C:integral component of membrane; IEA:UniProtKB-KW; GO:0005886; C:plasma membrane; IEA:UniProtKB-HAMAP; GO:0008137; F:NADH dehydrogenase (ubiquinone) activity; IEA:InterPro; GO:0048038; F:quinone binding; IEA:UniProtKB-KW; GO:0006810; P:transport; IEA:UniProtKB-KW	4.0e-13
cluster1054	6	G4074|OPC69318.1;KC1913|WP_034881698.1;R26|WP_034785725.1;G4070|WP_059322947.1;G4122|WP_059322947.1;G0146|AQX86753.1;	G4074|OPC69318.1	N/A	N/A	N/A	N/A
cluster1055	6	G4074|OPC74683.1;KC1913|WP_016198023.1;R26|WP_009084785.1;G4070|WP_078770949.1;G4122|WP_059325093.1;G0146|AQX84892.1;	G4074|OPC74683.1	Q65I34	N-(5'-phosphoribosyl)anthranilate isomerase {ECO:0000255|HAMAP-Rule:MF_00135}	GO:0004640; F:phosphoribosylanthranilate isomerase activity; IEA:UniProtKB-EC; GO:0000162; P:tryptophan biosynthetic process; IEA:UniProtKB-UniPathway	1.3e-14
cluster1056	6	G4074|OPC72310.1;KC1913|WP_019050923.1;R26|WP_009089617.1;G4070|WP_078771182.1;G4122|WP_059323890.1;G0146|AQX83795.1;	G4074|OPC72310.1	N/A	N/A	N/A	N/A
cluster1057	6	G4074|OPC68608.1;KC1913|WP_016199533.1;R26|WP_009090521.1;G4070|WP_078772669.1;G4122|WP_059322442.1;G0146|AQX84348.1;	G4074|OPC68608.1	N/A	N/A	N/A	N/A
cluster1058	6	G4074|OPC72362.1;KC1913|WP_016198512.1;R26|WP_009089492.1;G4070|WP_009089492.1;G4122|WP_059155231.1;G0146|AQX83740.1;	G4074|OPC72362.1	N/A	N/A	N/A	N/A
cluster1059	6	G4074|OPC69495.1;KC1913|WP_016198304.1;R26|WP_009086529.1;G4070|WP_078772539.1;G4122|WP_059322769.1;G0146|AQX86500.1;	G4074|OPC69495.1	P44906	23S rRNA (guanosine-2'-O-)-methyltransferase RlmB {ECO:0000255|HAMAP-Rule:MF_01887}	GO:0005737; C:cytoplasm; IEA:UniProtKB-HAMAP; GO:0003723; F:RNA binding; IEA:InterPro; GO:0070039; F:rRNA (guanosine-2'-O-)-methyltransferase activity; IEA:UniProtKB-HAMAP	1.1e-08
cluster1060	6	G4074|OPC73569.1;KC1913|WP_016199230.1;R26|WP_009087731.1;G4070|WP_078771614.1;G4122|WP_034868788.1;G0146|AQX85947.1;	G4074|OPC73569.1	P57255	NADH-quinone oxidoreductase subunit E	GO:0051537; F:2 iron, 2 sulfur cluster binding; IEA:UniProtKB-KW; GO:0046872; F:metal ion binding; IEA:UniProtKB-KW; GO:0050136; F:NADH dehydrogenase (quinone) activity; IEA:UniProtKB-EC; GO:0048038; F:quinone binding; IEA:UniProtKB-KW	3.2e-16
cluster1061	6	G4074|OPC69399.1;KC1913|WP_016199041.1;R26|WP_009090170.1;G4070|WP_059322853.1;G4122|WP_059322853.1;G0146|AQX86642.1;	G4074|OPC69399.1	P0AFS8	UPF0118 inner membrane protein YdiK	GO:0016021; C:integral component of membrane; IEA:UniProtKB-KW; GO:0005886; C:plasma membrane; IEA:UniProtKB-KW	4.5e-12
cluster1062	6	G4074|OPC68811.1;KC1913|WP_016197914.1;R26|WP_009091685.1;G4070|WP_078772847.1;G4122|WP_078405294.1;G0146|AQX84174.1;	G4074|OPC68811.1	N/A	N/A	N/A	N/A
cluster1063	6	G4074|OPC71471.1;KC1913|WP_016199304.1;R26|WP_009085793.1;G4070|WP_078772016.1;G4122|WP_059326086.1;G0146|AQX86238.1;	G4074|OPC71471.1	N/A	N/A	N/A	N/A
cluster1064	6	G4074|OPC74196.1;KC1913|WP_016199668.1;R26|WP_009091117.1;G4070|WP_078773129.1;G4122|WP_059323593.1;G0146|AQX85276.1;	G4074|OPC74196.1	N/A	N/A	N/A	N/A
cluster1065	6	G4074|OPC71488.1;KC1913|WP_016198760.1;R26|WP_009085749.1;G4070|WP_009085749.1;G4122|WP_009085749.1;G0146|AQX86257.1;	G4074|OPC71488.1	A9NB26	50S ribosomal protein L28 {ECO:0000255|HAMAP-Rule:MF_00373}	GO:0005840; C:ribosome; IEA:UniProtKB-KW; GO:0003735; F:structural constituent of ribosome; IEA:InterPro; GO:0006412; P:translation; IEA:InterPro	5.1e-17
cluster1066	6	G4074|OPC74991.1;KC1913|WP_016199839.1;R26|WP_009088256.1;G4070|WP_078770571.1;G4122|WP_059322520.1;G0146|AQX84605.1;	G4074|OPC74991.1	N/A	N/A	N/A	N/A
cluster1067	6	G4074|OPC73479.1;KC1913|WP_016198920.1;R26|WP_009087922.1;G4070|WP_078771467.1;G4122|WP_059324209.1;G0146|AQX86034.1;	G4074|OPC73479.1	Q8ZLI8	Protein GntX	GO:0009116; P:nucleoside metabolic process; IEA:InterPro	5.8e-10
cluster1068	6	G4074|OPC73747.1;KC1913|WP_016200180.1;R26|WP_009088777.1;G4070|WP_078771734.1;G4122|WP_059323365.1;G0146|AQX85759.1;	G4074|OPC73747.1	O31168	Non-heme chloroperoxidase	GO:0016691; F:chloride peroxidase activity; IEA:UniProtKB-EC	3.2e-09
cluster1069	6	G4074|OPC69390.1;KC1913|WP_016199050.1;R26|WP_009090153.1;G4070|WP_078772093.1;G4122|WP_059322861.1;G0146|AQX86651.1;	G4074|OPC69390.1	Q890L6	Glucosamine-6-phosphate deaminase {ECO:0000255|HAMAP-Rule:MF_01241}	GO:0004342; F:glucosamine-6-phosphate deaminase activity; IEA:UniProtKB-HAMAP; GO:0016787; F:hydrolase activity; IEA:UniProtKB-KW; GO:0005975; P:carbohydrate metabolic process; IEA:UniProtKB-KW; GO:0006044; P:N-acetylglucosamine metabolic process; IEA:UniProtKB-HAMAP; GO:0019262; P:N-acetylneuraminate catabolic process; IEA:UniProtKB-UniPathway	5.8e-50
cluster1070	6	G4074|OPC68793.1;KC1913|WP_016200560.1;R26|WP_009086192.1;G4070|WP_009086192.1;G4122|WP_009086192.1;G0146|AQX84517.1;	G4074|OPC68793.1	N/A	N/A	N/A	N/A
cluster1071	6	G4074|OPC73900.1;KC1913|WP_016199664.1;R26|WP_009091397.1;G4070|WP_078770336.1;G4122|WP_059322666.1;G0146|AQX85599.1;	G4074|OPC73900.1	N/A	N/A	N/A	N/A
cluster1072	6	G4074|OPC73633.1;KC1913|WP_016199604.1;R26|WP_009087633.1;G4070|WP_078771652.1;G4122|WP_059323474.1;G0146|AQX85874.1;	G4074|OPC73633.1	N/A	N/A	N/A	N/A
cluster1073	6	G4074|OPC74580.1;KC1913|WP_016198126.1;R26|WP_009084567.1;G4070|WP_078770957.1;G4122|WP_059324373.1;G0146|AQX87356.1;	G4074|OPC74580.1	Q0TIV6	Lipoprotein-releasing system ATP-binding protein LolD {ECO:0000255|HAMAP-Rule:MF_01708}	GO:0043190; C:ATP-binding cassette (ABC) transporter complex; IEA:UniProtKB-HAMAP; GO:0005524; F:ATP binding; IEA:UniProtKB-HAMAP; GO:0016887; F:ATPase activity; IEA:InterPro; GO:0042954; F:lipoprotein transporter activity; IEA:UniProtKB-HAMAP	1.3e-49
cluster1074	6	G4074|OPC69227.1;KC1913|WP_016169988.1;R26|WP_009086757.1;G4070|WP_078772241.1;G4122|WP_059325691.1;G0146|AQX86847.1;	G4074|OPC69227.1	P14407	Fumarate hydratase class I, anaerobic {ECO:0000303|PubMed:3282546}	GO:0005829; C:cytosol; IDA:UniProtKB; GO:0051539; F:4 iron, 4 sulfur cluster binding; IDA:EcoCyc; GO:0047808; F:D(-)-tartrate dehydratase activity; IDA:EcoCyc; GO:0004333; F:fumarate hydratase activity; IDA:EcoCyc; GO:0046872; F:metal ion binding; IEA:UniProtKB-KW; GO:0042710; P:biofilm formation; IMP:EcoCyc; GO:0006974; P:cellular response to DNA damage stimulus; IEP:EcoliWiki; GO:0006099; P:tri…	1.3e-199
cluster1075	6	G4074|OPC71634.1;KC1913|WP_016200429.1;R26|WP_009085455.1;G4070|WP_078678463.1;G4122|WP_034868052.1;G0146|AQX86406.1;	G4074|OPC71634.1	N/A	N/A	N/A	N/A
cluster1076	6	G4074|OPC72235.1;KC1913|WP_016199958.1;R26|WP_009089822.1;G4070|WP_078771228.1;G4122|WP_059323829.1;G0146|AQX83869.1;	G4074|OPC72235.1	A6QHD8	Shikimate dehydrogenase {ECO:0000255|HAMAP-Rule:MF_00222}	GO:0050661; F:NADP binding; IEA:InterPro; GO:0004764; F:shikimate 3-dehydrogenase (NADP+) activity; IEA:UniProtKB-HAMAP; GO:0009073; P:aromatic amino acid family biosynthetic process; IEA:UniProtKB-HAMAP; GO:0009423; P:chorismate biosynthetic process; IEA:UniProtKB-UniPathway; GO:0019632; P:shikimate metabolic process; IEA:InterPro	3.8e-26
cluster1077	6	G4074|OPC71400.1;KC1913|WP_016200040.1;R26|WP_009084904.1;G4070|WP_078771397.1;G4122|WP_059324146.1;G0146|AQX86167.1;	G4074|OPC71400.1	N/A	N/A	N/A	N/A
cluster1078	6	G4074|OPC71478.1;KC1913|WP_016198771.1;R26|WP_009085777.1;G4070|WP_078772009.1;G4122|WP_059326081.1;G0146|AQX86248.1;	G4074|OPC71478.1	N/A	N/A	N/A	N/A
cluster1079	6	G4074|OPC75000.1;KC1913|WP_016199827.1;R26|WP_009088235.1;G4070|WP_078770565.1;G4122|WP_059322529.1;G0146|AQX84597.1;	G4074|OPC75000.1	B0K6Y4	Purine nucleoside phosphorylase DeoD-type {ECO:0000255|HAMAP-Rule:MF_01627}	GO:0004731; F:purine-nucleoside phosphorylase activity; IEA:UniProtKB-HAMAP; GO:0042278; P:purine nucleoside metabolic process; IEA:UniProtKB-HAMAP	3.1e-11
cluster1080	6	G4074|OPC67776.1;KC1913|WP_016197811.1;R26|WP_009087398.1;G4070|WP_034871620.1;G4122|WP_059325881.1;G0146|AQX87001.1;	G4074|OPC67776.1	N/A	N/A	N/A	N/A
cluster1081	6	G4074|OPC71198.1;KC1913|WP_016200227.1;R26|WP_009093653.1;G4070|WP_078771004.1;G4122|WP_059325000.1;G0146|AQX87201.1;	G4074|OPC71198.1	N/A	N/A	N/A	N/A
cluster1082	6	G4074|OPC72419.1;KC1913|WP_016199889.1;R26|WP_009087108.1;G4070|WP_078773047.1;G4122|WP_059325320.1;G0146|AQX83687.1;	G4074|OPC72419.1	Q2KWB0	Siroheme synthase {ECO:0000255|HAMAP-Rule:MF_01646}	GO:0051287; F:NAD binding; IEA:InterPro; GO:0043115; F:precorrin-2 dehydrogenase activity; IEA:UniProtKB-HAMAP; GO:0051266; F:sirohydrochlorin ferrochelatase activity; IEA:UniProtKB-EC; GO:0004851; F:uroporphyrin-III C-methyltransferase activity; IEA:UniProtKB-HAMAP; GO:0009236; P:cobalamin biosynthetic process; IEA:UniProtKB-HAMAP; GO:0019354; P:siroheme biosynthetic process; IEA:UniProtKB-HAMAP	7.1e-11
cluster1083	6	G4074|OPC73884.1;KC1913|WP_019051281.1;R26|WP_009091368.1;G4070|WP_059322679.1;G4122|WP_059322679.1;G0146|AQX85615.1;	G4074|OPC73884.1	O34971	Sensor protein KdpD	GO:0016021; C:integral component of membrane; IEA:UniProtKB-KW; GO:0005886; C:plasma membrane; IEA:UniProtKB-KW; GO:0005524; F:ATP binding; IEA:UniProtKB-KW; GO:0000155; F:phosphorelay sensor kinase activity; IEA:InterPro	1.4e-40
cluster1084	6	G4074|OPC72541.1;KC1913|WP_016198879.1;R26|WP_009086354.1;G4070|WP_078772909.1;G4122|WP_059325207.1;G0146|AQX83555.1;	G4074|OPC72541.1	Q03524	Stage V sporulation protein D	GO:0005886; C:plasma membrane; IEA:UniProtKB-KW; GO:0008658; F:penicillin binding; IEA:InterPro; GO:0071555; P:cell wall organization; IEA:UniProtKB-KW; GO:0009252; P:peptidoglycan biosynthetic process; IEA:UniProtKB-KW; GO:0008360; P:regulation of cell shape; IEA:UniProtKB-KW; GO:0030435; P:sporulation resulting in formation of a cellular spore; IEA:UniProtKB-KW	2.9e-03
cluster1085	6	G4074|OPC68414.1;KC1913|WP_016197942.1;R26|WP_009091858.1;G4070|WP_078772820.1;G4122|WP_059324789.1;G0146|AQX84074.1;	G4074|OPC68414.1	N/A	N/A	N/A	N/A
cluster1086	6	G4074|OPC69139.1;KC1913|WP_016169894.1;R26|WP_009086924.1;G4070|WP_078772314.1;G4122|WP_059325618.1;G0146|AQX86938.1;	G4074|OPC69139.1	C0SP78	Uncharacterized transporter YdfM	GO:0016021; C:integral component of membrane; IEA:UniProtKB-KW; GO:0005886; C:plasma membrane; IEA:UniProtKB-KW; GO:0008324; F:cation transmembrane transporter activity; IEA:InterPro	3.4e-22
cluster1087	6	G4074|OPC73586.1;KC1913|WP_016199246.1;R26|WP_009087692.1;G4070|WP_034868812.1;G4122|WP_034868812.1;G0146|AQX85930.1;	G4074|OPC73586.1	N/A	N/A	N/A	N/A
cluster1088	6	G4074|OPC74039.1;KC1913|WP_016198211.1;R26|WP_009085297.1;G4070|WP_078770463.1;G4122|WP_059324053.1;G0146|AQX85454.1;	G4074|OPC74039.1	N/A	N/A	N/A	N/A
cluster1089	6	G4074|OPC71658.1;KC1913|WP_016200084.1;R26|WP_009085428.1;G4070|WP_078771865.1;G4122|WP_059325936.1;G0146|AQX86433.1;	G4074|OPC71658.1	N/A	N/A	N/A	N/A
cluster1090	6	G4074|OPC71483.1;KC1913|WP_016198764.1;R26|WP_009085763.1;G4070|WP_078772004.1;G4122|WP_059326076.1;G0146|AQX86253.1;	G4074|OPC71483.1	Q48513	Putative peptidase PfaP	GO:0008236; F:serine-type peptidase activity; IEA:UniProtKB-KW	1.5e-17
cluster1091	6	G4074|OPC67788.1;KC1913|WP_016197824.1;R26|WP_009087419.1;G4070|WP_078772365.1;G4122|WP_059325889.1;G0146|AQX86991.1;	G4074|OPC67788.1	P37134	N-acetylmuramoyl-L-alanine amidase CwlM	GO:0005576; C:extracellular region; IEA:UniProtKB-KW; GO:0008745; F:N-acetylmuramoyl-L-alanine amidase activity; IEA:UniProtKB-EC; GO:0071555; P:cell wall organization; IEA:UniProtKB-KW; GO:0009253; P:peptidoglycan catabolic process; IEA:InterPro	4.2e-04
cluster1092	6	G4074|OPC69523.1;KC1913|WP_016198273.1;R26|WP_009086569.1;G4070|WP_009086569.1;G4122|WP_009086569.1;G0146|AQX86471.1;	G4074|OPC69523.1	P54457	Ribosomal silencing factor RsfS {ECO:0000255|HAMAP-Rule:MF_01477}	GO:0005737; C:cytoplasm; IEA:UniProtKB-HAMAP; GO:0042256; P:mature ribosome assembly; IEA:UniProtKB-HAMAP; GO:0090071; P:negative regulation of ribosome biogenesis; IEA:UniProtKB-HAMAP; GO:0017148; P:negative regulation of translation; IEA:UniProtKB-HAMAP	5.6e-15
cluster1093	6	G4074|OPC75039.1;KC1913|WP_016198383.1;R26|WP_009088077.1;G4070|WP_078772884.1;G4122|WP_059322564.1;G0146|AQX84558.1;	G4074|OPC75039.1	Q1AST1	Methionine--tRNA ligase {ECO:0000255|HAMAP-Rule:MF_00098}	GO:0005737; C:cytoplasm; IEA:UniProtKB-HAMAP; GO:0005524; F:ATP binding; IEA:UniProtKB-HAMAP; GO:0046872; F:metal ion binding; IEA:UniProtKB-KW; GO:0004825; F:methionine-tRNA ligase activity; IEA:UniProtKB-HAMAP; GO:0006431; P:methionyl-tRNA aminoacylation; IEA:UniProtKB-HAMAP	1.9e-123
cluster1094	6	G4074|OPC69560.1;KC1913|WP_016169972.1;R26|WP_024567862.1;G4070|WP_078772481.1;G4122|WP_034871978.1;G0146|AQX87477.1;	G4074|OPC69560.1	Q7VVJ8	7-carboxy-7-deazaguanine synthase {ECO:0000255|HAMAP-Rule:MF_00917}	GO:0051539; F:4 iron, 4 sulfur cluster binding; IEA:UniProtKB-KW; GO:0016840; F:carbon-nitrogen lyase activity; IEA:UniProtKB-HAMAP; GO:0046872; F:metal ion binding; IEA:UniProtKB-KW; GO:0008616; P:queuosine biosynthetic process; IEA:UniProtKB-HAMAP	1.8e-13
cluster1095	6	G4074|OPC69238.1;KC1913|WP_016170002.1;R26|WP_009086746.1;G4070|WP_078772229.1;G4122|WP_059325702.1;G0146|AQX86834.1;	G4074|OPC69238.1	P24180	Multidrug export protein AcrE	GO:0031226; C:intrinsic component of plasma membrane; IMP:EcoliWiki; GO:0042493; P:response to drug; ISS:EcoliWiki; GO:0055085; P:transmembrane transport; IEA:InterPro	4.2e-05
cluster1096	6	G4074|OPC74408.1;KC1913|WP_016198923.1;R26|WP_009087927.1;G4070|WP_034868925.1;G4122|WP_034868925.1;G0146|AQX87431.1;	G4074|OPC74408.1	B3WE80	GTPase Der {ECO:0000255|HAMAP-Rule:MF_00195}	GO:0005525; F:GTP binding; IEA:UniProtKB-HAMAP; GO:0042254; P:ribosome biogenesis; IEA:UniProtKB-KW	3.6e-104
cluster1097	6	G4074|OPC68796.1;KC1913|WP_019051212.1;R26|WP_021347702.1;G4070|WP_021347702.1;G4122|WP_021347702.1;G0146|AQX84520.1;	G4074|OPC68796.1	P66462	30S ribosomal protein S18 {ECO:0000255|HAMAP-Rule:MF_00270}	GO:0005840; C:ribosome; IEA:UniProtKB-KW; GO:0019843; F:rRNA binding; IEA:UniProtKB-HAMAP; GO:0003735; F:structural constituent of ribosome; IEA:InterPro; GO:0006412; P:translation; IEA:UniProtKB-HAMAP	2.6e-18
cluster1098	6	G4074|OPC69181.1;KC1913|WP_019050677.1;R26|WP_009086823.1;G4070|WP_078772274.1;G4122|WP_059325656.1;G0146|AQX86893.1;	G4074|OPC69181.1	B2UA10	Argininosuccinate lyase {ECO:0000255|HAMAP-Rule:MF_00006}	GO:0005737; C:cytoplasm; IEA:UniProtKB-KW; GO:0004056; F:argininosuccinate lyase activity; IEA:UniProtKB-EC; GO:0042450; P:arginine biosynthetic process via ornithine; IEA:InterPro	2.5e-65
cluster1099	6	G4074|OPC73650.1;KC1913|WP_016199625.1;R26|WP_009087594.1;G4070|WP_078771667.1;G4122|WP_059323458.1;G0146|AQX85857.1;	G4074|OPC73650.1	P0AE74	Citrate carrier	GO:0016021; C:integral component of membrane; IEA:UniProtKB-KW; GO:0005886; C:plasma membrane; IEA:UniProtKB-KW; GO:0015297; F:antiporter activity; IEA:UniProtKB-KW; GO:0005215; F:transporter activity; IDA:EcoCyc; GO:0006814; P:sodium ion transport; IEA:InterPro	1.7e-83
cluster1100	6	G4074|OPC74610.1;KC1913|WP_016198095.1;R26|WP_009084628.1;G4070|WP_078770900.1;G4122|WP_059324325.1;G0146|AQX84964.1;	G4074|OPC74610.1	Q92I26	Probable branched-chain-amino-acid aminotransferase	GO:0052656; F:L-isoleucine transaminase activity; IEA:UniProtKB-EC; GO:0052654; F:L-leucine transaminase activity; IEA:UniProtKB-EC; GO:0052655; F:L-valine transaminase activity; IEA:UniProtKB-EC; GO:0009097; P:isoleucine biosynthetic process; IEA:UniProtKB-UniPathway; GO:0009098; P:leucine biosynthetic process; IEA:UniProtKB-UniPathway; GO:0009099; P:valine biosynthetic process; IEA:UniProtKB-Un…	6.6e-11
cluster1101	6	G4074|OPC72314.1;KC1913|WP_016198458.1;R26|WP_009089608.1;G4070|WP_078771178.1;G4122|WP_059323894.1;G0146|AQX83791.1;	G4074|OPC72314.1	B1IV97	Curved DNA-binding protein {ECO:0000255|HAMAP-Rule:MF_01154}	GO:0005737; C:cytoplasm; IEA:UniProtKB-HAMAP; GO:0003681; F:bent DNA binding; IEA:UniProtKB-HAMAP; GO:0006457; P:protein folding; IEA:InterPro	6.3e-39
cluster1102	6	G4074|OPC74386.1;KC1913|WP_016199569.1;R26|WP_009084350.1;G4070|WP_078773281.1;G4122|WP_059323249.1;G0146|AQX85103.1;	G4074|OPC74386.1	N/A	N/A	N/A	N/A
cluster1103	6	G4074|OPC74720.1;KC1913|WP_016199002.1;R26|WP_009088707.1;G4070|WP_078770806.1;G4122|WP_059325424.1;G0146|AQX84854.1;	G4074|OPC74720.1	N/A	N/A	N/A	N/A
cluster1104	6	G4074|OPC68524.1;KC1913|WP_016199329.1;R26|WP_009091605.1;G4070|WP_078772713.1;G4122|WP_059323953.1;G0146|AQX84209.1;	G4074|OPC68524.1	N/A	N/A	N/A	N/A
cluster1105	6	G4074|OPC69409.1;KC1913|WP_016199031.1;R26|WP_009090192.1;G4070|WP_078772078.1;G4122|WP_059322844.1;G0146|AQX86632.1;	G4074|OPC69409.1	N/A	N/A	N/A	N/A
cluster1106	6	G4074|OPC72143.1;KC1913|WP_026149342.1;R26|WP_009089304.1;G4070|WP_078770608.1;G4122|WP_059324668.1;G0146|AQX83960.1;	G4074|OPC72143.1	N/A	N/A	N/A	N/A
cluster1107	6	G4074|OPC72501.1;KC1913|WP_016198836.1;R26|WP_024565987.1;G4070|WP_078772945.1;G4122|WP_034866538.1;G0146|AQX83600.1;	G4074|OPC72501.1	Q57R58	Macrolide export ATP-binding/permease protein MacB {ECO:0000255|HAMAP-Rule:MF_01720}	GO:0043190; C:ATP-binding cassette (ABC) transporter complex; IEA:UniProtKB-HAMAP; GO:0042895; F:antibiotic transporter activity; IEA:UniProtKB-HAMAP; GO:0005524; F:ATP binding; IEA:UniProtKB-HAMAP; GO:0016887; F:ATPase activity; IEA:InterPro; GO:0016820; F:hydrolase activity, acting on acid anhydrides, catalyzing transmembrane movement of substances; IEA:InterPro; GO:0046677; P:response to antib…	6.4e-52
cluster1108	6	G4074|OPC74380.1;KC1913|WP_016199562.1;R26|WP_009084340.1;G4070|WP_078773273.1;G4122|WP_059323243.1;G0146|AQX85109.1;	G4074|OPC74380.1	N/A	N/A	N/A	N/A
cluster1109	6	G4074|OPC68815.1;KC1913|WP_019051151.1;R26|WP_009091582.1;G4070|WP_078772700.1;G4122|WP_078402277.1;G0146|AQX87293.1;	G4074|OPC68815.1	O31593	Putative efflux system component YhbJ	GO:0016021; C:integral component of membrane; IEA:UniProtKB-KW; GO:0005886; C:plasma membrane; IEA:UniProtKB-KW	1.6e-04
cluster1110	6	G4074|OPC74418.1;KC1913|WP_019050827.1;R26|WP_009087586.1;G4070|WP_078771671.1;G4122|WP_082695163.1;G0146|AQX87418.1;	G4074|OPC74418.1	N/A	N/A	N/A	N/A
cluster1111	6	G4074|OPC73979.1;KC1913|WP_016200601.1;R26|WP_009085390.1;G4070|WP_078770416.1;G4122|WP_059324109.1;G0146|AQX85515.1;	G4074|OPC73979.1	A7X3G2	Tyrosine--tRNA ligase {ECO:0000255|HAMAP-Rule:MF_02006}	GO:0005737; C:cytoplasm; IEA:UniProtKB-HAMAP; GO:0005524; F:ATP binding; IEA:UniProtKB-HAMAP; GO:0003723; F:RNA binding; IEA:UniProtKB-KW; GO:0004831; F:tyrosine-tRNA ligase activity; IEA:UniProtKB-HAMAP; GO:0006437; P:tyrosyl-tRNA aminoacylation; IEA:UniProtKB-HAMAP	5.5e-105
cluster1112	6	G4074|OPC72477.1;KC1913|WP_016200532.1;R26|WP_009088157.1;G4070|WP_078772970.1;G4122|WP_059325346.1;G0146|AQX87259.1;	G4074|OPC72477.1	N/A	N/A	N/A	N/A
cluster1113	6	G4074|OPC71651.1;KC1913|WP_016200076.1;R26|WP_009085436.1;G4070|WP_078771871.1;G4122|WP_059325942.1;G0146|AQX86425.1;	G4074|OPC71651.1	Q7N6D5	3-phosphoshikimate 1-carboxyvinyltransferase {ECO:0000255|HAMAP-Rule:MF_00210}	GO:0005737; C:cytoplasm; IEA:UniProtKB-KW; GO:0003866; F:3-phosphoshikimate 1-carboxyvinyltransferase activity; IEA:UniProtKB-EC; GO:0009073; P:aromatic amino acid family biosynthetic process; IEA:UniProtKB-KW; GO:0009423; P:chorismate biosynthetic process; IEA:UniProtKB-UniPathway	4.9e-52
cluster1114	6	G4074|OPC74140.1;KC1913|WP_016200010.1;R26|WP_009085065.1;G4070|WP_078773076.1;G4122|WP_059324526.1;G0146|AQX85351.1;	G4074|OPC74140.1	Q5QYF8	ATP-dependent RNA helicase RhlB {ECO:0000255|HAMAP-Rule:MF_00661}	GO:0005737; C:cytoplasm; IEA:UniProtKB-HAMAP; GO:0005524; F:ATP binding; IEA:UniProtKB-HAMAP; GO:0004004; F:ATP-dependent RNA helicase activity; IEA:UniProtKB-HAMAP; GO:0003723; F:RNA binding; IEA:UniProtKB-HAMAP; GO:0006401; P:RNA catabolic process; IEA:UniProtKB-HAMAP	1.9e-73
cluster1115	6	G4074|OPC74633.1;KC1913|WP_016198049.1;R26|WP_009084683.1;G4070|WP_078770881.1;G4122|WP_059324303.1;G0146|AQX84937.1;	G4074|OPC74633.1	N/A	N/A	N/A	N/A
cluster1116	6	G4074|OPC69306.1;KC1913|WP_016170073.1;R26|WP_009086639.1;G4070|WP_078772172.1;G4122|WP_059325766.1;G0146|AQX86766.1;	G4074|OPC69306.1	A1BHD6	Porphobilinogen deaminase {ECO:0000255|HAMAP-Rule:MF_00260}	GO:0004418; F:hydroxymethylbilane synthase activity; IEA:UniProtKB-HAMAP; GO:0015995; P:chlorophyll biosynthetic process; IEA:UniProtKB-HAMAP; GO:0018160; P:peptidyl-pyrromethane cofactor linkage; IEA:InterPro; GO:0006782; P:protoporphyrinogen IX biosynthetic process; IEA:UniProtKB-UniPathway	6.2e-47
cluster1117	6	G4074|OPC72476.1;KC1913|WP_016200531.1;R26|WP_009088159.1;G4070|WP_078772971.1;G4122|WP_059325267.1;G0146|AQX83633.1;	G4074|OPC72476.1	N/A	N/A	N/A	N/A
cluster1118	6	G4074|OPC71496.1;KC1913|WP_016198751.1;R26|WP_009085730.1;G4070|WP_024564724.1;G4122|WP_059326069.1;G0146|AQX86265.1;	G4074|OPC71496.1	N/A	N/A	N/A	N/A
cluster1119	6	G4074|OPC74028.1;KC1913|WP_016198223.1;R26|WP_009085320.1;G4070|WP_059324064.1;G4122|WP_059324064.1;G0146|AQX85465.1;	G4074|OPC74028.1	N/A	N/A	N/A	N/A
cluster1120	6	G4074|OPC74024.1;KC1913|WP_016198227.1;R26|WP_009085327.1;G4070|WP_078770450.1;G4122|WP_059324068.1;G0146|AQX85469.1;	G4074|OPC74024.1	N/A	N/A	N/A	N/A
cluster1121	6	G4074|OPC71677.1;KC1913|WP_016198761.1;R26|WP_049037442.1;G4070|WP_078772047.1;G4122|WP_059326149.1;G0146|AQX87446.1;	G4074|OPC71677.1	P40431	RutC family protein in vnfA 5'region	GO:0019239; F:deaminase activity; IEA:InterPro	3.0e-07
cluster1122	6	G4074|OPC68463.1;KC1913|WP_016198004.1;R26|WP_009091755.1;G4070|WP_078772776.1;G4122|WP_059324885.1;G0146|AQX84124.1;	G4074|OPC68463.1	P0CL04	Threonine/homoserine exporter RhtA	GO:0016021; C:integral component of membrane; IEA:UniProtKB-KW; GO:0005886; C:plasma membrane; IEA:UniProtKB-KW; GO:0006865; P:amino acid transport; IEA:UniProtKB-KW	1.7e-54
cluster1123	6	G4074|OPC73568.1;KC1913|WP_016199229.1;R26|WP_009087733.1;G4070|WP_024568348.1;G4122|WP_059323515.1;G0146|AQX85948.1;	G4074|OPC73568.1	Q46507	NADP-reducing hydrogenase subunit HndC	GO:0051539; F:4 iron, 4 sulfur cluster binding; IEA:UniProtKB-KW; GO:0010181; F:FMN binding; IEA:InterPro; GO:0050583; F:hydrogen dehydrogenase (NADP+) activity; IDA:UniProtKB; GO:0046872; F:metal ion binding; IEA:UniProtKB-KW; GO:0008137; F:NADH dehydrogenase (ubiquinone) activity; IEA:InterPro	2.2e-88
cluster1124	6	G4074|OPC72556.1;KC1913|WP_016200664.1;R26|WP_009086384.1;G4070|WP_078772899.1;G4122|WP_059325194.1;G0146|AQX83540.1;	G4074|OPC72556.1	N/A	N/A	N/A	N/A
cluster1125	6	G4074|OPC68765.1;KC1913|WP_026149301.1;R26|WP_009094649.1;G4070|WP_024565555.1;G4122|WP_059322239.1;G0146|AQX84494.1;	G4074|OPC68765.1	N/A	N/A	N/A	N/A
cluster1126	6	G4074|OPC73984.1;KC1913|WP_016200651.1;R26|WP_009085384.1;G4070|WP_078770629.1;G4122|WP_059324105.1;G0146|AQX85510.1;	G4074|OPC73984.1	N/A	N/A	N/A	N/A
cluster1127	6	G4074|OPC68539.1;KC1913|WP_016199349.1;R26|WP_009091571.1;G4070|WP_059323968.1;G4122|WP_059323968.1;G0146|AQX87294.1;	G4074|OPC68539.1	N/A	N/A	N/A	N/A
cluster1128	6	G4074|OPC73804.1;KC1913|WP_016200278.1;R26|WP_009092061.1;G4070|WP_078771785.1;G4122|WP_059154582.1;G0146|AQX85693.1;	G4074|OPC73804.1	Q59447	Cysteine synthase	GO:0004124; F:cysteine synthase activity; IEA:UniProtKB-EC; GO:0016740; F:transferase activity; IEA:UniProtKB-KW; GO:0006535; P:cysteine biosynthetic process from serine; IEA:InterPro	1.0e-47
cluster1129	6	G4074|OPC69450.1;KC1913|WP_019050745.1;R26|WP_009090303.1;G4070|WP_009090303.1;G4122|WP_059322809.1;G0146|AQX86589.1;	G4074|OPC69450.1	Q8YUL9	Chaperone protein ClpB 1	GO:0005737; C:cytoplasm; IEA:UniProtKB-KW; GO:0005524; F:ATP binding; IEA:UniProtKB-KW; GO:0016485; P:protein processing; IEA:InterPro; GO:0009408; P:response to heat; IEA:InterPro	3.9e-86
cluster1130	6	G4074|OPC74515.1;KC1913|WP_016198781.1;R26|WP_009084434.1;G4070|WP_009084434.1;G4122|WP_059325380.1;G0146|AQX85057.1;	G4074|OPC74515.1	A1VRU7	3-oxoacyl-[acyl-carrier-protein] synthase 3 {ECO:0000255|HAMAP-Rule:MF_01815}	GO:0005737; C:cytoplasm; IEA:UniProtKB-HAMAP; GO:0004315; F:3-oxoacyl-[acyl-carrier-protein] synthase activity; IEA:InterPro; GO:0033818; F:beta-ketoacyl-acyl-carrier-protein synthase III activity; IEA:UniProtKB-HAMAP; GO:0006633; P:fatty acid biosynthetic process; IEA:UniProtKB-HAMAP	4.5e-70
cluster1131	6	G4074|OPC71087.1;KC1913|WP_016199492.1;R26|WP_009091273.1;G4070|WP_009091273.1;G4122|WP_009091273.1;G0146|AQX87131.1;	G4074|OPC71087.1	N/A	N/A	N/A	N/A
cluster1132	6	G4074|OPC71267.1;KC1913|WP_016199780.1;R26|WP_009089056.1;G4070|WP_078402846.1;G4122|WP_059324984.1;G0146|AQX87221.1;	G4074|OPC71267.1	Q6LTK3	Fatty acid oxidation complex subunit alpha {ECO:0000255|HAMAP-Rule:MF_01617}	GO:0005737; C:cytoplasm; IEA:UniProtKB-HAMAP; GO:0003857; F:3-hydroxyacyl-CoA dehydrogenase activity; IEA:UniProtKB-HAMAP; GO:0008692; F:3-hydroxybutyryl-CoA epimerase activity; IEA:UniProtKB-HAMAP; GO:0004300; F:enoyl-CoA hydratase activity; IEA:UniProtKB-HAMAP; GO:0051287; F:NAD binding; IEA:InterPro; GO:0006635; P:fatty acid beta-oxidation; IEA:UniProtKB-UniPathway	3.0e-08
cluster1133	6	G4074|OPC74154.1;KC1913|WP_026149261.1;R26|WP_009085041.1;G4070|WP_078773085.1;G4122|WP_059324514.1;G0146|AQX85335.1;	G4074|OPC74154.1	P0A069	Signal peptidase IB	GO:0016021; C:integral component of membrane; IEA:UniProtKB-KW; GO:0005886; C:plasma membrane; IEA:UniProtKB-KW; GO:0008236; F:serine-type peptidase activity; IEA:InterPro	4.4e-03
cluster1134	6	G4074|OPC68610.1;KC1913|WP_026149291.1;R26|WP_009090525.1;G4070|WP_078772667.1;G4122|WP_059322440.1;G0146|AQX84351.1;	G4074|OPC68610.1	N/A	N/A	N/A	N/A
cluster1135	6	G4074|OPC71652.1;KC1913|WP_016200077.1;R26|WP_009085435.1;G4070|WP_078771870.1;G4122|WP_059325941.1;G0146|AQX86426.1;	G4074|OPC71652.1	N/A	N/A	N/A	N/A
cluster1136	6	G4074|OPC74151.1;KC1913|WP_016200022.1;R26|WP_009085045.1;G4070|WP_078404769.1;G4122|WP_082695205.1;G0146|AQX85338.1;	G4074|OPC74151.1	Q9ZK75	Probable chromosome-partitioning protein ParB	GO:0003677; F:DNA binding; IEA:UniProtKB-KW; GO:0007059; P:chromosome segregation; IEA:UniProtKB-KW	1.4e-43
cluster1137	6	G4074|OPC68720.1;KC1913|WP_016199407.1;R26|WP_009086024.1;G4070|WP_078721315.1;G4122|WP_059322316.1;G0146|AQX84458.1;	G4074|OPC68720.1	P0A9P8	ATP-dependent RNA helicase DeaD {ECO:0000255|HAMAP-Rule:MF_00964}	GO:0005737; C:cytoplasm; IEA:UniProtKB-HAMAP; GO:0005524; F:ATP binding; IEA:UniProtKB-HAMAP; GO:0004004; F:ATP-dependent RNA helicase activity; IEA:UniProtKB-HAMAP; GO:0003723; F:RNA binding; IEA:UniProtKB-HAMAP; GO:0070417; P:cellular response to cold; IEA:InterPro; GO:0000027; P:ribosomal large subunit assembly; IEA:UniProtKB-HAMAP; GO:0006401; P:RNA catabolic process; IEA:UniProtKB-HAMAP	5.1e-42
cluster1138	6	G4074|OPC71582.1;KC1913|WP_016198585.1;R26|WP_009085551.1;G4070|WP_078771924.1;G4122|WP_059326003.1;G0146|AQX86354.1;	G4074|OPC71582.1	Q635A2	N utilization substance protein B homolog {ECO:0000255|HAMAP-Rule:MF_00073}	GO:0003723; F:RNA binding; IEA:InterPro; GO:0006353; P:DNA-templated transcription, termination; IEA:UniProtKB-HAMAP; GO:0006355; P:regulation of transcription, DNA-templated; IEA:UniProtKB-KW	5.2e-09
cluster1139	6	G4074|OPC74149.1;KC1913|WP_016200020.1;R26|WP_009085051.1;G4070|WP_078773082.1;G4122|WP_059324518.1;G0146|AQX85340.1;	G4074|OPC74149.1	N/A	N/A	N/A	N/A
cluster1140	6	G4074|OPC74132.1;KC1913|WP_016199392.1;R26|WP_009085080.1;G4070|WP_078773356.1;G4122|WP_059324532.1;G0146|AQX85359.1;	G4074|OPC74132.1	C6DIM2	p-hydroxybenzoic acid efflux pump subunit AaeA {ECO:0000255|HAMAP-Rule:MF_01544}	GO:0016021; C:integral component of membrane; IEA:UniProtKB-KW; GO:0005886; C:plasma membrane; IEA:UniProtKB-HAMAP; GO:0055085; P:transmembrane transport; IEA:InterPro	2.1e-04
cluster1141	6	G4074|OPC69375.1;KC1913|WP_016199069.1;R26|WP_009090102.1;G4070|WP_078772109.1;G4122|WP_059322875.1;G0146|AQX86666.1;	G4074|OPC69375.1	Q83PW3	Ferrous iron transport protein B	GO:0016021; C:integral component of membrane; IEA:UniProtKB-KW; GO:0005886; C:plasma membrane; IEA:UniProtKB-KW; GO:0015093; F:ferrous iron transmembrane transporter activity; IEA:InterPro; GO:0005525; F:GTP binding; IEA:UniProtKB-KW; GO:0055072; P:iron ion homeostasis; IEA:UniProtKB-KW	3.6e-26
cluster1142	6	G4074|OPC74147.1;KC1913|WP_016200017.1;R26|WP_009085054.1;G4070|WP_078773081.1;G4122|WP_059324520.1;G0146|AQX85342.1;	G4074|OPC74147.1	N/A	N/A	N/A	N/A
cluster1143	6	G4074|OPC71513.1;KC1913|WP_016198736.1;R26|WP_009085691.1;G4070|WP_024564728.1;G4122|WP_059326148.1;G0146|AQX87450.1;	G4074|OPC71513.1	N/A	N/A	N/A	N/A
cluster1144	6	G4074|OPC73594.1;KC1913|WP_016200593.1;R26|WP_009087680.1;G4070|WP_078771628.1;G4122|WP_059323500.1;G0146|AQX85923.1;	G4074|OPC73594.1	C1EMZ4	Cytidylate kinase {ECO:0000255|HAMAP-Rule:MF_00238}	GO:0005737; C:cytoplasm; IEA:UniProtKB-HAMAP; GO:0005524; F:ATP binding; IEA:UniProtKB-HAMAP; GO:0004127; F:cytidylate kinase activity; IEA:UniProtKB-HAMAP; GO:0006220; P:pyrimidine nucleotide metabolic process; IEA:UniProtKB-HAMAP	1.1e-45
cluster1145	6	G4074|OPC73552.1;KC1913|WP_077564215.1;R26|WP_009087773.1;G4070|WP_078771598.1;G4122|WP_082695166.1;G0146|AQX87423.1;	G4074|OPC73552.1	N/A	N/A	N/A	N/A
cluster1146	6	G4074|OPC74538.1;KC1913|WP_016198800.1;R26|WP_009084482.1;G4070|WP_078773336.1;G4122|WP_059325386.1;G0146|AQX87360.1;	G4074|OPC74538.1	N/A	N/A	N/A	N/A
cluster1147	6	G4074|OPC75076.1;KC1913|WP_016198106.1;R26|WP_009084603.1;G4070|WP_078770909.1;G4122|WP_059324333.1;G0146|AQX84975.1;	G4074|OPC75076.1	N/A	N/A	N/A	N/A
cluster1149	6	G4074|OPC68689.1;KC1913|WP_016198698.1;R26|WP_009085948.1;G4070|WP_078772608.1;G4122|WP_059322360.1;G0146|AQX84430.1;	G4074|OPC68689.1	Q46811	Uncharacterized protein YgfK	GO:0051539; F:4 iron, 4 sulfur cluster binding; IEA:UniProtKB-KW; GO:0005506; F:iron ion binding; IDA:EcoCyc; GO:0016491; F:oxidoreductase activity; TAS:EcoCyc	6.9e-24
cluster1150	6	G4074|OPC72391.1;KC1913|WP_019050936.1;R26|WP_009089420.1;G4070|WP_009089420.1;G4122|WP_009089420.1;G0146|AQX83708.1;	G4074|OPC72391.1	P0ACI9	Regulatory protein AsnC	GO:0005622; C:intracellular; IEA:InterPro; GO:0043565; F:sequence-specific DNA binding; IEA:InterPro; GO:0003700; F:sequence-specific DNA binding transcription factor activity; IEA:InterPro; GO:0006351; P:transcription, DNA-templated; IEA:UniProtKB-KW	2.0e-20
cluster1151	6	G4074|OPC74036.1;KC1913|WP_016198215.1;R26|WP_009085304.1;G4070|WP_078770460.1;G4122|WP_059324056.1;G0146|AQX85457.1;	G4074|OPC74036.1	P37584	Protein CsaA	GO:0005737; C:cytoplasm; IEA:UniProtKB-KW; GO:0000049; F:tRNA binding; IEA:UniProtKB-KW; GO:0015031; P:protein transport; IEA:UniProtKB-KW	1.5e-22
cluster1152	6	G4074|OPC73710.1;KC1913|WP_016199171.1;R26|WP_009087489.1;G4070|WP_078771713.1;G4122|WP_059323400.1;G0146|AQX87410.1;	G4074|OPC73710.1	N/A	N/A	N/A	N/A
cluster1153	6	G4074|OPC71665.1;KC1913|WP_016200092.1;R26|WP_009085420.1;G4070|WP_078771859.1;G4122|WP_059325930.1;G0146|AQX86441.1;	G4074|OPC71665.1	N/A	N/A	N/A	N/A
cluster1154	6	G4074|OPC67666.1;KC1913|WP_016170150.1;R26|WP_009087163.1;G4070|WP_078772493.1;G4122|WP_059325923.1;G0146|AQX87113.1;	G4074|OPC67666.1	A7NG41	Probable cytosol aminopeptidase {ECO:0000255|HAMAP-Rule:MF_00181}	GO:0005737; C:cytoplasm; IEA:UniProtKB-HAMAP; GO:0004177; F:aminopeptidase activity; IEA:UniProtKB-HAMAP; GO:0030145; F:manganese ion binding; IEA:UniProtKB-HAMAP; GO:0008235; F:metalloexopeptidase activity; IEA:UniProtKB-HAMAP	1.6e-62
cluster1155	6	G4074|OPC68736.1;KC1913|WP_016199424.1;R26|WP_009086053.1;G4070|WP_078771314.1;G4122|WP_059322289.1;G0146|AQX84475.1;	G4074|OPC68736.1	N/A	N/A	N/A	N/A
cluster1156	6	G4074|OPC68688.1;KC1913|WP_016198697.1;R26|WP_009094621.1;G4070|WP_078772609.1;G4122|WP_059322362.1;G0146|AQX87306.1;	G4074|OPC68688.1	P09831	Glutamate synthase [NADPH] large chain	GO:0051538; F:3 iron, 4 sulfur cluster binding; IEA:UniProtKB-KW; GO:0004355; F:glutamate synthase (NADPH) activity; IDA:EcoCyc; GO:0046872; F:metal ion binding; IEA:UniProtKB-KW; GO:0006537; P:glutamate biosynthetic process; IDA:EcoCyc; GO:0006541; P:glutamine metabolic process; IEA:UniProtKB-KW; GO:0097054; P:L-glutamate biosynthetic process; IEA:UniProtKB-UniPathway	0.0e+00
cluster1157	6	G4074|OPC74440.1;KC1913|WP_016199667.1;R26|WP_009093552.1;G4070|WP_078770338.1;G4122|WP_059322663.1;G0146|AQX87399.1;	G4074|OPC74440.1	P19337	Bile acid 7-dehydroxylase 2	GO:0033792; F:bile-acid 7alpha-dehydroxylase activity; IEA:UniProtKB-EC; GO:0030573; P:bile acid catabolic process; IEA:UniProtKB-UniPathway	4.1e-25
cluster1158	6	G4074|OPC72506.1;KC1913|WP_016198840.1;R26|WP_009086265.1;G4070|WP_078772942.1;G4122|WP_059325241.1;G0146|AQX83595.1;	G4074|OPC72506.1	N/A	N/A	N/A	N/A
cluster1159	6	G4074|OPC73542.1;KC1913|WP_016199203.1;R26|WP_009087788.1;G4070|WP_078771593.1;G4122|WP_059323535.1;G0146|AQX85972.1;	G4074|OPC73542.1	Q5HDB2	Protein flp	GO:0016021; C:integral component of membrane; IEA:UniProtKB-KW; GO:0005886; C:plasma membrane; IEA:UniProtKB-KW	2.6e-24
cluster1160	6	G4074|OPC69548.1;KC1913|WP_016198248.1;R26|WP_009086613.1;G4070|WP_078772574.1;G4122|WP_059322726.1;G0146|AQX86446.1;	G4074|OPC69548.1	Q49X35	DNA topoisomerase 1 {ECO:0000255|HAMAP-Rule:MF_00952}	GO:0005694; C:chromosome; IEA:InterPro; GO:0003677; F:DNA binding; IEA:UniProtKB-KW; GO:0003917; F:DNA topoisomerase type I activity; IEA:UniProtKB-HAMAP; GO:0000287; F:magnesium ion binding; IEA:UniProtKB-HAMAP; GO:0006265; P:DNA topological change; IEA:UniProtKB-HAMAP	2.8e-121
cluster1161	6	G4074|OPC73560.1;KC1913|WP_016199220.1;R26|WP_009087754.1;G4070|WP_078771609.1;G4122|WP_059323520.1;G0146|AQX85957.1;	G4074|OPC73560.1	B4TPJ8	NADH-quinone oxidoreductase subunit N {ECO:0000255|HAMAP-Rule:MF_00445}	GO:0016021; C:integral component of membrane; IEA:UniProtKB-KW; GO:0005886; C:plasma membrane; IEA:UniProtKB-HAMAP; GO:0008137; F:NADH dehydrogenase (ubiquinone) activity; IEA:InterPro; GO:0048038; F:quinone binding; IEA:UniProtKB-KW; GO:0042773; P:ATP synthesis coupled electron transport; IEA:InterPro; GO:0006810; P:transport; IEA:UniProtKB-KW	8.3e-67
cluster1162	6	G4074|OPC69174.1;KC1913|WP_016169932.1;R26|WP_009086836.1;G4070|WP_078772278.1;G4122|WP_059325649.1;G0146|AQX86901.1;	G4074|OPC69174.1	N/A	N/A	N/A	N/A
cluster1163	6	G4074|OPC73654.1;KC1913|WP_016199631.1;R26|WP_009087583.1;G4070|WP_078771672.1;G4122|WP_059323454.1;G0146|AQX85852.1;	G4074|OPC73654.1	Q2NRL5	Outer membrane protein assembly factor BamA {ECO:0000255|HAMAP-Rule:MF_01430}	GO:0009279; C:cell outer membrane; IEA:UniProtKB-HAMAP; GO:0016021; C:integral component of membrane; IEA:UniProtKB-KW; GO:0043165; P:Gram-negative-bacterium-type cell outer membrane assembly; IEA:UniProtKB-HAMAP; GO:0051205; P:protein insertion into membrane; IEA:UniProtKB-HAMAP	5.8e-04
cluster1164	6	G4074|OPC74983.1;KC1913|WP_016199844.1;R26|WP_009088270.1;G4070|WP_078770578.1;G4122|WP_059322599.1;G0146|AQX84610.1;	G4074|OPC74983.1	N/A	N/A	N/A	N/A
cluster1165	6	G4074|OPC75005.1;KC1913|WP_016199822.1;R26|WP_009088222.1;G4070|WP_078770561.1;G4122|WP_059322533.1;G0146|AQX84592.1;	G4074|OPC75005.1	O82859	Cellulose synthase catalytic subunit [UDP-forming]	GO:0016021; C:integral component of membrane; IEA:UniProtKB-KW; GO:0005886; C:plasma membrane; IEA:UniProtKB-KW; GO:0016760; F:cellulose synthase (UDP-forming) activity; IEA:UniProtKB-EC; GO:0035438; F:cyclic-di-GMP binding; IEA:InterPro; GO:0030244; P:cellulose biosynthetic process; IEA:UniProtKB-KW; GO:0006011; P:UDP-glucose metabolic process; IEA:InterPro	2.5e-16
cluster1166	6	G4074|OPC67671.1;KC1913|WP_019050635.1;R26|WP_009087176.1;G4070|WP_078772448.1;G4122|WP_059325801.1;G0146|AQX87494.1;	G4074|OPC67671.1	N/A	N/A	N/A	N/A
cluster1167	6	G4074|OPC68695.1;KC1913|WP_016200451.1;R26|WP_009085955.1;G4070|WP_078772604.1;G4122|WP_059322355.1;G0146|AQX84434.1;	G4074|OPC68695.1	Q4ZYD3	Chemotaxis response regulator protein-glutamate methylesterase 1 {ECO:0000255|HAMAP-Rule:MF_00099}	GO:0005737; C:cytoplasm; IEA:UniProtKB-HAMAP; GO:0000156; F:phosphorelay response regulator activity; IEA:InterPro; GO:0008984; F:protein-glutamate methylesterase activity; IEA:UniProtKB-HAMAP; GO:0006935; P:chemotaxis; IEA:UniProtKB-HAMAP	2.0e-03
cluster1168	6	G4074|OPC73981.1;KC1913|WP_016200599.1;R26|WP_009085388.1;G4070|WP_034871045.1;G4122|WP_059324107.1;G0146|AQX85513.1;	G4074|OPC73981.1	N/A	N/A	N/A	N/A
cluster1169	6	G4074|OPC68664.1;KC1913|WP_016198662.1;R26|WP_009090658.1;G4070|WP_078772627.1;G4122|WP_059322388.1;G0146|AQX84403.1;	G4074|OPC68664.1	A4IT50	Putative riboflavin biosynthesis protein RibF	GO:0005524; F:ATP binding; IEA:UniProtKB-KW; GO:0003919; F:FMN adenylyltransferase activity; IEA:UniProtKB-EC; GO:0008531; F:riboflavin kinase activity; IEA:UniProtKB-EC; GO:0006747; P:FAD biosynthetic process; IEA:UniProtKB-UniPathway; GO:0009398; P:FMN biosynthetic process; IEA:UniProtKB-UniPathway; GO:0009231; P:riboflavin biosynthetic process; IEA:InterPro	2.4e-14
cluster1170	6	G4074|OPC74915.1;KC1913|WP_016199103.1;R26|WP_009088423.1;G4070|WP_078401972.1;G4122|WP_059153958.1;G0146|AQX84725.1;	G4074|OPC74915.1	N/A	N/A	N/A	N/A
cluster1171	6	G4074|OPC74622.1;KC1913|WP_016198066.1;R26|WP_009084652.1;G4070|WP_078770890.1;G4122|WP_059324312.1;G0146|AQX84948.1;	G4074|OPC74622.1	P26173	Isopentenyl-diphosphate Delta-isomerase {ECO:0000255|HAMAP-Rule:MF_00202}	GO:0005737; C:cytoplasm; IEA:UniProtKB-HAMAP; GO:0016787; F:hydrolase activity; IEA:InterPro; GO:0004452; F:isopentenyl-diphosphate delta-isomerase activity; IEA:UniProtKB-HAMAP; GO:0046872; F:metal ion binding; IEA:UniProtKB-KW; GO:0015995; P:chlorophyll biosynthetic process; IEA:UniProtKB-HAMAP; GO:0050992; P:dimethylallyl diphosphate biosynthetic process; IEA:UniProtKB-UniPathway; GO:0008299; …	1.9e-24
cluster1172	6	G4074|OPC69554.1;KC1913|WP_016200290.1;R26|WP_009086990.1;G4070|WP_078772485.1;G4122|WP_059325929.1;G0146|AQX87486.1;	G4074|OPC69554.1	N/A	N/A	N/A	N/A
cluster1173	6	G4074|OPC68538.1;KC1913|WP_016199348.1;R26|WP_009091573.1;G4070|WP_078772698.1;G4122|WP_059323967.1;G0146|AQX84224.1;	G4074|OPC68538.1	P58730	2-succinylbenzoate--CoA ligase {ECO:0000255|HAMAP-Rule:MF_00731}	GO:0005524; F:ATP binding; IEA:UniProtKB-KW; GO:0008756; F:o-succinylbenzoate-CoA ligase activity; IEA:UniProtKB-EC; GO:0009234; P:menaquinone biosynthetic process; IEA:UniProtKB-UniPathway	1.2e-30
cluster1174	6	G4074|OPC69532.1;KC1913|WP_016198264.1;R26|WP_009086583.1;G4070|WP_034869954.1;G4122|WP_059322741.1;G0146|AQX86462.1;	G4074|OPC69532.1	N/A	N/A	N/A	N/A
cluster1175	6	G4074|OPC67740.1;KC1913|WP_002661338.1;R26|WP_009087328.1;G4070|WP_009087328.1;G4122|WP_009087328.1;G0146|AQX87038.1;	G4074|OPC67740.1	B9MKH2	30S ribosomal protein S17 {ECO:0000255|HAMAP-Rule:MF_01345}	GO:0005840; C:ribosome; IEA:UniProtKB-KW; GO:0019843; F:rRNA binding; IEA:UniProtKB-HAMAP; GO:0003735; F:structural constituent of ribosome; IEA:InterPro; GO:0006412; P:translation; IEA:UniProtKB-HAMAP	1.0e-23
cluster1176	6	G4074|OPC73595.1;KC1913|WP_016200592.1;R26|WP_009087679.1;G4070|WP_009087679.1;G4122|WP_009087679.1;G0146|AQX85922.1;	G4074|OPC73595.1	Q1GRQ2	Uridylate kinase {ECO:0000255|HAMAP-Rule:MF_01220}	GO:0005737; C:cytoplasm; IEA:UniProtKB-HAMAP; GO:0005524; F:ATP binding; IEA:UniProtKB-KW; GO:0033862; F:UMP kinase activity; IEA:UniProtKB-EC; GO:0044210; P:'de novo' CTP biosynthetic process; IEA:UniProtKB-UniPathway	1.0e-76
cluster1177	6	G4074|OPC73933.1;KC1913|WP_016199447.1;R26|WP_009091475.1;G4070|WP_078770368.1;G4122|WP_059322632.1;G0146|AQX85565.1;	G4074|OPC73933.1	Q6GHK4	3-oxoacyl-[acyl-carrier-protein] reductase FabG	GO:0004316; F:3-oxoacyl-[acyl-carrier-protein] reductase (NADPH) activity; ISS:UniProtKB; GO:0051287; F:NAD binding; IEA:InterPro; GO:0050661; F:NADP binding; ISS:UniProtKB; GO:0030497; P:fatty acid elongation; ISS:UniProtKB	5.3e-31
cluster1178	6	G4074|OPC67711.1;KC1913|WP_016170200.1;R26|WP_009087254.1;G4070|WP_078772414.1;G4122|WP_059325838.1;G0146|AQX87066.1;	G4074|OPC67711.1	Q8XIJ4	Probable nicotinate-nucleotide adenylyltransferase {ECO:0000255|HAMAP-Rule:MF_00244}	GO:0005524; F:ATP binding; IEA:UniProtKB-KW; GO:0004515; F:nicotinate-nucleotide adenylyltransferase activity; IEA:UniProtKB-HAMAP; GO:0009435; P:NAD biosynthetic process; IEA:UniProtKB-HAMAP	1.4e-23
cluster1179	6	G4074|OPC69225.1;KC1913|WP_016169986.1;R26|WP_009086759.1;G4070|WP_024567866.1;G4122|WP_024567866.1;G0146|AQX86849.1;	G4074|OPC69225.1	A3DIL4	Peptide chain release factor 1 {ECO:0000255|HAMAP-Rule:MF_00093}	GO:0005737; C:cytoplasm; IEA:UniProtKB-HAMAP; GO:0016149; F:translation release factor activity, codon specific; IEA:UniProtKB-HAMAP	4.0e-101
cluster1180	6	G4074|OPC68609.1;KC1913|WP_016199532.1;R26|WP_009090523.1;G4070|WP_078772668.1;G4122|WP_059322441.1;G0146|AQX84349.1;	G4074|OPC68609.1	N/A	N/A	N/A	N/A
cluster1181	6	G4074|OPC67685.1;KC1913|WP_016170173.1;R26|WP_009087208.1;G4070|WP_078772436.1;G4122|WP_059325815.1;G0146|AQX87095.1;	G4074|OPC67685.1	Q9JZQ3	5,10-methylenetetrahydrofolate reductase	GO:0005829; C:cytosol; IEA:InterPro; GO:0004489; F:methylenetetrahydrofolate reductase (NAD(P)H) activity; IEA:UniProtKB-EC; GO:0009086; P:methionine biosynthetic process; IEA:UniProtKB-KW; GO:0035999; P:tetrahydrofolate interconversion; IEA:UniProtKB-UniPathway	2.1e-24
cluster1182	6	G4074|OPC69152.1;KC1913|WP_016169908.1;R26|WP_009086896.1;G4070|WP_078772300.1;G4122|WP_059325631.1;G0146|AQX86926.1;	G4074|OPC69152.1	N/A	N/A	N/A	N/A
cluster1183	6	G4074|OPC74166.1;KC1913|WP_016199736.1;R26|WP_009091187.1;G4070|WP_078773095.1;G4122|WP_059324507.1;G0146|AQX85321.1;	G4074|OPC74166.1	N/A	N/A	N/A	N/A
cluster1184	6	G4074|OPC73709.1;KC1913|WP_016199172.1;R26|WP_009087491.1;G4070|WP_078771854.1;G4122|WP_059323563.1;G0146|AQX85799.1;	G4074|OPC73709.1	N/A	N/A	N/A	N/A
cluster1185	6	G4074|OPC69363.1;KC1913|WP_016170131.1;R26|WP_009090077.1;G4070|WP_078403166.1;G4122|WP_059322887.1;G0146|AQX86678.1;	G4074|OPC69363.1	Q2NAK3	Ribosomal RNA small subunit methyltransferase I {ECO:0000255|HAMAP-Rule:MF_01877}	GO:0005737; C:cytoplasm; IEA:UniProtKB-KW; GO:0008168; F:methyltransferase activity; IEA:UniProtKB-KW; GO:0006364; P:rRNA processing; IEA:UniProtKB-KW	1.9e-40
cluster1186	6	G4074|OPC75049.1;KC1913|WP_016198393.1;R26|WP_009088050.1;G4070|WP_078772873.1;G4122|WP_059322575.1;G0146|AQX84548.1;	G4074|OPC75049.1	N/A	N/A	N/A	N/A
cluster1187	6	G4074|OPC73509.1;KC1913|WP_016200186.1;R26|WP_009087863.1;G4070|WP_078771489.1;G4122|WP_059324234.1;G0146|AQX86003.1;	G4074|OPC73509.1	B0UGM0	1-aminocyclopropane-1-carboxylate deaminase {ECO:0000255|HAMAP-Rule:MF_00807}	GO:0008660; F:1-aminocyclopropane-1-carboxylate deaminase activity; IEA:UniProtKB-HAMAP; GO:0030170; F:pyridoxal phosphate binding; IEA:InterPro; GO:0018871; P:1-aminocyclopropane-1-carboxylate metabolic process; IEA:UniProtKB-HAMAP; GO:0009310; P:amine catabolic process; IEA:InterPro	1.4e-09
cluster1188	6	G4074|OPC71615.1;KC1913|WP_016198617.1;R26|WP_009085481.1;G4070|WP_078771899.1;G4122|WP_059325973.1;G0146|AQX86386.1;	G4074|OPC71615.1	Q819S3	Carbamoyl-phosphate synthase large chain {ECO:0000255|HAMAP-Rule:MF_01210}	GO:0005524; F:ATP binding; IEA:UniProtKB-KW; GO:0004088; F:carbamoyl-phosphate synthase (glutamine-hydrolyzing) activity; IEA:UniProtKB-EC; GO:0046872; F:metal ion binding; IEA:UniProtKB-KW; GO:0044205; P:'de novo' UMP biosynthetic process; IEA:UniProtKB-UniPathway; GO:0006526; P:arginine biosynthetic process; IEA:UniProtKB-UniPathway	7.8e-09
cluster1189	6	G4074|OPC74823.1;KC1913|WP_016198975.1;R26|WP_009088636.1;G4070|WP_078770774.1;G4122|WP_059325454.1;G0146|AQX84816.1;	G4074|OPC74823.1	A1BJV5	Probable transaldolase {ECO:0000255|HAMAP-Rule:MF_00494}	GO:0005737; C:cytoplasm; IEA:UniProtKB-HAMAP; GO:0004801; F:sedoheptulose-7-phosphate:D-glyceraldehyde-3-phosphate glyceronetransferase activity; IEA:UniProtKB-HAMAP; GO:0006098; P:pentose-phosphate shunt; IEA:UniProtKB-HAMAP	3.3e-66
cluster1190	6	G4074|OPC71389.1;KC1913|WP_016200056.1;R26|WP_009084945.1;G4070|WP_078771411.1;G4122|WP_059324158.1;G0146|AQX86150.1;	G4074|OPC71389.1	N/A	N/A	N/A	N/A
cluster1191	6	G4074|OPC68783.1;KC1913|WP_016198412.1;R26|WP_009086163.1;G4070|WP_078771349.1;G4122|WP_059322206.1;G0146|AQX84509.1;	G4074|OPC68783.1	N/A	N/A	N/A	N/A
cluster1192	6	G4074|OPC68469.1;KC1913|WP_016199711.1;R26|WP_009094205.1;G4070|WP_078772770.1;G4122|WP_059324891.1;G0146|AQX84130.1;	G4074|OPC68469.1	Q8A1G1	TonB-dependent receptor SusC	GO:0009279; C:cell outer membrane; IEA:UniProtKB-KW; GO:0016021; C:integral component of membrane; IEA:UniProtKB-KW; GO:0019867; C:outer membrane; IDA:MENGO; GO:0004872; F:receptor activity; IEA:InterPro; GO:2001070; F:starch binding; IDA:MENGO; GO:0005215; F:transporter activity; IEA:InterPro; GO:0005983; P:starch catabolic process; IEA:UniProtKB-UniPathway	1.6e-27
cluster1193	6	G4074|OPC68535.1;KC1913|WP_026149293.1;R26|WP_024568924.1;G4070|WP_078772701.1;G4122|WP_059323964.1;G0146|AQX84223.1;	G4074|OPC68535.1	B7L9U9	Multidrug resistance protein MdtC {ECO:0000255|HAMAP-Rule:MF_01424}	GO:0016021; C:integral component of membrane; IEA:UniProtKB-KW; GO:0005886; C:plasma membrane; IEA:UniProtKB-KW; GO:0005215; F:transporter activity; IEA:InterPro	1.8e-120
cluster1194	6	G4074|OPC73561.1;KC1913|WP_026149219.1;R26|WP_009087750.1;G4070|WP_078771610.1;G4122|WP_059323519.1;G0146|AQX85956.1;	G4074|OPC73561.1	P9WIW4	NADH-quinone oxidoreductase subunit M	GO:0016021; C:integral component of membrane; IEA:UniProtKB-KW; GO:0005886; C:plasma membrane; IEA:UniProtKB-KW; GO:0008137; F:NADH dehydrogenase (ubiquinone) activity; IEA:InterPro; GO:0048038; F:quinone binding; IEA:UniProtKB-KW; GO:0042773; P:ATP synthesis coupled electron transport; IEA:InterPro	9.9e-58
cluster1195	6	G4074|OPC74908.1;KC1913|WP_016199110.1;R26|WP_009088440.1;G4070|WP_078770704.1;G4122|WP_059325529.1;G0146|AQX84735.1;	G4074|OPC74908.1	N/A	N/A	N/A	N/A
cluster1196	6	G4074|OPC69513.1;KC1913|WP_016198286.1;R26|WP_009086550.1;G4070|WP_034869927.1;G4122|WP_034869927.1;G0146|AQX86482.1;	G4074|OPC69513.1	Q99U73	Response regulator ArlR	GO:0005737; C:cytoplasm; IEA:UniProtKB-KW; GO:0003677; F:DNA binding; IEA:UniProtKB-KW; GO:0009405; P:pathogenesis; IEA:UniProtKB-KW; GO:0000160; P:phosphorelay signal transduction system; IEA:UniProtKB-KW; GO:0006355; P:regulation of transcription, DNA-templated; IEA:UniProtKB-KW; GO:0006351; P:transcription, DNA-templated; IEA:UniProtKB-KW	7.1e-27
cluster1197	6	G4074|OPC71476.1;KC1913|WP_016198773.1;R26|WP_009085783.1;G4070|WP_078772011.1;G4122|WP_034869522.1;G0146|AQX86243.1;	G4074|OPC71476.1	Q891J6	Trigger factor {ECO:0000255|HAMAP-Rule:MF_00303}	GO:0005737; C:cytoplasm; IEA:UniProtKB-KW; GO:0003755; F:peptidyl-prolyl cis-trans isomerase activity; IEA:UniProtKB-HAMAP; GO:0007049; P:cell cycle; IEA:UniProtKB-KW; GO:0051301; P:cell division; IEA:UniProtKB-KW; GO:0006457; P:protein folding; IEA:UniProtKB-HAMAP; GO:0015031; P:protein transport; IEA:UniProtKB-HAMAP	2.6e-17
cluster1198	6	G4074|OPC71662.1;KC1913|WP_016200089.1;R26|WP_009085423.1;G4070|WP_078771862.1;G4122|WP_059325933.1;G0146|AQX86438.1;	G4074|OPC71662.1	B7NV92	Mannonate dehydratase {ECO:0000255|HAMAP-Rule:MF_00106}	GO:0008927; F:mannonate dehydratase activity; IEA:UniProtKB-EC; GO:0006064; P:glucuronate catabolic process; IEA:InterPro	9.9e-122
cluster1199	6	G4074|OPC71580.1;KC1913|WP_016198583.1;R26|WP_009085555.1;G4070|WP_078771926.1;G4122|WP_034867925.1;G0146|AQX86352.1;	G4074|OPC71580.1	N/A	N/A	N/A	N/A
cluster1200	6	G4074|OPC72498.1;KC1913|WP_016198832.1;R26|WP_009086246.1;G4070|WP_078772947.1;G4122|WP_059325246.1;G0146|AQX83604.1;	G4074|OPC72498.1	N/A	N/A	N/A	N/A
cluster1201	6	G4074|OPC69189.1;KC1913|WP_016169947.1;R26|WP_009086807.1;G4070|WP_078772267.1;G4122|WP_059325663.1;G0146|AQX86885.1;	G4074|OPC69189.1	O25610	Uncharacterized RNA pseudouridine synthase HP_0956	GO:0009982; F:pseudouridine synthase activity; IEA:InterPro; GO:0003723; F:RNA binding; IEA:UniProtKB-KW; GO:0001522; P:pseudouridine synthesis; IEA:InterPro	1.5e-08
cluster1202	6	G4074|OPC71552.1;KC1913|WP_016198555.1;R26|WP_009085606.1;G4070|WP_034867875.1;G4122|WP_059326024.1;G0146|AQX86325.1;	G4074|OPC71552.1	Q5HNK7	Pyruvate kinase	GO:0005524; F:ATP binding; IEA:UniProtKB-KW; GO:0000287; F:magnesium ion binding; IEA:InterPro; GO:0030955; F:potassium ion binding; IEA:InterPro; GO:0004743; F:pyruvate kinase activity; IEA:UniProtKB-EC; GO:0006096; P:glycolytic process; IEA:UniProtKB-UniPathway	6.8e-88
cluster1203	6	G4074|OPC74661.1;KC1913|WP_016198082.1;R26|WP_009084745.1;G4070|WP_078770855.1;G4122|WP_059324284.1;G0146|AQX84915.1;	G4074|OPC74661.1	N/A	N/A	N/A	N/A
cluster1204	6	G4074|OPC73857.1;KC1913|WP_016200413.1;R26|WP_009092205.1;G4070|WP_078770307.1;G4122|WP_059322698.1;G0146|AQX85638.1;	G4074|OPC73857.1	Q8F0X6	Hydroxyethylthiazole kinase {ECO:0000255|HAMAP-Rule:MF_00228}	GO:0005524; F:ATP binding; IEA:UniProtKB-HAMAP; GO:0004417; F:hydroxyethylthiazole kinase activity; IEA:UniProtKB-HAMAP; GO:0000287; F:magnesium ion binding; IEA:UniProtKB-HAMAP; GO:0009228; P:thiamine biosynthetic process; IEA:UniProtKB-KW; GO:0009229; P:thiamine diphosphate biosynthetic process; IEA:UniProtKB-UniPathway	1.4e-53
cluster1205	6	G4074|OPC72338.1;KC1913|WP_016198483.1;R26|WP_009089550.1;G4070|WP_078771157.1;G4122|WP_059323091.1;G0146|AQX83766.1;	G4074|OPC72338.1	Q8EDK3	Acetyl-coenzyme A synthetase {ECO:0000255|HAMAP-Rule:MF_01123}	GO:0003987; F:acetate-CoA ligase activity; IEA:UniProtKB-HAMAP; GO:0016208; F:AMP binding; IEA:InterPro; GO:0005524; F:ATP binding; IEA:UniProtKB-KW; GO:0046872; F:metal ion binding; IEA:UniProtKB-KW; GO:0019427; P:acetyl-CoA biosynthetic process from acetate; IEA:InterPro	7.7e-09
cluster1206	6	G4074|OPC71192.1;KC1913|WP_016200221.1;R26|WP_009089115.1;G4070|WP_059325006.1;G4122|WP_059325006.1;G0146|AQX87195.1;	G4074|OPC71192.1	N/A	N/A	N/A	N/A
cluster1207	6	G4074|OPC68531.1;KC1913|WP_016199341.1;R26|WP_009091592.1;G4070|WP_078772705.1;G4122|WP_059323960.1;G0146|AQX84217.1;	G4074|OPC68531.1	Q9R9N5	Pyruvate dehydrogenase E1 component subunit alpha	GO:0043231; C:intracellular membrane-bounded organelle; IEA:InterPro; GO:0004739; F:pyruvate dehydrogenase (acetyl-transferring) activity; IEA:UniProtKB-EC; GO:0006096; P:glycolytic process; IEA:UniProtKB-KW	2.2e-15
cluster1208	6	G4074|OPC71186.1;KC1913|WP_016200215.1;R26|WP_021347045.1;G4070|WP_021347045.1;G4122|WP_021347045.1;G0146|AQX87189.1;	G4074|OPC71186.1	N/A	N/A	N/A	N/A
cluster1209	6	G4074|OPC71494.1;KC1913|WP_016198754.1;R26|WP_009085734.1;G4070|WP_078771996.1;G4122|WP_059326071.1;G0146|AQX86263.1;	G4074|OPC71494.1	A5WFR0	ATP-dependent DNA helicase pif1	GO:0005524; F:ATP binding; IEA:UniProtKB-KW; GO:0003677; F:DNA binding; IEA:UniProtKB-KW; GO:0003678; F:DNA helicase activity; IEA:InterPro; GO:0006310; P:DNA recombination; IEA:UniProtKB-KW; GO:0006281; P:DNA repair; IEA:UniProtKB-KW; GO:0000723; P:telomere maintenance; IEA:InterPro	4.8e-29
cluster1210	6	G4074|OPC74145.1;KC1913|WP_016200015.1;R26|WP_009085057.1;G4070|WP_009085057.1;G4122|WP_009085057.1;G0146|AQX85344.1;	G4074|OPC74145.1	N/A	N/A	N/A	N/A
cluster1211	6	G4074|OPC73934.1;KC1913|WP_016199445.1;R26|WP_009091479.1;G4070|WP_078770370.1;G4122|WP_059322631.1;G0146|AQX85564.1;	G4074|OPC73934.1	N/A	N/A	N/A	N/A
cluster1212	6	G4074|OPC68674.1;KC1913|WP_016198673.1;R26|WP_009085917.1;G4070|WP_078772621.1;G4122|WP_059322381.1;G0146|AQX84413.1;	G4074|OPC68674.1	Q9ZMW6	Cysteine synthase	GO:0004124; F:cysteine synthase activity; IEA:UniProtKB-EC; GO:0016740; F:transferase activity; IEA:UniProtKB-KW; GO:0006535; P:cysteine biosynthetic process from serine; IEA:InterPro	5.0e-40
cluster1213	6	G4074|OPC71540.1;KC1913|WP_016198702.1;R26|WP_009085624.1;G4070|WP_078771956.1;G4122|WP_059326032.1;G0146|AQX86312.1;	G4074|OPC71540.1	P54541	Putative propionyl-CoA carboxylase beta chain	GO:0009317; C:acetyl-CoA carboxylase complex; IEA:InterPro; GO:0003989; F:acetyl-CoA carboxylase activity; IEA:InterPro; GO:0005524; F:ATP binding; IEA:UniProtKB-KW; GO:0004658; F:propionyl-CoA carboxylase activity; IEA:UniProtKB-EC; GO:0006633; P:fatty acid biosynthetic process; IEA:InterPro	2.4e-65
cluster1214	6	G4074|OPC74721.1;KC1913|WP_016199001.1;R26|WP_009088705.1;G4070|WP_078770805.1;G4122|WP_059325425.1;G0146|AQX84853.1;	G4074|OPC74721.1	N/A	N/A	N/A	N/A
cluster1215	6	G4074|OPC74965.1;KC1913|WP_016200434.1;R26|WP_009088308.1;G4070|WP_078770670.1;G4122|WP_059325579.1;G0146|AQX84673.1;	G4074|OPC74965.1	N/A	N/A	N/A	N/A
cluster1216	6	G4074|OPC74583.1;KC1913|WP_016198122.1;R26|WP_009084569.1;G4070|WP_078770920.1;G4122|WP_059324345.1;G0146|AQX84992.1;	G4074|OPC74583.1	B1I4S0	UPF0758 protein Daud_1467	N/A	3.4e-37
cluster1217	6	G4074|OPC74626.1;KC1913|WP_016198062.1;R26|WP_009084664.1;G4070|WP_009084664.1;G4122|WP_009084664.1;G0146|AQX84944.1;	G4074|OPC74626.1	N/A	N/A	N/A	N/A
cluster1218	6	G4074|OPC74726.1;KC1913|WP_016198996.1;R26|WP_009088695.1;G4070|WP_059325429.1;G4122|WP_059325429.1;G0146|AQX84848.1;	G4074|OPC74726.1	N/A	N/A	N/A	N/A
cluster1219	6	G4074|OPC69125.1;KC1913|WP_019050667.1;R26|WP_009086952.1;G4070|WP_078772331.1;G4122|WP_059325607.1;G0146|AQX86952.1;	G4074|OPC69125.1	Q4UMJ0	Transcription-repair-coupling factor {ECO:0000255|HAMAP-Rule:MF_00969}	GO:0005737; C:cytoplasm; IEA:UniProtKB-HAMAP; GO:0005524; F:ATP binding; IEA:UniProtKB-HAMAP; GO:0003684; F:damaged DNA binding; IEA:InterPro; GO:0004386; F:helicase activity; IEA:UniProtKB-HAMAP; GO:0006355; P:regulation of transcription, DNA-templated; IEA:UniProtKB-HAMAP; GO:0000716; P:transcription-coupled nucleotide-excision repair, DNA damage recognition; IEA:UniProtKB-HAMAP	1.5e-133
cluster1220	6	G4074|OPC74611.1;KC1913|WP_019051357.1;R26|WP_009084630.1;G4070|WP_078770899.1;G4122|WP_059324324.1;G0146|AQX84963.1;	G4074|OPC74611.1	N/A	N/A	N/A	N/A
cluster1221	6	G4074|OPC72373.1;KC1913|WP_016198523.1;R26|WP_009089468.1;G4070|WP_078771126.1;G4122|WP_059323039.1;G0146|AQX83731.1;	G4074|OPC72373.1	P0AGJ4	tRNA (guanosine(18)-2'-O)-methyltransferase	GO:0005737; C:cytoplasm; IEA:UniProtKB-KW; GO:0003723; F:RNA binding; IEA:InterPro; GO:0009020; F:tRNA (guanosine-2'-O-)-methyltransferase activity; IEA:UniProtKB-EC	5.3e-15
cluster1223	6	G4074|OPC71187.1;KC1913|WP_016200216.1;R26|WP_009089124.1;G4070|WP_078771011.1;G4122|WP_059325011.1;G0146|AQX87190.1;	G4074|OPC71187.1	N/A	N/A	N/A	N/A
cluster1224	6	G4074|OPC67706.1;KC1913|WP_016170194.1;R26|WP_009087243.1;G4070|WP_009087243.1;G4122|WP_009087243.1;G0146|AQX87071.1;	G4074|OPC67706.1	B2URZ2	Probable transcriptional regulatory protein HPSH_00820 {ECO:0000255|HAMAP-Rule:MF_00693}	GO:0005737; C:cytoplasm; IEA:UniProtKB-HAMAP; GO:0003677; F:DNA binding; IEA:UniProtKB-HAMAP; GO:0006355; P:regulation of transcription, DNA-templated; IEA:UniProtKB-HAMAP; GO:0006351; P:transcription, DNA-templated; IEA:UniProtKB-KW	1.8e-52
cluster1225	6	G4074|OPC68621.1;KC1913|WP_016199522.1;R26|WP_009094567.1;G4070|WP_078772662.1;G4122|WP_059322430.1;G0146|AQX84362.1;	G4074|OPC68621.1	N/A	N/A	N/A	N/A
cluster1226	6	G4074|OPC67676.1;KC1913|WP_016170162.1;R26|WP_009087191.1;G4070|WP_024567357.1;G4122|WP_059325806.1;G0146|AQX87104.1;	G4074|OPC67676.1	P37352	Homoprotocatechuate catabolism bifunctional isomerase/decarboxylase	GO:0008704; F:5-carboxymethyl-2-hydroxymuconate delta-isomerase activity; IEA:UniProtKB-EC; GO:0018800; F:5-oxopent-3-ene-1,2,5-tricarboxylate decarboxylase activity; IEA:UniProtKB-EC; GO:0046872; F:metal ion binding; IEA:UniProtKB-KW; GO:1901023; P:4-hydroxyphenylacetate catabolic process; IEA:InterPro	7.0e-16
cluster1227	6	G4074|OPC73958.1;KC1913|WP_016199751.1;R26|WP_009085414.1;G4070|WP_078770397.1;G4122|WP_059322608.1;G0146|AQX85536.1;	G4074|OPC73958.1	P39276	Probable dipeptide and tripeptide permease YjdL	GO:0016021; C:integral component of membrane; IEA:UniProtKB-KW; GO:0005886; C:plasma membrane; IEA:UniProtKB-KW; GO:0071916; F:dipeptide transmembrane transporter activity; IMP:EcoCyc; GO:0015078; F:hydrogen ion transmembrane transporter activity; IMP:EcoCyc; GO:0015333; F:peptide:proton symporter activity; IMP:EcoCyc; GO:0042937; F:tripeptide transporter activity; IMP:EcoCyc; GO:0035442; P:dipep…	3.3e-48
cluster1228	6	G4074|OPC69558.1;KC1913|WP_016169917.1;R26|WP_009086877.1;G4070|WP_078772292.1;G4122|WP_059325638.1;G0146|AQX86918.1;	G4074|OPC69558.1	A7Z432	2,3,4,5-tetrahydropyridine-2,6-dicarboxylate N-acetyltransferase {ECO:0000255|HAMAP-Rule:MF_01691}	GO:0047200; F:tetrahydrodipicolinate N-acetyltransferase activity; IEA:UniProtKB-EC; GO:0019877; P:diaminopimelate biosynthetic process; IEA:UniProtKB-KW; GO:0009089; P:lysine biosynthetic process via diaminopimelate; IEA:UniProtKB-UniPathway	5.2e-08
cluster1229	6	G4074|OPC74399.1;KC1913|WP_016199574.1;R26|WP_009084368.1;G4070|WP_078773289.1;G4122|WP_059323290.1;G0146|AQX87365.1;	G4074|OPC74399.1	N/A	N/A	N/A	N/A
cluster1230	6	G4074|OPC73877.1;KC1913|WP_016199637.1;R26|WP_009091350.1;G4070|WP_059322687.1;G4122|WP_059322687.1;G0146|AQX85622.1;	G4074|OPC73877.1	Q55674	Fumarate hydratase class II {ECO:0000255|HAMAP-Rule:MF_00743}	GO:0045239; C:tricarboxylic acid cycle enzyme complex; IEA:InterPro; GO:0004333; F:fumarate hydratase activity; IEA:UniProtKB-HAMAP; GO:0006106; P:fumarate metabolic process; IEA:InterPro; GO:0006099; P:tricarboxylic acid cycle; IEA:UniProtKB-HAMAP	2.7e-97
cluster1231	6	G4074|OPC74091.1;KC1913|WP_016198166.1;R26|WP_009085179.1;G4070|WP_078404704.1;G4122|WP_059324599.1;G0146|AQX85405.1;	G4074|OPC74091.1	N/A	N/A	N/A	N/A
cluster1232	6	G4074|OPC68745.1;KC1913|WP_016199431.1;R26|WP_009086074.1;G4070|WP_078771322.1;G4122|WP_059322269.1;G0146|AQX84482.1;	G4074|OPC68745.1	N/A	N/A	N/A	N/A
cluster1233	6	G4074|OPC71195.1;KC1913|WP_016200224.1;R26|WP_009089110.1;G4070|WP_078771007.1;G4122|WP_059325003.1;G0146|AQX87198.1;	G4074|OPC71195.1	A7MQE1	Translation initiation factor IF-2 {ECO:0000255|HAMAP-Rule:MF_00100}	GO:0005737; C:cytoplasm; IEA:UniProtKB-HAMAP; GO:0005525; F:GTP binding; IEA:UniProtKB-KW; GO:0003924; F:GTPase activity; IEA:UniProtKB-HAMAP; GO:0003743; F:translation initiation factor activity; IEA:UniProtKB-HAMAP	1.9e-11
cluster1234	6	G4074|OPC74023.1;KC1913|WP_016198228.1;R26|WP_009085329.1;G4070|WP_078770449.1;G4122|WP_059324069.1;G0146|AQX85470.1;	G4074|OPC74023.1	Q7CKM4	Epoxyqueuosine reductase {ECO:0000255|HAMAP-Rule:MF_00916}	GO:0005737; C:cytoplasm; IEA:UniProtKB-HAMAP; GO:0051539; F:4 iron, 4 sulfur cluster binding; IEA:UniProtKB-KW; GO:0052693; F:epoxyqueuosine reductase activity; IEA:UniProtKB-HAMAP; GO:0046872; F:metal ion binding; IEA:UniProtKB-KW; GO:0008616; P:queuosine biosynthetic process; IEA:UniProtKB-HAMAP	4.8e-10
cluster1235	6	G4074|OPC74924.1;KC1913|WP_016200503.1;R26|WP_009088403.1;G4070|WP_078770691.1;G4122|WP_059325544.1;G0146|AQX84717.1;	G4074|OPC74924.1	N/A	N/A	N/A	N/A
cluster1236	6	G4074|OPC69476.1;KC1913|WP_016198325.1;R26|WP_009086439.1;G4070|WP_078772515.1;G4122|WP_059322789.1;G0146|AQX86562.1;	G4074|OPC69476.1	N/A	N/A	N/A	N/A
cluster1237	6	G4074|OPC67786.1;KC1913|WP_016197822.1;R26|WP_009087415.1;G4070|WP_009087415.1;G4122|WP_009087415.1;G0146|AQX86993.1;	G4074|OPC67786.1	P57452	RutC family protein BU371	GO:0019239; F:deaminase activity; IEA:InterPro	2.7e-20
cluster1238	6	G4074|OPC72564.1;KC1913|WP_016197886.1;R26|WP_009089293.1;G4070|WP_078770593.1;G4122|WP_059324664.1;G0146|AQX83955.1;	G4074|OPC72564.1	N/A	N/A	N/A	N/A
cluster1239	6	G4074|OPC71468.1;KC1913|WP_016199300.1;R26|WP_009085801.1;G4070|WP_078772020.1;G4122|WP_059326089.1;G0146|AQX86235.1;	G4074|OPC71468.1	N/A	N/A	N/A	N/A
cluster1240	6	G4074|OPC68710.1;KC1913|WP_016200675.1;R26|WP_009085993.1;G4070|WP_078772593.1;G4122|WP_059322334.1;G0146|AQX84449.1;	G4074|OPC68710.1	N/A	N/A	N/A	N/A
cluster1241	6	G4074|OPC73783.1;KC1913|WP_034881167.1;R26|WP_009091935.1;G4070|WP_078771762.1;G4122|WP_059323332.1;G0146|AQX85715.1;	G4074|OPC73783.1	N/A	N/A	N/A	N/A
cluster1242	6	G4074|OPC72305.1;KC1913|WP_016198451.1;R26|WP_009089628.1;G4070|WP_078771187.1;G4122|WP_059323885.1;G0146|AQX83799.1;	G4074|OPC72305.1	B2K2N1	Fructose-1,6-bisphosphatase class 1 {ECO:0000255|HAMAP-Rule:MF_01855}	GO:0005737; C:cytoplasm; IEA:UniProtKB-HAMAP; GO:0042132; F:fructose 1,6-bisphosphate 1-phosphatase activity; IEA:UniProtKB-HAMAP; GO:0000287; F:magnesium ion binding; IEA:UniProtKB-HAMAP; GO:0006094; P:gluconeogenesis; IEA:UniProtKB-UniPathway	3.5e-123
cluster1243	6	G4074|OPC69438.1;KC1913|WP_016199976.1;R26|WP_009090276.1;G4070|WP_078772059.1;G4122|WP_059322820.1;G0146|AQX86601.1;	G4074|OPC69438.1	A1BJY1	Phospho-N-acetylmuramoyl-pentapeptide-transferase {ECO:0000255|HAMAP-Rule:MF_00038}	GO:0016021; C:integral component of membrane; IEA:UniProtKB-KW; GO:0005886; C:plasma membrane; IEA:UniProtKB-HAMAP; GO:0008963; F:phospho-N-acetylmuramoyl-pentapeptide-transferase activity; IEA:UniProtKB-HAMAP; GO:0051992; F:UDP-N-acetylmuramoyl-L-alanyl-D-glutamyl-meso-2,6-diaminopimelyl-D-alanyl-D-alanine:undecaprenyl-phosphate transferase activity; IEA:UniProtKB-EC; GO:0007049; P:cell cycle; I…	4.5e-88
cluster1244	6	G4074|OPC74113.1;KC1913|WP_016198150.1;R26|WP_009085131.1;G4070|WP_078770520.1;G4122|WP_059324566.1;G0146|AQX85381.1;	G4074|OPC74113.1	N/A	N/A	N/A	N/A
cluster1245	6	G4074|OPC74097.1;KC1913|WP_016198161.1;R26|WP_009085164.1;G4070|WP_078770509.1;G4122|WP_059324593.1;G0146|AQX85398.1;	G4074|OPC74097.1	Q7CRQ0	Uronate dehydrogenase	GO:0050662; F:coenzyme binding; IEA:InterPro; GO:0000166; F:nucleotide binding; IEA:UniProtKB-KW; GO:0050388; F:uronate dehydrogenase activity; IDA:CACAO	2.7e-03
cluster1246	6	G4074|OPC73510.1;KC1913|WP_016200187.1;R26|WP_009087860.1;G4070|WP_078771490.1;G4122|WP_059154263.1;G0146|AQX86002.1;	G4074|OPC73510.1	O32083	Exo-glucosaminidase LytG	GO:0005618; C:cell wall; IEA:UniProtKB-KW; GO:0005576; C:extracellular region; IEA:UniProtKB-KW; GO:0004040; F:amidase activity; IEA:InterPro; GO:0016798; F:hydrolase activity, acting on glycosyl bonds; IEA:UniProtKB-KW; GO:0071555; P:cell wall organization; IEA:UniProtKB-KW	3.4e-12
cluster1247	6	G4074|OPC71581.1;KC1913|WP_016198584.1;R26|WP_009085553.1;G4070|WP_078771925.1;G4122|WP_034867926.1;G0146|AQX86353.1;	G4074|OPC71581.1	N/A	N/A	N/A	N/A
cluster1248	6	G4074|OPC74070.1;KC1913|WP_016198183.1;R26|WP_009085220.1;G4070|WP_078770491.1;G4122|WP_059324024.1;G0146|AQX85424.1;	G4074|OPC74070.1	B3H0C8	Ubiquinone biosynthesis O-methyltransferase {ECO:0000255|HAMAP-Rule:MF_00472}	GO:0008425; F:2-polyprenyl-6-methoxy-1,4-benzoquinone methyltransferase activity; IEA:InterPro; GO:0008689; F:3-demethylubiquinone-9 3-O-methyltransferase activity; IEA:UniProtKB-EC; GO:0006744; P:ubiquinone biosynthetic process; IEA:UniProtKB-UniPathway	4.9e-03
cluster1249	6	G4074|OPC72332.1;KC1913|WP_026149242.1;R26|WP_009089563.1;G4070|WP_078771161.1;G4122|WP_059323099.1;G0146|AQX83772.1;	G4074|OPC72332.1	P52096	Uncharacterized protein YaeR	N/A	3.5e-36
cluster1250	6	G4074|OPC67749.1;KC1913|WP_009087343.1;R26|WP_009087343.1;G4070|WP_009087343.1;G4122|WP_059325856.1;G0146|AQX87029.1;	G4074|OPC67749.1	Q6A6M6	50S ribosomal protein L3 {ECO:0000255|HAMAP-Rule:MF_01325}	GO:0005840; C:ribosome; IEA:UniProtKB-KW; GO:0019843; F:rRNA binding; IEA:UniProtKB-HAMAP; GO:0003735; F:structural constituent of ribosome; IEA:InterPro; GO:0006412; P:translation; IEA:UniProtKB-HAMAP	9.9e-60
cluster1251	6	G4074|OPC68420.1;KC1913|WP_016197948.1;R26|WP_009091847.1;G4070|WP_034869810.1;G4122|WP_059324798.1;G0146|AQX84080.1;	G4074|OPC68420.1	Q48838	Probable L-serine dehydratase, alpha chain	GO:0051539; F:4 iron, 4 sulfur cluster binding; IEA:UniProtKB-KW; GO:0003941; F:L-serine ammonia-lyase activity; IEA:UniProtKB-EC; GO:0046872; F:metal ion binding; IEA:UniProtKB-KW; GO:0006094; P:gluconeogenesis; IEA:UniProtKB-UniPathway	1.3e-30
cluster1252	6	G4074|OPC68405.1;KC1913|WP_016197928.1;R26|WP_009091876.1;G4070|WP_078772827.1;G4122|WP_059324779.1;G0146|AQX84065.1;	G4074|OPC68405.1	N/A	N/A	N/A	N/A
cluster1253	6	G4074|OPC67811.1;KC1913|WP_019050642.1;R26|WP_034785892.1;G4070|WP_078772489.1;G4122|WP_024565639.1;G0146|AQX87489.1;	G4074|OPC67811.1	Q57E95	SsrA-binding protein {ECO:0000255|HAMAP-Rule:MF_00023}	GO:0005737; C:cytoplasm; IEA:UniProtKB-KW; GO:0003723; F:RNA binding; IEA:UniProtKB-KW	6.6e-37
cluster1254	6	G4074|OPC69541.1;KC1913|WP_016198255.1;R26|WP_009086599.1;G4070|WP_078772569.1;G4122|WP_059322732.1;G0146|AQX86453.1;	G4074|OPC69541.1	N/A	N/A	N/A	N/A
cluster1255	6	G4074|OPC73553.1;KC1913|WP_016199213.1;R26|WP_009087770.1;G4070|WP_078771599.1;G4122|WP_059323527.1;G0146|AQX85964.1;	G4074|OPC73553.1	N/A	N/A	N/A	N/A
cluster1256	6	G4074|OPC73796.1;KC1913|WP_016200269.1;R26|WP_009092076.1;G4070|WP_078771777.1;G4122|WP_059323300.1;G0146|AQX85702.1;	G4074|OPC73796.1	Q5E2G9	N-succinylglutamate 5-semialdehyde dehydrogenase {ECO:0000255|HAMAP-Rule:MF_01174}	GO:0043824; F:succinylglutamate-semialdehyde dehydrogenase activity; IEA:UniProtKB-EC; GO:0019544; P:arginine catabolic process to glutamate; IEA:UniProtKB-HAMAP; GO:0019545; P:arginine catabolic process to succinate; IEA:UniProtKB-UniPathway	1.6e-21
cluster1257	6	G4074|OPC74505.1;KC1913|WP_016199594.1;R26|WP_009084413.1;G4070|WP_078773367.1;G4122|WP_082695160.1;G0146|AQX85065.1;	G4074|OPC74505.1	N/A	N/A	N/A	N/A
cluster1258	6	G4074|OPC68433.1;KC1913|WP_016197962.1;R26|WP_009091815.1;G4070|WP_078772804.1;G4122|WP_059324820.1;G0146|AQX84094.1;	G4074|OPC68433.1	Q9Z8N6	UDP-3-O-acylglucosamine N-acyltransferase {ECO:0000255|HAMAP-Rule:MF_00523}	GO:0016747; F:transferase activity, transferring acyl groups other than amino-acyl groups; IEA:UniProtKB-HAMAP; GO:0009245; P:lipid A biosynthetic process; IEA:UniProtKB-HAMAP	1.4e-38
cluster1259	6	G4074|OPC69471.1;KC1913|WP_016198330.1;R26|WP_009086427.1;G4070|WP_078772511.1;G4122|WP_059322793.1;G0146|AQX86567.1;	G4074|OPC69471.1	N/A	N/A	N/A	N/A
cluster1260	6	G4074|OPC71585.1;KC1913|WP_016198588.1;R26|WP_009085543.1;G4070|WP_078771923.1;G4122|WP_059326001.1;G0146|AQX86357.1;	G4074|OPC71585.1	Q8A1G1	TonB-dependent receptor SusC	GO:0009279; C:cell outer membrane; IEA:UniProtKB-KW; GO:0016021; C:integral component of membrane; IEA:UniProtKB-KW; GO:0019867; C:outer membrane; IDA:MENGO; GO:0004872; F:receptor activity; IEA:InterPro; GO:2001070; F:starch binding; IDA:MENGO; GO:0005215; F:transporter activity; IEA:InterPro; GO:0005983; P:starch catabolic process; IEA:UniProtKB-UniPathway	8.6e-48
cluster1261	6	G4074|OPC69540.1;KC1913|WP_016198256.1;R26|WP_009086597.1;G4070|WP_078772568.1;G4122|WP_059322733.1;G0146|AQX86454.1;	G4074|OPC69540.1	P56396	Tryptophan--tRNA ligase	GO:0005737; C:cytoplasm; IEA:UniProtKB-HAMAP; GO:0005524; F:ATP binding; IEA:UniProtKB-HAMAP; GO:0004830; F:tryptophan-tRNA ligase activity; IEA:UniProtKB-HAMAP; GO:0006436; P:tryptophanyl-tRNA aminoacylation; IEA:UniProtKB-HAMAP	1.9e-46
cluster1262	6	G4074|OPC68626.1;KC1913|WP_016198622.1;R26|WP_009090561.1;G4070|WP_078772659.1;G4122|WP_059322425.1;G0146|AQX84367.1;	G4074|OPC68626.1	N/A	N/A	N/A	N/A
cluster1263	6	G4074|OPC68638.1;KC1913|WP_016198634.1;R26|WP_034785933.1;G4070|WP_078772647.1;G4122|WP_059322413.1;G0146|AQX84379.1;	G4074|OPC68638.1	Q5L6F7	Chaperone protein DnaJ {ECO:0000255|HAMAP-Rule:MF_01152}	GO:0005737; C:cytoplasm; IEA:UniProtKB-HAMAP; GO:0005524; F:ATP binding; IEA:InterPro; GO:0008270; F:zinc ion binding; IEA:UniProtKB-HAMAP; GO:0006260; P:DNA replication; IEA:UniProtKB-KW; GO:0006457; P:protein folding; IEA:InterPro; GO:0009408; P:response to heat; IEA:InterPro	1.4e-13
cluster1264	6	G4074|OPC73794.1;KC1913|WP_016200263.1;R26|WP_009091957.1;G4070|WP_078771775.1;G4122|WP_059323302.1;G0146|AQX85704.1;	G4074|OPC73794.1	Q88RX5	tRNA modification GTPase MnmE {ECO:0000255|HAMAP-Rule:MF_00379}	GO:0005737; C:cytoplasm; IEA:UniProtKB-HAMAP; GO:0005525; F:GTP binding; IEA:UniProtKB-HAMAP; GO:0003924; F:GTPase activity; IEA:UniProtKB-HAMAP; GO:0046872; F:metal ion binding; IEA:UniProtKB-KW; GO:0006400; P:tRNA modification; IEA:UniProtKB-HAMAP	2.3e-93
cluster1265	6	G4074|OPC71680.1;KC1913|WP_016198727.1;R26|WP_009085685.1;G4070|WP_078772046.1;G4122|WP_034869645.1;G0146|AQX87451.1;	G4074|OPC71680.1	N/A	N/A	N/A	N/A
cluster1266	6	G4074|OPC73647.1;KC1913|WP_016199621.1;R26|WP_009087602.1;G4070|WP_078771665.1;G4122|WP_059323460.1;G0146|AQX85860.1;	G4074|OPC73647.1	B5XK69	Oleate hydratase	GO:0071949; F:FAD binding; IDA:UniProtKB; GO:0005504; F:fatty acid binding; IDA:UniProtKB; GO:0050151; F:oleate hydratase activity; IDA:UniProtKB; GO:0042803; F:protein homodimerization activity; IDA:UniProtKB; GO:0006631; P:fatty acid metabolic process; IDA:UniProtKB; GO:0009636; P:response to toxic substance; IEA:UniProtKB-KW	4.4e-130
cluster1267	6	G4074|OPC71500.1;KC1913|WP_016198747.1;R26|WP_009085722.1;G4070|WP_078771988.1;G4122|WP_059326064.1;G0146|AQX86272.1;	G4074|OPC71500.1	N/A	N/A	N/A	N/A
cluster1268	6	G4074|OPC74565.1;KC1913|WP_019051068.1;R26|WP_009094744.1;G4070|WP_078770935.1;G4122|WP_059324361.1;G0146|AQX85008.1;	G4074|OPC74565.1	N/A	N/A	N/A	N/A
cluster1269	6	G4074|OPC68637.1;KC1913|WP_016198633.1;R26|WP_009090603.1;G4070|WP_078772648.1;G4122|WP_059322414.1;G0146|AQX84378.1;	G4074|OPC68637.1	N/A	N/A	N/A	N/A
cluster1270	6	G4074|OPC71097.1;KC1913|WP_019051382.1;R26|WP_021347085.1;G4070|WP_034870634.1;G4122|WP_034870634.1;G0146|AQX87141.1;	G4074|OPC71097.1	N/A	N/A	N/A	N/A
cluster1271	6	G4074|OPC69129.1;KC1913|WP_016169883.1;R26|WP_009086944.1;G4070|WP_078772328.1;G4122|WP_059155963.1;G0146|AQX86948.1;	G4074|OPC69129.1	Q1RI04	Replicative DNA helicase	GO:1990077; C:primosome complex; IEA:UniProtKB-KW; GO:0005524; F:ATP binding; IEA:UniProtKB-KW; GO:0003677; F:DNA binding; IEA:UniProtKB-KW; GO:0003678; F:DNA helicase activity; IEA:InterPro; GO:0006269; P:DNA replication, synthesis of RNA primer; IEA:UniProtKB-KW	3.1e-70
cluster1272	6	G4074|OPC67734.1;KC1913|WP_016197782.1;R26|WP_009087318.1;G4070|WP_078772398.1;G4122|WP_059325848.1;G0146|AQX87044.1;	G4074|OPC67734.1	A3CK79	50S ribosomal protein L6 {ECO:0000255|HAMAP-Rule:MF_01365}	GO:0005840; C:ribosome; IEA:UniProtKB-KW; GO:0019843; F:rRNA binding; IEA:UniProtKB-HAMAP; GO:0003735; F:structural constituent of ribosome; IEA:InterPro; GO:0006412; P:translation; IEA:UniProtKB-HAMAP	1.6e-45
cluster1273	6	G4074|OPC68623.1;KC1913|WP_016199520.1;R26|WP_009090556.1;G4070|WP_078772842.1;G4122|WP_082695138.1;G0146|AQX84364.1;	G4074|OPC68623.1	P43869	Pyrroline-5-carboxylate reductase {ECO:0000255|HAMAP-Rule:MF_01925}	GO:0005737; C:cytoplasm; IEA:UniProtKB-KW; GO:0004735; F:pyrroline-5-carboxylate reductase activity; IEA:UniProtKB-EC; GO:0055129; P:L-proline biosynthetic process; IEA:UniProtKB-UniPathway	2.1e-22
cluster1274	6	G4074|OPC69362.1;KC1913|WP_016170130.1;R26|WP_009090074.1;G4070|WP_078772119.1;G4122|WP_059322888.1;G0146|AQX86679.1;	G4074|OPC69362.1	N/A	N/A	N/A	N/A
cluster1275	6	G4074|OPC73526.1;KC1913|WP_016200205.1;R26|WP_009087828.1;G4070|WP_078771502.1;G4122|WP_059324250.1;G0146|AQX85986.1;	G4074|OPC73526.1	N/A	N/A	N/A	N/A
cluster1276	6	G4074|OPC73721.1;KC1913|WP_016198735.1;R26|WP_009094954.1;G4070|WP_078771718.1;G4122|WP_059323394.1;G0146|AQX85787.1;	G4074|OPC73721.1	N/A	N/A	N/A	N/A
cluster1277	6	G4074|OPC67709.1;KC1913|WP_016170198.1;R26|WP_009087250.1;G4070|WP_078772416.1;G4122|WP_059325836.1;G0146|AQX87068.1;	G4074|OPC67709.1	Q2S6C2	Protease HtpX homolog {ECO:0000255|HAMAP-Rule:MF_00188}	GO:0016021; C:integral component of membrane; IEA:UniProtKB-KW; GO:0005886; C:plasma membrane; IEA:UniProtKB-HAMAP; GO:0004222; F:metalloendopeptidase activity; IEA:UniProtKB-HAMAP; GO:0008270; F:zinc ion binding; IEA:UniProtKB-HAMAP	2.6e-04
cluster1278	6	G4074|OPC74887.1;KC1913|WP_016200236.1;R26|WP_009088487.1;G4070|WP_078770725.1;G4122|WP_059325511.1;G0146|AQX84756.1;	G4074|OPC74887.1	N/A	N/A	N/A	N/A
cluster1279	6	G4074|OPC72336.1;KC1913|WP_019050927.1;R26|WP_009089555.1;G4070|WP_078771159.1;G4122|WP_059323095.1;G0146|AQX83768.1;	G4074|OPC72336.1	Q7D3U0	N-acyl homoserine lactonase AttM {ECO:0000250|UniProtKB:Q8VPD5}	GO:0016787; F:hydrolase activity; IEA:UniProtKB-KW; GO:0046872; F:metal ion binding; IEA:UniProtKB-KW	4.1e-03
cluster1280	6	G4074|OPC69431.1;KC1913|WP_016199984.1;R26|WP_009090260.1;G4070|WP_009090260.1;G4122|WP_009090260.1;G0146|AQX86609.1;	G4074|OPC69431.1	B3QS35	Probable GTP-binding protein EngB {ECO:0000255|HAMAP-Rule:MF_00321}	GO:0005525; F:GTP binding; IEA:UniProtKB-HAMAP; GO:0003924; F:GTPase activity; IEA:UniProtKB-HAMAP; GO:0000287; F:magnesium ion binding; IEA:UniProtKB-HAMAP; GO:0000917; P:barrier septum assembly; IEA:UniProtKB-HAMAP	2.2e-35
cluster1281	6	G4074|OPC68739.1;KC1913|WP_016199427.1;R26|WP_009086059.1;G4070|WP_059322283.1;G4122|WP_059322283.1;G0146|AQX84478.1;	G4074|OPC68739.1	Q9Z3Q6	Transcriptional activator RhrA	GO:0043565; F:sequence-specific DNA binding; IEA:InterPro; GO:0003700; F:sequence-specific DNA binding transcription factor activity; IEA:InterPro; GO:0006811; P:ion transport; IEA:UniProtKB-KW; GO:0055072; P:iron ion homeostasis; IEA:UniProtKB-KW; GO:0006351; P:transcription, DNA-templated; IEA:UniProtKB-KW	3.3e-05
cluster1282	6	G4074|OPC74025.1;KC1913|WP_016198226.1;R26|WP_009085325.1;G4070|WP_078770451.1;G4122|WP_059324067.1;G0146|AQX85468.1;	G4074|OPC74025.1	P55679	Uncharacterized zinc protease y4wA	GO:0016021; C:integral component of membrane; IEA:UniProtKB-KW; GO:0005886; C:plasma membrane; IEA:UniProtKB-KW; GO:0046872; F:metal ion binding; IEA:UniProtKB-KW; GO:0004222; F:metalloendopeptidase activity; IEA:InterPro	2.2e-53
cluster1283	6	G4074|OPC73697.1;KC1913|WP_016199184.1;R26|WP_009087514.1;G4070|WP_078771853.1;G4122|WP_059323411.1;G0146|AQX87412.1;	G4074|OPC73697.1	N/A	N/A	N/A	N/A
cluster1284	6	G4074|OPC72594.1;KC1913|WP_078400982.1;R26|WP_078675112.1;G4070|WP_078772911.1;G4122|WP_082695225.1;G0146|AQX87251.1;	G4074|OPC72594.1	P9WP72	Oxygen-independent coproporphyrinogen-III oxidase-like protein Rv2388c	GO:0005737; C:cytoplasm; ISS:UniProtKB; GO:0051539; F:4 iron, 4 sulfur cluster binding; ISS:UniProtKB; GO:0004109; F:coproporphyrinogen oxidase activity; IEA:InterPro; GO:0046872; F:metal ion binding; IEA:UniProtKB-KW; GO:0006779; P:porphyrin-containing compound biosynthetic process; ISS:UniProtKB; GO:0006782; P:protoporphyrinogen IX biosynthetic process; IEA:UniProtKB-UniPathway	4.1e-34
cluster1285	6	G4074|OPC74547.1;KC1913|WP_016198810.1;R26|WP_009084504.1;G4070|WP_078773343.1;G4122|WP_082695181.1;G0146|AQX85026.1;	G4074|OPC74547.1	Q9Z3Q5	Rhizobactin receptor	GO:0009279; C:cell outer membrane; IEA:UniProtKB-KW; GO:0016021; C:integral component of membrane; IEA:UniProtKB-KW; GO:0005506; F:iron ion binding; IEA:InterPro; GO:0004872; F:receptor activity; IEA:InterPro; GO:0015343; F:siderophore transmembrane transporter activity; IEA:InterPro; GO:0055072; P:iron ion homeostasis; IEA:UniProtKB-KW	4.0e-04
cluster1286	6	G4074|OPC71632.1;KC1913|WP_016200426.1;R26|WP_009085458.1;G4070|WP_034868046.1;G4122|WP_034868046.1;G0146|AQX86403.1;	G4074|OPC71632.1	P66647	30S ribosomal protein S9 {ECO:0000255|HAMAP-Rule:MF_00532}	GO:0005840; C:ribosome; IEA:UniProtKB-KW; GO:0003735; F:structural constituent of ribosome; IEA:InterPro; GO:0006412; P:translation; IEA:InterPro	4.9e-33
[truncated: 1,341 more rows]
